# Supplementary material for: Transcriptome analysis to identify candidate genes related to mammary gland development of Bactrian camel (Camelus bactrianus)
Source: Front Vet Sci. 2023 Jun 5;10:1196950. doi: 10.3389/fvets.2023.1196950 (PMC10277799; doi:10.3389/fvets.2023.1196950)
Supplement: Supplementary file 1 [file Table_1.XLSX]

## Sheet: Sheet1
Supplementary Table 1 Sequencing data quality information
sample	raw_reads	clean_reads	clean_bases	error_rate	Q20	Q30	GC_pct
YTR1	59165478	58350742	8.75G	0.02	98.28	94.88	51.57
YTR2	46255466	45642826	6.85G	0.02	98.35	95.09	51.48
YTR3	43870868	41787324	6.27G	0.03	97.69	93.62	48.54
CNR1	46672290	45317128	6.8G	0.02	98.07	94.41	42.6
CNR2	47309962	46649412	7G	0.02	98.4	95.03	47.39
CNR3	49864878	49116410	7.37G	0.02	98.41	95	45.86
