# Supplementary material for: Transcriptome analysis to identify candidate genes related to mammary gland development of Bactrian camel (Camelus bactrianus)
Source: Front Vet Sci. 2023 Jun 5;10:1196950. doi: 10.3389/fvets.2023.1196950 (PMC10277799; doi:10.3389/fvets.2023.1196950)
Supplement: Supplementary file 2 [file Table_2.XLSX]

## Sheet: Sheet1
Supplementary Table 2 Comparison statistics with reference genome
sample	total_reads	total_map	unique_map	multi_map	read1_map	read2_map	positive_map	negative_map	splice_map	unsplice_map	proper_map
YTR1	58350742	53783775(92.17%)	52472376(89.93%)	1311399(2.25%)	26292573(45.06%)	26179803(44.87%)	26206541(44.91%)	26265835(45.01%)	21205992(36.34%)	31266384(53.58%)	50181952(86.0%)
YTR2	45642826	42138839(92.32%)	41094703(90.04%)	1044136(2.29%)	20590236(45.11%)	20504467(44.92%)	20502620(44.92%)	20592083(45.12%)	17049013(37.35%)	24045690(52.68%)	39282448(86.06%)
YTR3	41787324	38482571(92.09%)	37891330(90.68%)	591241(1.41%)	18956845(45.37%)	18934485(45.31%)	18925280(45.29%)	18966050(45.39%)	12984282(31.07%)	24907048(59.6%)	36207468(86.65%)
CNR1	45317128	42437154(93.64%)	41233336(90.99%)	1203818(2.66%)	20655245(45.58%)	20578091(45.41%)	20572247(45.4%)	20661089(45.59%)	10991088(24.25%)	30242248(66.73%)	39538038(87.25%)
CNR2	46649412	44449779(95.28%)	42274957(90.62%)	2174822(4.66%)	21179979(45.4%)	21094978(45.22%)	21122222(45.28%)	21152735(45.34%)	18830521(40.37%)	23444436(50.26%)	40818388(87.5%)
CNR3	49116410	47175819(96.05%)	44318893(90.23%)	2856926(5.82%)	22208447(45.22%)	22110446(45.02%)	22137639(45.07%)	22181254(45.16%)	20208632(41.14%)	24110261(49.09%)	42965708(87.48%)
