# Supplementary material for: Transcriptome analysis to identify candidate genes related to mammary gland development of Bactrian camel (Camelus bactrianus)
Source: Front Vet Sci. 2023 Jun 5;10:1196950. doi: 10.3389/fvets.2023.1196950 (PMC10277799; doi:10.3389/fvets.2023.1196950)
Supplement: Supplementary file 3 [file Table_3.XLSX]

## Sheet: Sheet1
Supplementary Table S3 Statistics of the number of genes in different expression-level intervals
表达值区间	young camel	adult camel
RPKM interval	Proportion in all expression interval（%）	Proportion in all expression interval（%）
0~1	12308（50.16）	12234（49.84）
1~3	2683（10.93）	2741（11.17）
3~15	4967（20.23）	4959（20.20）
15~60	3161（12.87）	3205（13.06）
＞60	1429（5.82）	1408（5.74）
