# Supplementary material for: Transcriptome analysis to identify candidate genes related to mammary gland development of Bactrian camel (Camelus bactrianus)
Source: Front Vet Sci. 2023 Jun 5;10:1196950. doi: 10.3389/fvets.2023.1196950 (PMC10277799; doi:10.3389/fvets.2023.1196950)
Supplement: Supplementary file 4 [file Table_4.XLSX]

## Sheet: Differentially expressed genes
gene_id	YTR1	YTR2	YTR3	CNR1	CNR2	CNR3	YTR	CNR	log2FoldChange	pvalue	padj	gene_name	gene_chr	gene_start	gene_end	gene_strand	gene_length	gene_biotype	gene_description	tf_family
105079178	1.85407	2.24181	2.87879	6404.41	5967.64	8659.02	2.32489	7010.36	-11.5509	6.24272e-72	1.08105e-67	SLC1A1	NW_011516728.1	449329	510126	-	3483	protein_coding	solute carrier family 1 (neuronal/epithelial high affinity glutamate transporter%2C system Xag)%2C member 1	SDF
105078730	67.3645	69.4961	96.1517	58118.4	62263.3	23855.1	77.6708	48078.9	-9.27316	5.0441e-63	4.36744e-59	LTF	NW_011516692.1	156785	183222	-	2340	protein_coding	lactotransferrin	-
105082730	1.23605	2.98908	1.72728	10372.2	7012.74	5028.33	1.98413	7471.09	-11.909	6.60343e-60	3.81172e-56	CLDN3	NW_011544899.1	817522	818595	-	1074	protein_coding	claudin 3	-
105079327	20.3948	39.6053	44.9092	43647.8	17562.4	22313.7	34.9697	27841.3	-9.63712	2.37814e-58	1.02956e-54	LOC105079327	NW_011516736.1	173247	209548	-	1424	protein_coding	keratin%2C type I cytoskeletal 19-like	Filament
105073332	3.09011	3.73635	4.60607	1752.87	1746.14	2159.85	3.81084	1886.29	-8.94647	2.26724e-57	7.85236e-54	GRB7	NW_011514988.1	987314	1001037	-	1790	protein_coding	growth factor receptor-bound protein 7	SH2
105063636	9.88836	10.4618	6.9091	3122.44	5015.31	2431.8	9.08642	3523.18	-8.60512	8.75887e-54	2.52795e-50	KIAA1324	NW_011511616.1	28154	88496	+	3581	protein_coding	KIAA1324 ortholog	-
105082731	4.94418	5.97816	5.18183	2662.46	8620.31	5513.38	5.36806	5598.72	-10.0304	1.15585e-51	2.85941e-48	CLDN4	NW_011544899.1	852038	853454	+	1417	protein_coding	claudin 4	-
105079033	7.41627	3.73635	10.3637	3518.18	4721.74	2371.65	7.17209	3537.19	-8.92903	3.22829e-49	6.98803e-46	EPCAM	NW_011516700.1	11672903	11681136	+	1297	protein_coding	epithelial cell adhesion molecule	-
105069219	18.5407	17.9345	16.697	2813.72	1661.59	3132.57	17.7241	2535.96	-7.16109	9.81923e-48	1.88933e-44	GRAMD2	NW_011513546.1	9557304	9566811	+	3979	protein_coding	GRAM domain containing 2%2C transcript variant X2	GRAM
105075621	11.1244	7.4727	4.60607	14688.1	5205.54	4990.41	7.73439	8294.68	-10.0687	8.2246e-47	1.42425e-43	LOC105075621	NW_011510741.1	343383	344231	-	460	protein_coding	chromosome unknown open reading frame%2C human C19orf33	-
105074968	2.47209	4.48362	5.75759	2092.68	1154.31	1882.68	4.23777	1709.89	-8.65317	1.92846e-44	3.03592e-41	LOC105074968	NW_011515567.1	8959257	8997068	-	2475	protein_coding	chromosome unknown open reading frame%2C human C4orf19%2C transcript variant X1	-
105070601	12.9785	19.429	48.3637	37326.3	15216.2	16978.1	26.9237	23173.5	-9.74594	3.97627e-44	5.73809e-41	AZGP1	NW_011514164.1	301610	307383	-	1224	protein_coding	alpha-2-glycoprotein 1%2C zinc-binding	MHC_I
105065408	116.188	85.936	99.6062	4545.87	3781.15	4234.72	100.577	4187.25	-5.37876	1.03254e-43	1.37542e-40	RAB3IP	NW_011512508.1	313308	356900	+	1780	protein_coding	RAB3A interacting protein%2C transcript variant X2	-
105065028	37.0814	38.1108	29.9394	3273.69	3231.59	1958.51	35.0439	2821.26	-6.33239	6.95677e-43	8.60503e-40	LSR	NW_011512127.1	5556890	5570959	+	2372	protein_coding	lipolysis stimulated lipoprotein receptor%2C transcript variant X1	-
105075284	1.23605	5.97816	0	9831.43	9447	15708.6	2.40473	11662.3	-12.3099	1.45272e-41	1.67712e-38	SLC34A2	NW_011515627.1	6077320	6102584	-	4125	protein_coding	solute carrier family 34 (type II sodium/phosphate cotransporter)%2C member 2	-
105068388	0.618023	2.24181	2.30303	4608.03	2355.58	1881.37	1.72096	2948.33	-10.7513	5.02355e-41	5.43706e-38	AP1M2	NW_011513414.1	2464492	2472686	-	1743	protein_coding	adaptor-related protein complex 1%2C mu 2 subunit%2C transcript variant X1	Adap_comp_sub
105078405	10.5064	12.7036	6.9091	1991.15	1054.49	2098.4	10.0397	1714.68	-7.4245	2.16747e-39	2.20788e-36	CAMSAP3	NW_011516557.1	4984282	4993118	+	3554	protein_coding	calmodulin regulated spectrin-associated protein family%2C member 3	-
105079074	4.32616	14.1981	17.2728	2513.28	3413.6	3446.35	11.9323	3124.41	-8.03328	7.2185e-39	6.9446e-36	ATP2C2	NW_011510931.1	7514222	7570764	+	3005	protein_coding	ATPase%2C Ca++ transporting%2C type 2C%2C member 2	-
105075423	1.23605	1.49454	12.0909	13590	14184	8827.68	4.94051	12200.5	-11.2462	1.03184e-38	9.40441e-36	PIGR	NW_011515635.1	509869	527118	+	3670	protein_coding	polymeric immunoglobulin receptor	V-set
105077486	112.48	91.1669	67.3638	7226.98	8488.8	4705.39	90.3369	6807.06	-6.23594	1.58654e-38	1.37371e-35	CLDN7	NW_011516271.1	233637	235944	-	1274	protein_coding	claudin 7	-
105078197	9.88836	8.96724	4.03031	1187.23	786.761	1085.16	7.62864	1019.72	-7.07207	1.4354e-35	1.18366e-32	LOC105078197	NW_011516557.1	2407948	2420042	+	2257	protein_coding	tight junction protein ZO-3-like	PDZ
105074676	38.3174	37.3635	67.3638	4925.04	4697.08	2739.04	47.6816	4120.39	-6.43085	3.01097e-35	2.37005e-32	RAB15	NW_011515408.1	9530376	9552781	-	3240	protein_coding	RAB15%2C member RAS oncogene family	-
105078704	5.56221	9.71451	0.575759	48952	10121	11385	5.28416	23486	-12.1356	3.29785e-35	2.48299e-32	LOC105078704	NW_011516690.1	4378260	4380041	-	758	protein_coding	metallothionein-1C%2C transcript variant X2	-
105071711	0	4.48362	1.15152	1978.72	2118.38	3000.52	1.87838	2365.87	-10.3727	1.63809e-34	1.18195e-31	CGN	NW_011514627.1	560210	576238	-	4629	protein_coding	cingulin	Myosin_tail_1
105062508	0	2.98908	2.87879	1435.87	999.303	1457.77	1.95596	1297.65	-9.39138	7.54709e-34	5.11703e-31	LOC105062508	NW_011511555.1	1535841	1567942	+	1344	protein_coding	estradiol 17-beta-dehydrogenase 12-B-like%2C transcript variant X2	adh_short
105077269	17.9227	11.209	27.0607	1856.47	5295.96	4472.67	18.7308	3875.03	-7.687	7.68279e-34	5.11703e-31	PERP	NW_011516269.1	27028755	27040473	-	1613	protein_coding	PERP%2C TP53 apoptosis effector	-
105077707	14.8325	20.1763	43.1819	7510.84	71956.9	28568.4	26.0636	36012	-10.4303	1.31607e-33	8.44087e-31	SPP1	NW_011516410.1	4299598	4306488	-	1471	protein_coding	secreted phosphoprotein 1	-
105068910	37.0814	48.5725	55.8486	2993.98	1720.31	2929.92	47.1675	2548.07	-5.75501	2.33005e-33	1.44105e-30	SEC16B	NW_011513524.1	3345168	3397736	-	4731	protein_coding	SEC16 homolog B (S. cerevisiae)%2C transcript variant X2	-
105071252	6.79825	8.21997	20.7273	4552.09	2460.09	2034.34	11.9152	3015.51	-7.97491	2.57296e-33	1.53641e-30	ST14	NW_011514270.1	1553587	1582220	+	2964	protein_coding	suppression of tumorigenicity 14 (colon carcinoma)	Trypsin
105062540	21.6308	91.1669	6.9091	140050	40607.4	84689.2	39.9023	88448.8	-11.118	7.0434e-33	4.06569e-30	PGLYRP1	NW_011511555.1	2141663	2146059	-	1396	protein_coding	peptidoglycan recognition protein 1	-
105063927	126.077	151.696	124.94	3789.61	3415.95	5181.29	134.237	4128.95	-4.94352	7.30682e-33	4.08169e-30	FAM20A	NW_011511653.1	2733046	2748353	+	4913	protein_coding	family with sequence similarity 20%2C member A	DUF1193
105071680	0	2.24181	0	3916	12541.2	6049.42	0.74727	7502.2	-13.4472	1.28788e-32	6.96945e-30	TACSTD2	NW_011514566.1	3014650	3016598	-	1563	protein_coding	tumor-associated calcium signal transducer 2	-
105069123	4.94418	7.4727	6.33334	449.614	442.7	386.995	6.25008	426.436	-6.09946	9.66925e-32	5.07401e-29	ABHD17C	NW_011513546.1	4149277	4154652	-	1686	protein_coding	abhydrolase domain containing 17C	-
105081963	5.56221	5.97816	6.9091	379.168	560.127	449.751	6.14982	463.015	-6.23275	1.98634e-31	1.01169e-28	GALNT3	NW_011517956.1	8763033	8785360	-	3007	protein_coding	polypeptide N-acetylgalactosaminyltransferase 3	Glycos_transf_2
105068134	0.618023	1.49454	2.30303	590.507	576.566	554.345	1.47187	573.806	-8.59363	2.78882e-31	1.37983e-28	RAB25	NW_011513412.1	871359	877729	-	1112	protein_coding	RAB25%2C member RAS oncogene family	Ras
105064919	4.32616	3.73635	1.15152	2384.82	697.516	1714.02	3.07134	1598.79	-9.03944	6.59589e-31	3.14258e-28	PRSS22	NW_011512008.1	2052480	2056537	-	958	protein_coding	protease%2C serine%2C 22	Trypsin
105063479	0	2.24181	0	2778.49	4922.54	2431.8	0.74727	3377.61	-12.3092	6.71453e-31	3.14258e-28	SLC30A2	NW_011511613.1	2444233	2451564	+	2340	protein_coding	solute carrier family 30 (zinc transporter)%2C member 2	-
105070742	1.23605	0.74727	1.72728	700.321	534.293	861.588	1.23686	698.734	-9.10672	7.66338e-31	3.49228e-28	BSPRY	NW_011514248.1	3514247	3527623	-	1705	protein_coding	B-box and SPRY domain containing	SPRY
105069051	2274.32	2081.89	879.183	234328	119258	158968	1745.13	170851	-6.61331	1.09027e-30	4.84108e-28	MFGE8	NW_011513546.1	209078	219331	-	1898	protein_coding	milk fat globule-EGF factor 8 protein	F5_F8_type_C
105073481	0.618023	1.49454	0	2753.63	10974.7	3316.92	0.704187	5681.76	-13.0736	2.09294e-30	9.06087e-28	LBP	NW_011515153.1	77587	100870	-	2260	protein_coding	lipopolysaccharide binding protein%2C transcript variant X1	-
105074818	31.5192	47.8253	38.5758	1429.65	1216.54	1062.93	39.3068	1236.37	-4.97725	2.27548e-30	9.61085e-28	ELMO3	NW_011515430.1	6354871	6359687	+	2720	protein_coding	engulfment and cell motility 3	-
105076515	9.88836	34.3744	3.45455	8561.32	8718.95	15842	15.9058	11040.7	-9.44995	2.73527e-30	1.12778e-27	ELF5	NW_011516265.1	10794895	10832880	+	1725	protein_coding	E74-like factor 5 (ets domain transcription factor)%2C transcript variant X1	Ets
105080901	1.85407	20.9236	9.21214	4518.94	12224.1	6546.24	10.6633	7763.11	-9.51884	5.97405e-30	2.40587e-27	SLC36A2	NW_011517530.1	247824	270629	-	1642	protein_coding	solute carrier family 36 (proton/amino acid symporter)%2C member 2	Aa_trans
105068762	84.6691	83.6942	106.515	2165.19	3792.89	3458.12	91.6262	3138.73	-5.09793	1.42049e-29	5.59059e-27	SLC7A7	NW_011513511.1	562624	591963	-	2777	protein_coding	solute carrier family 7 (amino acid transporter light chain%2C y+L system)%2C member 7%2C transcript variant X1	-
105081225	12.9785	15.6927	25.3334	1064.99	1005.17	753.072	18.0015	941.077	-5.70337	1.79814e-29	6.91965e-27	LOC105081225	NW_011517677.1	1703891	1706170	+	326	lncRNA	uncharacterized LOC105081225	-
novel.1073	203.329	306.381	721.426	54670.6	48368.2	99029	410.379	67355.9	-7.35846	2.25671e-29	8.49554e-27	-	NW_011516269.1	3939319	3944550	-	2164	-	- && Q07490.1 RecName: Full=Signal transducer CD24; AltName: Full=Heat-stable antigen; Short=HSA; AltName: Full=Nectadrin; AltName: CD_antigen=CD24; Flags: Precursor && PF14984:CD24 protein	-
105072281	1.85407	5.97816	0	1800.53	4578.48	4015.08	2.61074	3464.69	-10.427	4.56743e-29	1.68286e-26	KIAA1211L	NW_011514758.1	6216715	6264509	-	3187	protein_coding	KIAA1211-like ortholog	-
105063430	3.70814	8.21997	14.9697	905.445	1157.83	1266.89	8.96594	1110.05	-6.94552	1.00631e-28	3.63048e-26	SMPDL3B	NW_011511613.1	1098326	1121206	-	1711	protein_coding	sphingomyelin phosphodiesterase%2C acid-like 3B	Metallophos
105083286	96.4116	70.9906	38.5758	4653.61	4361.24	3093.35	68.6593	4036.07	-5.87807	1.30181e-28	4.60069e-26	FOLR1	NW_011544906.1	698222	711879	+	2487	protein_coding	folate receptor 1 (adult)%2C transcript variant X1	-
105068410	6.79825	5.23089	4.03031	729.328	6821.33	4646.56	5.35315	4065.74	-9.57028	1.355e-28	4.69291e-26	LOC105068410	NW_011513414.1	1529564	1574079	-	4128	protein_coding	mucin-16-like	-
105072853	0.618023	4.48362	0.575759	2492.56	1171.92	5038.79	1.89247	2901.09	-10.6466	1.41842e-28	4.81623e-26	LOC105072853	NW_011514983.1	745367	751827	+	1585	protein_coding	L-amino-acid oxidase-like	Amino_oxidase
105062411	1.23605	2.98908	5.75759	524.205	522.55	529.504	3.32757	525.42	-7.28691	1.50593e-28	5.01504e-26	ANO9	NW_011509953.1	109717	128656	+	2319	protein_coding	anoctamin 9	-
105064777	0	2.24181	0	1864.76	1465.49	1429.01	0.74727	1586.42	-11.2301	1.59334e-28	5.20602e-26	SMIM22	NW_011512008.1	425426	426710	-	1078	protein_coding	small integral membrane protein 22	-
105083879	380.084	369.899	540.062	13991.9	9164	10782.3	430.015	11312.7	-4.71711	1.2686e-27	4.06823e-25	EPHX1	NW_011511147.1	6516933	6553633	-	2083	protein_coding	epoxide hydrolase 1%2C microsomal (xenobiotic)%2C transcript variant X2	EHN
novel.88	2.47209	0	0.575759	841.214	820.815	588.338	1.01595	750.122	-9.47626	2.24921e-27	7.05611e-25	-	NW_011510533.1	3176368	3225097	-	4405	-	- && - && -	-
105073679	0	7.4727	6.9091	18030.2	5310.05	5076.7	4.79393	9472.3	-10.9547	2.28182e-27	7.05611e-25	SCNN1B	NW_011515158.1	3314517	3337738	-	2363	protein_coding	sodium channel%2C non-voltage-gated 1%2C beta subunit	-
105066273	3562.9	3095.94	1765.85	41.4391	55.1907	75.8302	2808.23	57.4867	5.60252	5.40255e-26	1.64133e-23	LOC105066273	NW_011510342.1	3664512	3696496	+	3487	lncRNA	uncharacterized LOC105066273	-
105069204	0.618023	2.24181	4.03031	447.542	380.463	587.03	2.29671	471.679	-7.66734	8.32691e-26	2.48616e-23	EPHA1	NW_011509864.1	1022633	1036206	+	3076	protein_coding	EPH receptor A1	Pkinase_Tyr
105068021	28.429	41.0998	72.5456	8681.49	4300.18	2888.08	47.3582	5289.92	-6.80203	9.1415e-26	2.68311e-23	FCGR2B	NW_011513397.1	85812	101033	+	2711	protein_coding	Fc fragment of IgG%2C low affinity IIb%2C receptor (CD32)%2C transcript variant X7	-
105080050	29.0471	26.1544	13.8182	2473.92	1070.93	1362.33	23.0066	1635.73	-6.15396	1.0026e-25	2.89368e-23	LOC105080050	NW_011517118.1	967250	974289	+	1236	protein_coding	chromosome unknown open reading frame%2C human C11orf52	-
105083152	1.23605	3.73635	0	903.373	644.674	598.797	1.65746	715.615	-8.84034	1.8892e-25	5.36315e-23	OVOL2	NW_011544904.1	4255154	4265364	-	845	protein_coding	ovo-like zinc finger 2	-
105082777	1.23605	0	0	4958.19	1615.8	2881.55	0.412015	3151.84	-12.8591	3.77929e-25	1.05558e-22	PRSS8	NW_011544899.1	6070254	6074294	+	1860	protein_coding	protease%2C serine%2C 8	Trypsin
novel.1159	0	0	0	5789.04	1289.35	2671.05	0	3249.82	-14.7456	4.66851e-25	1.28325e-22	-	NW_011516693.1	2411087	2411396	+	310	-	- && - && -	-
105076348	3.09011	0.74727	0.575759	729.328	499.065	1515.3	1.47105	914.563	-9.26733	5.14939e-25	1.39331e-22	DDN	NW_011516006.1	3566114	3570084	-	3552	protein_coding	dendrin	-
105068984	1.23605	8.96724	2.87879	3049.92	771.495	1887.91	4.36069	1903.11	-8.79721	6.52969e-25	1.73961e-22	PHYHIP	NW_011513524.1	10127247	10138407	+	2983	protein_coding	phytanoyl-CoA 2-hydroxylase interacting protein	-
105073957	12.9785	14.9454	14.9697	387.456	794.981	711.235	14.2979	631.224	-5.46621	6.7363e-25	1.76746e-22	MYO5B	NW_011515224.1	9897606	10066281	+	5746	protein_coding	myosin VB	Myosin_head
novel.465	14.2145	13.4509	16.1212	1947.64	546.035	1698.33	14.5955	1397.34	-6.57903	1.02592e-24	2.65161e-22	-	NW_011512850.1	3751076	3753105	-	1927	-	- && - && -	-
105074855	13.5965	10.4618	7.48486	559.428	442.7	959.644	10.5144	653.924	-5.9609	1.87963e-24	4.7867e-22	ESRP2	NW_011515430.1	7110819	7117471	-	3309	protein_coding	epithelial splicing regulatory protein 2%2C transcript variant X3	-
105065871	5.56221	12.7036	0	4264.08	8619.14	13764.5	6.0886	8882.57	-10.5285	1.90855e-24	4.78991e-22	LPO	NW_011512521.1	2749497	2775443	-	2871	protein_coding	lactoperoxidase%2C transcript variant X2	An_peroxidase
105082946	0	2.24181	0	1357.13	746.836	1079.93	0.74727	1061.3	-10.6423	3.16286e-24	7.82448e-22	ADCY8	NW_011544900.1	11872019	12061178	-	3197	protein_coding	adenylate cyclase 8 (brain)	Guanylate_cyc
105070007	4.94418	2.98908	2.87879	273.498	446.222	260.176	3.60402	326.632	-6.49904	4.82023e-24	1.17566e-21	LAD1	NW_011514126.1	1024252	1029616	+	1521	protein_coding	ladinin 1	-
105076262	1.85407	0.74727	3.45455	4910.53	678.728	1059.01	2.01863	2216.09	-10.071	6.69909e-24	1.61122e-21	KRT5	NW_011516006.1	6167489	6174029	-	2488	protein_coding	keratin 5	-
105076320	155.124	780.15	27.0607	662363	198543	574326	320.778	478411	-10.5429	7.15064e-24	1.69627e-21	LOC105076320	NW_011516006.1	7787505	7789801	-	539	protein_coding	glycosylation-dependent cell adhesion molecule 1	-
105063890	62.4203	207.741	23.0303	36159.8	19128.9	65750	97.7306	40346.2	-8.69101	1.20294e-23	2.81505e-21	XDH	NW_011511623.1	290188	347074	+	4629	protein_coding	xanthine dehydrogenase	Fer2
105070208	1294.76	1157.52	658.092	59585.3	31876.7	31791.2	1036.79	41084.4	-5.30844	1.57989e-23	3.64785e-21	LOC105070208	NW_011514130.1	1198439	1203991	-	1008	protein_coding	carbonyl reductase [NADPH] 1	adh_short
105074691	1.23605	2.24181	0.575759	350.16	463.837	266.713	1.3512	360.237	-8.11384	2.11566e-23	4.82063e-21	PLEK2	NW_011515408.1	11305902	11317842	-	1481	protein_coding	pleckstrin 2	PH
105066324	896.133	1008.07	741.577	20.7196	37.5766	23.5335	881.926	27.2766	4.99598	2.74847e-23	6.18121e-21	SACS	NW_011512597.1	17477096	17510247	+	14562	protein_coding	sacsin molecular chaperone	-
novel.1321	0.618023	4.48362	0	752.12	1359.8	902.118	1.70055	1004.68	-9.2985	2.86218e-23	6.3544e-21	-	NW_011517549.1	1800516	1816197	+	6704	-	- && - && -	-
105080426	20.3948	14.9454	43.7577	1323.98	1544.16	1172.75	26.3659	1346.97	-5.66882	3.71953e-23	8.15329e-21	SHROOM3	NW_011517196.1	2333906	2527104	-	5551	protein_coding	shroom family member 3	-
105061778	35.2273	67.2543	152.576	12935.2	5900.71	8540.05	85.0192	9125.32	-6.74488	6.36384e-23	1.37753e-20	ACKR2	NW_011511178.1	4035666	4047409	+	2441	protein_coding	atypical chemokine receptor 2	7tm_1
105074331	3.09011	2.24181	17.2728	2610.66	1712.09	1644.73	7.53489	1989.16	-8.02673	6.76046e-23	1.44532e-20	TMC4	NW_011515311.1	835665	845757	-	2446	protein_coding	transmembrane channel-like 4%2C transcript variant X2	-
105076558	1.85407	17.1872	0	9048.23	16300	24464.4	6.34709	16604.2	-11.373	1.01409e-22	2.14159e-20	MUC15	NW_011516265.1	16839381	16851375	+	2003	protein_coding	mucin 15%2C cell surface associated	-
105082844	344.857	430.427	257.364	60836.8	20063.6	15422.3	344.216	32107.5	-6.5436	1.35586e-22	2.82885e-20	NUPR1	NW_011544899.1	6997787	6999293	+	740	protein_coding	nuclear protein%2C transcriptional regulator%2C 1	-
105074228	30.9011	32.8799	38.5758	3886.99	1628.71	1151.83	34.1189	2222.51	-6.02447	2.01656e-22	4.15724e-20	GATA3	NW_011510729.1	2749245	2768476	-	2845	protein_coding	GATA binding protein 3	GATA
105079497	43.8796	21.6708	66.2122	2138.26	1598.18	2474.94	43.9209	2070.46	-5.55494	2.324e-22	4.73468e-20	SLC7A5	NW_011516738.1	804137	840983	+	4259	protein_coding	solute carrier family 7 (amino acid transporter light chain%2C L system)%2C member 5	-
105071048	24.1029	26.1544	35.1213	3398.01	1274.08	1116.53	28.4595	1929.54	-6.08145	2.64405e-22	5.32408e-20	PRKCZ	NW_011514262.1	15956709	16045168	-	1838	protein_coding	protein kinase C%2C zeta	Pkinase
novel.972	413.457	353.459	389.213	6.21587	4.69708	5.22967	385.376	5.38087	6.18801	4.12371e-22	8.13045e-20	-	NW_011515599.1	3494261	3498651	-	4391	-	- && - && -	-
105077049	1.23605	0	7.48486	1398.57	3108.29	1519.22	2.90697	2008.69	-9.39342	4.13166e-22	8.13045e-20	SPINT1	NW_011516268.1	6736995	6747580	+	2162	protein_coding	serine peptidase inhibitor%2C Kunitz type 1	-
105062378	1219.98	1620.83	646.001	10.3598	23.4854	16.9964	1162.27	16.9472	6.07155	5.32605e-22	1.03629e-19	CACNA2D1	NW_011511553.1	4589700	5012771	+	5468	protein_coding	calcium channel%2C voltage-dependent%2C alpha 2/delta subunit 1	Cache_1
105061767	16.0686	9.71451	4.03031	1460.73	551.907	1268.19	9.9378	1093.61	-6.78438	5.38581e-22	1.03629e-19	VIPR1	NW_011511178.1	3784591	3816491	+	2643	protein_coding	vasoactive intestinal peptide receptor 1%2C transcript variant X1	-
105080734	163.158	165.894	344.879	11774.9	6331.66	15047.1	224.644	11051.2	-5.61991	6.34067e-22	1.20661e-19	ACSL5	NW_011517503.1	3449966	3492161	+	2847	protein_coding	acyl-CoA synthetase long-chain family member 5%2C transcript variant X2	AMP-binding
105081354	1.23605	1.49454	1.15152	294.218	234.854	206.572	1.29403	245.215	-7.57724	7.38703e-22	1.39045e-19	WIF1	NW_011517687.1	7523225	7588305	+	2128	protein_coding	WNT inhibitory factor 1	-
105070264	0	0.74727	0	824.638	6466.7	9114	0.24909	5468.45	-14.5349	8.22398e-22	1.53134e-19	CLDN8	NW_011514130.1	5922058	5923579	+	1522	protein_coding	claudin 8	-
105062181	0	0.74727	2.30303	453.758	1503.07	583.108	1.01677	846.644	-9.66307	1.4669e-21	2.70237e-19	A2ML1	NW_011511552.1	563651	596532	+	4416	protein_coding	alpha-2-macroglobulin-like 1	A2M_comp
105069592	588.976	763.71	1126.76	4.14391	4.69708	0	826.482	2.947	8.16716	1.79318e-21	3.26869e-19	PFKFB1	NW_011513808.1	28798	82685	+	3821	protein_coding	6-phosphofructo-2-kinase/fructose-2%2C6-biphosphatase 1%2C transcript variant X4	-
novel.315	1.23605	8.21997	0	5776.61	1743.79	2655.36	3.152	3391.92	-10.1141	2.04299e-21	3.68525e-19	-	NW_011511653.1	14704	15692	-	474	-	- && - && -	-
105077804	587.74	573.903	474.425	18751.2	8993.73	10884.2	545.356	12876.4	-4.56136	2.60653e-21	4.65333e-19	FAM20C	NW_011510929.1	92896	133002	+	2390	protein_coding	family with sequence similarity 20%2C member C	-
105078284	15.4506	12.7036	15.5455	561.5	293.567	508.585	14.5665	454.551	-4.95947	2.71087e-21	4.79022e-19	LRRC8E	NW_011516557.1	5156746	5164367	+	3628	protein_coding	leucine rich repeat containing 8 family%2C member E%2C transcript variant X2	-
105068927	225.578	299.655	557.334	15344.9	10788	10191.3	360.856	12108.1	-5.06807	3.8081e-21	6.66109e-19	QSOX1	NW_011513524.1	4988556	5017450	+	3015	protein_coding	quiescin Q6 sulfhydryl oxidase 1	-
105069916	24.7209	11.209	22.4546	689.961	1129.65	575.264	19.4615	798.291	-5.3527	6.28673e-21	1.08867e-18	RASSF7	NW_011510397.1	356803	359155	-	1572	protein_coding	Ras association (RalGDS/AF-6) domain family (N-terminal) member 7	RA
105072298	126.077	92.6615	105.94	1456.58	1701.52	1298.27	108.226	1485.46	-3.77823	6.67987e-21	1.1453e-18	SH3BP2	NW_011510551.1	1597656	1631285	+	3119	protein_coding	SH3-domain binding protein 2%2C transcript variant X3	-
105083787	0	0.74727	2.87879	965.531	410.994	430.14	1.20869	602.222	-8.914	7.88257e-21	1.33826e-18	GNMT	NW_011544912.1	3223525	3225194	+	915	protein_coding	glycine N-methyltransferase	-
105073680	0	0	0	424.751	1006.35	1338.8	0	923.298	-12.9309	8.88605e-21	1.49398e-18	SCNN1G	NW_011515158.1	3424221	3449748	-	3086	protein_coding	sodium channel%2C non-voltage-gated 1%2C gamma subunit	-
105075904	237.939	204.752	74.8486	5851.2	10614.2	11815.1	172.513	9426.85	-5.77254	1.00168e-20	1.6679e-18	ERBB3	NW_011515840.1	509607	526684	-	5315	protein_coding	erb-b2 receptor tyrosine kinase 3%2C transcript variant X1	Pkinase_Tyr
105076191	50.0598	46.3307	70.8183	2405.54	1341.02	1147.91	55.7363	1631.49	-4.86941	1.03189e-20	1.70183e-18	FKBP11	NW_011516006.1	3509850	3513021	-	681	protein_coding	FK506 binding protein 11%2C 19 kDa%2C transcript variant X1	FKBP_C
105069332	2.47209	0	0.575759	1212.09	376.941	488.974	1.01595	692.67	-9.36833	1.52989e-20	2.49934e-18	GGT1	NW_011513709.1	559772	575898	+	2666	protein_coding	gamma-glutamyltransferase 1	-
105070919	0	2.24181	0	1000.75	544.861	502.048	0.74727	682.555	-9.99868	1.82322e-20	2.95073e-18	PADI6	NW_011514262.1	5303974	5324246	-	1965	protein_coding	peptidyl arginine deiminase%2C type VI	-
105080028	69.8366	53.8034	95.5759	4013.38	1619.32	2259.22	73.072	2630.64	-5.16822	1.84757e-20	2.96244e-18	ZBTB42	NW_011517098.1	13733494	13736765	+	3174	protein_coding	zinc finger and BTB domain containing 42	-
105072720	0	0.74727	0	1147.86	1252.95	724.309	0.24909	1041.71	-12.1425	1.87162e-20	2.97347e-18	TMEM125	NW_011514983.1	531598	535887	-	1465	protein_coding	transmembrane protein 125	-
novel.77	0	1.49454	0	729.328	718.653	607.949	0.49818	685.31	-10.6221	2.63048e-20	4.14109e-18	-	NW_011510373.1	3509081	3513556	+	754	-	- && - && -	-
novel.1165	1.85407	2.98908	8.06062	327.369	339.364	319.01	4.30126	328.581	-6.2344	2.77832e-20	4.33442e-18	-	NW_011516693.1	6704389	6720256	+	3693	-	- && - && -	-
105083240	0	5.97816	0	1645.13	34850	18567.9	1.99272	18354.3	-13.2146	2.88726e-20	4.46417e-18	FGFBP1	NW_011544905.1	6440261	6440974	-	714	protein_coding	fibroblast growth factor binding protein 1	-
105070647	65088.3	54390	162.364	10.3598	5.87135	5.22967	39880.2	7.1536	12.4618	2.91535e-20	4.46771e-18	PYGM	NW_011514224.1	944328	955788	-	3218	protein_coding	phosphorylase%2C glycogen%2C muscle	-
105069746	2.47209	4.48362	0.575759	445.47	499.065	220.953	2.51049	388.496	-7.31831	4.10105e-20	6.22964e-18	LOC105069746	NW_011513939.1	3062434	3087021	-	1912	protein_coding	histo-blood group ABO system transferase 2-like	-
105078856	1.23605	0.74727	0	383.312	1005.17	2852.78	0.661105	1413.76	-11.0927	4.9122e-20	7.39692e-18	SLC28A3	NW_011516693.1	2411493	2477812	-	2247	protein_coding	solute carrier family 28 (concentrative nucleoside transporter)%2C member 3	-
105081998	31.5192	41.8471	5.18183	4274.44	2470.66	3026.67	26.1827	3257.26	-6.96356	6.22448e-20	9.29219e-18	CPVL	NW_011511114.1	3714570	3820033	+	1859	protein_coding	carboxypeptidase%2C vitellogenic-like%2C transcript variant X3	Peptidase_S10
105068213	7.41627	4.48362	1.72728	3362.78	1620.49	319.01	4.54239	1767.43	-8.60742	8.04956e-20	1.1914e-17	S100A2	NW_011513412.1	2554393	2557024	+	573	protein_coding	S100 calcium binding protein A2%2C transcript variant X1	-
105083524	3775.5	3731.87	5765.65	252.779	191.406	122.897	4424.34	189.027	4.55233	8.78806e-20	1.28969e-17	FZD4	NW_011544909.1	10512136	10521218	+	6965	protein_coding	frizzled class receptor 4	Fz
105063444	35.8453	42.5944	44.9092	750.048	590.658	525.582	41.1163	622.096	-3.91841	9.12981e-20	1.32858e-17	SYTL1	NW_011511613.1	1531393	1539902	-	1943	protein_coding	synaptotagmin-like 1	C2
105065873	29.0471	40.3526	3.45455	4663.97	6279.99	2796.57	24.2847	4580.18	-7.5639	1.42201e-19	2.05207e-17	PDZK1IP1	NW_011510294.1	1076658	1082000	-	825	protein_coding	PDZK1 interacting protein 1%2C transcript variant X2	-
105074350	8.65232	19.429	18.4243	1083.63	468.534	589.645	15.5019	713.937	-5.52668	1.6973e-19	2.42911e-17	EPS8L1	NW_011515311.1	1314346	1326182	+	3264	protein_coding	EPS8-like 1	-
105084033	0.618023	0	0	507.629	2255.77	2710.28	0.206008	1824.56	-12.9515	1.73357e-19	2.46068e-17	HHIPL2	NW_011511147.1	8661457	8703476	+	2350	protein_coding	HHIP-like 2	-
novel.495	0.618023	0.74727	0	673.386	507.284	482.437	0.455098	554.369	-10.3328	2.53493e-19	3.56889e-17	-	NW_011512878.1	1534761	1546880	-	6386	-	- && - && -	-
105065623	209.51	158.421	203.819	2258.43	2138.35	1890.53	190.583	2095.77	-3.45829	3.08177e-19	4.30379e-17	SPHK1	NW_011512519.1	4528660	4531495	-	2028	protein_coding	sphingosine kinase 1	-
105070382	32.1372	23.9126	54.6971	4732.35	1133.17	2301.05	36.9156	2722.19	-6.20164	3.16733e-19	4.3879e-17	KCNQ1	NW_011514130.1	16390642	16658083	-	2551	protein_coding	potassium voltage-gated channel%2C KQT-like subfamily%2C member 1	Ion_trans
105069097	2943.64	3879.83	305.728	2.07196	4.69708	3.92225	2376.4	3.56376	9.33704	3.64863e-19	5.01455e-17	ALPK3	NW_011513546.1	1824500	1865303	+	8362	protein_coding	alpha-kinase 3	-
105066352	145.235	115.827	126.667	1622.34	2283.95	1465.61	129.243	1790.64	-3.79219	3.89634e-19	5.31283e-17	TSPAN15	NW_011512613.1	1557713	1607951	-	1560	protein_coding	tetraspanin 15	-
105066479	1496.23	1161.26	967.274	45.583	52.8421	20.9187	1208.25	39.7813	4.92779	4.51958e-19	6.11449e-17	ECHDC2	NW_011512834.1	1608592	1628632	+	1553	protein_coding	enoyl CoA hydratase domain containing 2	ECH
105069686	0	0.74727	0	1408.93	1128.47	504.663	0.24909	1014.02	-12.1033	4.7379e-19	6.36017e-17	DIO2	NW_011513934.1	3849537	3858510	+	833	protein_coding	deiodinase%2C iodothyronine%2C type II	-
105078062	108.154	118.069	154.879	5028.64	2192.36	2606.99	127.034	3276	-4.68797	5.3691e-19	7.15206e-17	PDXK	NW_011516553.1	2130903	2145727	-	1360	protein_coding	pyridoxal (pyridoxine%2C vitamin B6) kinase	-
105064509	12.9785	17.9345	9.7879	308.721	905.362	950.492	13.567	721.525	-5.73984	6.6009e-19	8.72579e-17	IRF6	NW_011511988.1	394539	409934	-	2109	protein_coding	interferon regulatory factor 6%2C transcript variant X2	IRF
105082629	4.32616	2.24181	2.30303	149.181	1436.13	1995.12	2.957	1193.48	-8.65311	8.28477e-19	1.08687e-16	WWC1	NW_011544898.1	8381488	8452371	+	3443	protein_coding	WW and C2 domain containing 1	WW
novel.1424	1.23605	0	0	4411.19	812.595	869.432	0.412015	2031.07	-12.229	8.43401e-19	1.09813e-16	-	NW_011544898.1	1505023	1509318	-	873	-	- && - && -	-
105081127	14.8325	23.1654	43.1819	1483.52	3169.35	960.952	27.0599	1871.28	-6.10972	8.87278e-19	1.14664e-16	PTGES	NW_011517550.1	368960	379081	-	1008	protein_coding	prostaglandin E synthase	-
novel.1266	0	0.74727	0	10150.5	2934.5	409.222	0.24909	4498.08	-14.2528	1.0191e-18	1.30724e-16	-	NW_011517196.1	6820497	6825715	-	885	-	- && - && -	-
105073131	20.3948	20.9236	63.9092	1462.8	2101.94	3842.5	35.0758	2469.08	-6.13419	1.07257e-18	1.36571e-16	SOX10	NW_011514986.1	6776497	6785424	+	1833	protein_coding	SRY (sex determining region Y)-box 10	-
105079790	116.188	125.541	145.667	2705.97	1958.68	1469.54	129.132	2044.73	-3.98436	1.20811e-18	1.52707e-16	GMDS	NW_011516901.1	832969	1184763	-	1240	protein_coding	GDP-mannose 4%2C6-dehydratase	-
105064441	17237.3	14929.7	464.637	0	8.21989	1.30742	10877.2	3.17577	11.6539	1.33437e-18	1.67444e-16	CMYA5	NW_011511773.1	2491974	2547308	-	12604	protein_coding	cardiomyopathy associated 5	fn3
105071439	23.4849	73.2324	242.97	44476.6	12345.1	21777.6	113.229	26199.8	-7.85345	1.50639e-18	1.8767e-16	CIDEA	NW_011514468.1	9505644	9511248	+	2219	protein_coding	cell death-inducing DFFA-like effector a	-
105070314	8.65232	18.6817	11.5152	569.788	582.438	282.402	12.9497	478.209	-5.2143	2.12862e-18	2.63294e-16	SPTBN2	NW_011514130.1	12858204	12894746	-	7839	protein_coding	spectrin%2C beta%2C non-erythrocytic 2	-
105066099	53.768	55.298	111.121	1495.95	2174.75	1523.14	73.3958	1731.28	-4.55845	2.39345e-18	2.93954e-16	RDH10	NW_011510342.1	250082	276264	+	2225	protein_coding	retinol dehydrogenase 10 (all-trans)	-
105071031	8.0343	4.48362	3.45455	437.183	428.608	173.886	5.32416	346.559	-6.02264	2.50351e-18	3.05305e-16	SMIM1	NW_011514262.1	14812970	14816369	-	971	protein_coding	small integral membrane protein 1 (Vel blood group)	-
novel.1059	0	0	0	298.362	391.032	307.243	0	332.212	-11.4562	2.53573e-18	3.07072e-16	-	NW_011516268.1	6733332	6736988	-	3180	-	- && P11369.2 RecName: Full=LINE-1 retrotransposable element ORF2 protein; Short=ORF2p; AltName: Full=Long interspersed element-1; Short=L1; AltName: Full=Retrovirus-related Pol polyprotein LINE-1; Includes: RecName: Full=Reverse transcriptase; Includes: RecName: Full=Endonuclease && -	-
105068162	59.3302	66.507	111.121	1937.28	1314.01	1344.02	78.9862	1531.77	-4.27576	3.11996e-18	3.75197e-16	SLC50A1	NW_011513412.1	1440668	1443034	-	997	protein_coding	solute carrier family 50 (sugar efflux transporter)%2C member 1	-
105064772	218.78	162.158	293.061	2882.09	3980.77	4590.34	224.666	3817.74	-4.08636	3.24514e-18	3.87559e-16	SLC17A5	NW_011512008.1	183195	234675	-	2649	protein_coding	solute carrier family 17 (acidic sugar transporter)%2C member 5%2C transcript variant X1	MFS_1
105076078	739.773	828.722	639.092	9452.26	7968.59	6592	735.863	8004.28	-3.44332	3.74674e-18	4.43052e-16	SSR4	NW_011515961.1	556121	560221	-	684	protein_coding	signal sequence receptor%2C delta	-
105080477	627.293	955.011	484.789	6.21587	18.7883	19.6113	689.031	14.8718	5.49201	3.76097e-18	4.43052e-16	NEDD4	NW_011517309.1	5978260	6075960	+	4863	protein_coding	neural precursor cell expressed%2C developmentally down-regulated 4%2C E3 ubiquitin protein ligase%2C transcript variant X1	HECT
105077205	1071.65	1076.82	344.304	8.28782	1.17427	2.61483	830.924	4.02564	7.83364	3.85927e-18	4.51561e-16	KIAA0408	NW_011516269.1	18881582	18911232	-	3734	protein_coding	KIAA0408 ortholog%2C transcript variant X1	-
105076253	0	0	1.15152	350.16	1180.14	1086.46	0.383839	872.255	-11.0295	4.29676e-18	4.99376e-16	KRT80	NW_011516006.1	5875529	5897762	-	3243	protein_coding	keratin 80%2C transcript variant X1	-
105078096	30.2831	37.3635	112.273	8530.24	4098.2	2637.06	59.9732	5088.5	-6.40494	5.37571e-18	6.20608e-16	PPAP2C	NW_011516557.1	6622	20424	-	4970	protein_coding	phosphatidic acid phosphatase type 2C	-
105076514	1.23605	5.23089	12.6667	980.035	495.542	1551.9	6.37787	1009.16	-7.29714	6.23778e-18	7.15362e-16	EHF	NW_011516265.1	10661242	10693053	-	1129	protein_coding	ets homologous factor	Ets
105061626	39.5535	43.3417	77.1517	1176.87	911.233	1644.73	53.3489	1244.28	-4.54183	7.23224e-18	8.23951e-16	LOC105061626	NW_011511150.1	12772758	12855739	-	5839	protein_coding	N-acetyllactosaminide beta-1%2C6-N-acetylglucosaminyl-transferase%2C isoform A%2C transcript variant X3	-
105062713	4.32616	7.4727	0.575759	1560.18	594.18	405.299	4.12487	853.221	-7.71689	1.05173e-17	1.19038e-15	CBLC	NW_011511555.1	1263003	1284641	+	1677	protein_coding	Cbl proto-oncogene C%2C E3 ubiquitin protein ligase	-
105062422	0	0	0	841.214	243.074	397.455	0	493.914	-12.0264	1.25456e-17	1.41073e-15	PKP3	NW_011509953.1	138720	143727	-	2502	protein_coding	plakophilin 3	Arm
105065681	73.5447	73.9797	202.091	3325.49	9319	5597.05	116.539	6080.52	-5.70442	1.38475e-17	1.53997e-15	SLC9A3R1	NW_011512519.1	5683118	5700319	-	1735	protein_coding	solute carrier family 9%2C subfamily A (NHE3%2C cation proton antiporter 3)%2C member 3 regulator 1	-
105064234	3.09011	3.73635	10.9394	1421.36	246.597	1758.48	5.92196	1142.14	-7.58042	1.38728e-17	1.53997e-15	COL11A2	NW_011511766.1	3775564	3803726	+	5491	protein_coding	collagen%2C type XI%2C alpha 2	Collagen
105084145	9.27034	56.7925	0	15840.1	55629.9	114893	22.021	62121	-11.4661	1.49338e-17	1.64719e-15	BTN1A1	NW_011511150.1	1737343	1743429	-	2261	protein_coding	butyrophilin%2C subfamily 1%2C member A1	SPRY
105078148	1.23605	2.24181	0	437.183	165.572	298.091	1.15929	300.282	-8.09062	1.80328e-17	1.97642e-15	ATP8B3	NW_011516557.1	1065284	1083098	-	4592	protein_coding	ATPase%2C aminophospholipid transporter%2C class I%2C type 8B%2C member 3	E1-E2_ATPase
105065899	77.8709	70.9906	46.0607	843.286	1204.8	1574.13	64.9741	1207.41	-4.21741	2.39149e-17	2.60462e-15	TOM1L1	NW_011512521.1	5390228	5440007	-	2176	protein_coding	target of myb1 (chicken)-like 1%2C transcript variant X1	-
105076171	78.4889	76.9688	107.091	1048.41	1437.31	964.874	87.5163	1150.2	-3.71553	2.51822e-17	2.7255e-15	TMEM106C	NW_011516006.1	2879898	2884901	+	1361	protein_coding	transmembrane protein 106C%2C transcript variant X3	-
105077940	0	0	0.575759	401.959	427.434	520.352	0.19192	449.915	-10.9318	3.52512e-17	3.79158e-15	STX19	NW_011516552.1	7777134	7789283	+	1240	protein_coding	syntaxin 19%2C transcript variant X3	-
105074043	0	0	0	321.153	435.654	198.727	0	318.512	-11.3951	3.91628e-17	4.1863e-15	SLC44A4	NW_011515227.1	252500	263878	+	2242	protein_coding	solute carrier family 44%2C member 4	-
105065715	16.0686	11.209	48.3637	1854.4	1014.57	1400.24	25.2138	1423.07	-5.8125	4.05721e-17	4.31036e-15	METRN	NW_011512519.1	7775754	7777503	-	723	protein_coding	meteorin%2C glial cell differentiation regulator	-
105081292	3.70814	5.23089	2.30303	122.245	199.626	189.575	3.74735	170.482	-5.5324	4.70928e-17	4.9726e-15	PAH	NW_011517687.1	569	64806	-	2193	protein_coding	phenylalanine hydroxylase	ACT
105074137	2196.45	2321.02	286.152	6.21587	10.5684	11.7668	1601.21	9.51702	7.37369	5.62261e-17	5.90102e-15	LOC105074137	NW_011515232.1	17749	22562	+	755	protein_coding	dihydrodiol dehydrogenase 3-like	Aldo_ket_red
105079328	0	0	0	926.164	321.75	237.95	0	495.288	-12.0304	5.83566e-17	6.08771e-15	LOC105079328	NW_011516736.1	217367	221927	-	1764	protein_coding	keratin%2C type I cytoskeletal 14	Filament
novel.873	0	0	0	343.945	611.794	194.805	0	383.515	-11.6633	6.01921e-17	6.2416e-15	-	NW_011515153.1	75378	77530	+	1619	-	- && - && -	-
105067904	12566.3	9767.56	286.152	16.5756	8.21989	2.61483	7539.99	9.13679	9.72003	7.43157e-17	7.66027e-15	DDIT4L	NW_011513299.1	7351173	7355891	-	2568	protein_coding	DNA-damage-inducible transcript 4-like%2C transcript variant X1	-
105078263	381.32	334.777	305.152	7786.41	5221.98	3569.25	340.416	5525.88	-4.02068	7.56294e-17	7.74955e-15	GPR108	NW_011516557.1	4404977	4411470	-	1962	protein_coding	G protein-coupled receptor 108	-
105065520	54.386	59.0343	70.8183	1137.5	757.404	675.935	61.4129	856.947	-3.80099	9.29322e-17	9.46651e-15	METRNL	NW_011512519.1	100491	109374	-	1185	protein_coding	meteorin%2C glial cell differentiation regulator-like	-
105073386	36.4633	15.6927	12.0909	3389.72	813.769	1116.53	21.4156	1773.34	-6.37035	1.02522e-16	1.03823e-14	NOXA1	NW_011515016.1	252050	261091	+	1550	protein_coding	NADPH oxidase activator 1	SH3_1
105077837	9.27034	5.97816	3.45455	178.188	486.148	713.85	6.23435	459.395	-6.2072	1.08184e-16	1.0892e-14	CCL28	NW_011516528.1	11720639	11737585	+	580	protein_coding	chemokine (C-C motif) ligand 28	-
105064820	3.70814	2.24181	0	182.332	406.297	380.458	1.98332	323.029	-7.36958	1.27618e-16	1.27744e-14	CCDC64B	NW_011512008.1	1805770	1813075	+	1603	protein_coding	coiled-coil domain containing 64B	-
105066349	25.957	16.4399	16.1212	321.153	277.128	347.773	19.506	315.351	-4.01302	1.52212e-16	1.51486e-14	LOC105066349	NW_011512613.1	1461500	1494947	-	1201	protein_coding	chromosome unknown open reading frame%2C human C10orf35%2C transcript variant X1	-
105077261	15.4506	13.4509	20.1516	244.491	479.102	615.793	16.351	446.462	-4.76911	1.61544e-16	1.59617e-14	MAP7	NW_011516269.1	25765870	25899200	-	3834	protein_coding	microtubule-associated protein 7%2C transcript variant X5	-
105082851	61246.7	52238.6	25.9091	0	2.34854	5.22967	37837.1	2.52607	13.8153	1.62225e-16	1.59617e-14	ATP2A1	NW_011544899.1	7120206	7135456	+	3504	protein_coding	ATPase%2C Ca++ transporting%2C cardiac muscle%2C fast twitch 1%2C transcript variant X2	E1-E2_ATPase
novel.69	0	0	0	174.044	273.605	285.017	0	244.222	-11.0133	1.67811e-16	1.64179e-14	-	NW_011510364.1	318532	334323	-	4971	-	- && - && -	-
105070915	0	0.74727	2.30303	142.965	490.845	641.942	1.01677	425.25	-8.67227	1.73646e-16	1.68934e-14	KLHDC7A	NW_011514262.1	4435040	4441930	-	6891	protein_coding	kelch domain containing 7A	-
105081403	51.2959	53.0562	47.2122	665.098	454.442	572.649	50.5214	564.063	-3.48043	1.84046e-16	1.78052e-14	TBC1D30	NW_011517687.1	7714806	7750056	-	5496	protein_coding	TBC1 domain family%2C member 30	TBC
105078267	29.0471	35.1217	25.9091	327.369	360.501	424.911	30.026	370.927	-3.63065	2.0681e-16	1.98963e-14	SH2D3A	NW_011516557.1	4422420	4432802	-	2229	protein_coding	SH2 domain containing 3A%2C transcript variant X1	SH2
105079330	677.971	700.192	274.637	10.3598	14.0912	5.22967	550.933	9.89356	5.79566	2.08676e-16	1.99648e-14	TBX15	NW_011510931.1	9106484	9208250	+	2592	protein_coding	T-box 15%2C transcript variant X1	T-box
105062545	671.791	680.016	344.304	12.4317	15.2655	26.1483	565.37	17.9485	4.95995	2.41758e-16	2.30029e-14	CCDC8	NW_011511555.1	2312730	2315313	+	2584	protein_coding	coiled-coil domain containing 8	-
105075119	54140	54502.9	16.1212	0	1.17427	2.61483	36219.7	1.26303	14.7247	2.58684e-16	2.44789e-14	ACTN2	NW_011515599.1	4639522	4677051	+	2630	protein_coding	actinin%2C alpha 2	CH
105070920	0	5.23089	0	1653.42	563.649	2573	1.74363	1596.69	-9.90821	3.06347e-16	2.88316e-14	PADI1	NW_011514262.1	5409509	5446510	-	3778	protein_coding	peptidyl arginine deiminase%2C type I	-
105078061	62.4203	48.5725	61.6062	629.875	587.135	898.196	57.533	705.068	-3.61428	3.54172e-16	3.31524e-14	ICOSLG	NW_011516553.1	1759994	1770114	+	2411	protein_coding	inducible T-cell co-stimulator ligand	-
105083241	34.6093	62.7707	54.6971	849.502	4030.09	5845.46	50.6923	3575.02	-6.14086	3.91466e-16	3.64464e-14	PROM1	NW_011544905.1	6463364	6526561	-	3000	protein_coding	prominin 1	Prominin
105073846	5690.75	5258.54	2053.16	80.8063	169.095	163.427	4334.15	137.776	4.97098	4.26232e-16	3.94709e-14	PLEC	NW_011515163.1	567612	600904	-	10483	protein_coding	plectin	-
105063996	2587.04	3182.62	6001.13	113.958	212.543	188.268	3923.6	171.589	4.51166	5.95156e-16	5.48208e-14	TNS1	NW_011511680.1	6259257	6388539	-	8963	protein_coding	tensin 1%2C transcript variant X11	-
105078749	48.2058	69.4961	9.7879	2024.3	2604.53	4019	42.4966	2882.61	-6.08709	6.81833e-16	6.24725e-14	AQP3	NW_011516693.1	740641	746278	-	1494	protein_coding	aquaporin 3 (Gill blood group)	-
105082084	308.393	278.732	223.394	2770.2	2231.11	2298.44	270.173	2433.25	-3.1709	7.23944e-16	6.59817e-14	ISOC1	NW_011517961.1	19882897	19900921	+	1836	protein_coding	isochorismatase domain containing 1	Isochorismatase
novel.330	2.47209	0.74727	0.575759	136.749	124.473	194.805	1.26504	152.009	-6.89792	7.64908e-16	6.93503e-14	-	NW_011511771.1	25413	91370	-	3634	-	- && - && -	-
105073721	0	1.49454	0	211.339	690.471	585.723	0.49818	495.844	-10.1354	8.09318e-16	7.29946e-14	TMC5	NW_011515158.1	5976887	6029479	-	3461	protein_coding	transmembrane channel-like 5%2C transcript variant X2	-
105078705	0.618023	5.23089	0	1369.56	325.273	641.942	1.94964	778.926	-8.70724	9.68763e-16	8.69226e-14	LOC105078705	NW_011516690.1	4373857	4375444	-	286	protein_coding	metallothionein-1D-like	-
105066270	5843.41	4194.43	160.637	10.3598	4.69708	2.61483	3399.49	5.89056	9.21831	9.73891e-16	8.69323e-14	SGCG	NW_011512597.1	17514056	17538117	-	1583	protein_coding	sarcoglycan%2C gamma (35kDa dystrophin-associated glycoprotein)	-
105079739	150.18	143.476	200.94	1375.78	1568.82	1714.02	164.865	1552.88	-3.23518	9.92244e-16	8.81163e-14	MSMO1	NW_011516836.1	5141748	5159587	-	1897	protein_coding	methylsterol monooxygenase 1	-
105080412	1334.31	6617.82	3.45455	1.17157e+07	4.35258e+06	6.35817e+06	2651.86	7.47547e+06	-11.461	1.17071e-15	1.03435e-13	CSN2	NW_011517196.1	7072167	7079978	+	1109	protein_coding	casein beta	-
105081698	11.1244	8.21997	31.091	797.703	529.596	592.26	16.8118	639.853	-5.24087	1.41092e-15	1.24025e-13	SFXN2	NW_011517816.1	2443622	2463117	-	2186	protein_coding	sideroflexin 2	-
105074785	847.927	968.462	586.122	68.3745	58.7135	65.3709	800.837	64.153	3.64457	1.4599e-15	1.27682e-13	MEF2C	NW_011515430.1	3437722	3525373	-	2218	protein_coding	myocyte enhancer factor 2C%2C transcript variant X4	SRF-TF
105068211	55.6221	68.0016	28.2122	2981.54	1269.39	1052.47	50.6119	1767.8	-5.12778	1.62495e-15	1.41404e-13	S100A14	NW_011513412.1	2523795	2526012	+	1160	protein_coding	S100 calcium binding protein A14	-
105068005	11108.3	9450.72	69.091	0	0	0	6876.05	0	14.6335	1.68165e-15	1.45606e-13	LDB3	NW_011513349.1	292	29282	+	2077	protein_coding	LIM domain binding 3%2C transcript variant X3	PDZ
105076033	72.3087	53.8034	23.0303	953.1	1395.03	1812.08	49.7141	1386.74	-4.80342	1.78704e-15	1.53961e-13	GRHL1	NW_011515960.1	1204507	1247277	-	3284	protein_coding	grainyhead-like 1 (Drosophila)	CP2
105067809	0.618023	0	0	227.915	475.579	364.769	0.206008	356.088	-10.5955	2.1289e-15	1.82506e-13	ARHGEF5	NW_011509864.1	474034	491749	-	5379	protein_coding	Rho guanine nucleotide exchange factor (GEF) 5%2C transcript variant X1	RhoGEF
105066092	327.552	334.777	395.546	27521.8	7651.54	7116.27	352.625	14096.5	-5.32093	2.27501e-15	1.94071e-13	LOC105066092	NW_011512590.1	4137882	4140761	-	961	protein_coding	selenoprotein M	-
105071438	136.583	101.629	33.394	3795.82	2589.26	2499.78	90.5352	2961.62	-5.0324	2.57119e-15	2.18261e-13	IMPA2	NW_011514468.1	9469085	9488524	+	1137	protein_coding	inositol(myo)-1(or 4)-monophosphatase 2	-
105077815	6.18023	7.4727	8.63638	215.483	172.618	125.512	7.42977	171.204	-4.52195	2.68429e-15	2.26751e-13	GZMK	NW_011516528.1	6418122	6426522	-	1008	protein_coding	granzyme K (granzyme 3%3B tryptase II)	Trypsin
105083287	22.8668	11.9563	23.0303	366.736	391.032	266.713	19.2845	341.494	-4.13945	2.7454e-15	2.30463e-13	LOC105083287	NW_011544906.1	694799	714409	-	542	lncRNA	uncharacterized LOC105083287	-
105067277	296.651	535.045	487.668	16.5756	27.0082	19.6113	439.788	21.065	4.36668	2.76125e-15	2.30463e-13	ALDH1A1	NW_011513243.1	3980126	4029064	-	2354	protein_coding	aldehyde dehydrogenase 1 family%2C member A1	Aldedh
105062600	350.419	445.373	407.637	0	11.7427	7.8445	401.143	6.52907	5.83385	2.77385e-15	2.30463e-13	MAMSTR	NW_011511555.1	3836931	3848381	-	4812	protein_coding	MEF2 activating motif and SAP domain containing transcriptional regulator%2C transcript variant X1	-
105079609	0.618023	0	0	198.908	484.973	551.73	0.206008	411.87	-10.8053	2.78148e-15	2.30463e-13	ESRP1	NW_011516759.1	1111785	1159455	-	2701	protein_coding	epithelial splicing regulatory protein 1	-
105080178	33474	55595.4	9.21214	0	1.17427	1.30742	29692.9	0.827229	14.9946	3.27048e-15	2.6969e-13	TNNC1	NW_011517149.1	688203	691115	+	656	protein_coding	troponin C type 1 (slow)	-
novel.749	0	0	0	839.142	102.161	435.37	0	458.891	-11.9205	3.43289e-15	2.81741e-13	-	NW_011514272.1	2187793	2205529	-	5704	-	- && - && -	-
105075214	0	0	0	584.291	1277.61	90.2118	0	650.703	-12.4257	3.56737e-15	2.91397e-13	LOC105075214	NW_011515614.1	8545	40893	+	3826	protein_coding	deleted in malignant brain tumors 1 protein-like	-
105082562	0	0	0	107.742	329.97	615.793	0	351.168	-11.537	4.39007e-15	3.55332e-13	SLC5A5	NW_011544898.1	1271416	1281969	+	2012	protein_coding	solute carrier family 5 (sodium/iodide cotransporter)%2C member 5	-
105079115	4.94418	0	2.30303	383.312	165.572	303.321	2.41574	284.068	-6.84179	4.39113e-15	3.55332e-13	FBXO16	NW_011516705.1	486257	527073	-	1907	protein_coding	F-box protein 16%2C transcript variant X2	-
105069333	50.0598	59.7816	69.091	3400.08	987.561	1239.43	59.6442	1875.69	-4.9741	4.49515e-15	3.62058e-13	LRRC75B	NW_011513709.1	546968	550855	-	1040	protein_coding	leucine rich repeat containing 75B	-
novel.831	27.193	38.1108	56.4243	971.747	513.156	770.069	40.576	751.657	-4.20918	4.98283e-15	3.9948e-13	-	NW_011514985.1	8405156	8406892	-	288	-	- && - && -	-
105081805	6165.4	8068.27	6932.13	109.814	160.875	424.911	7055.27	231.866	4.92479	7.96234e-15	6.3541e-13	SORBS1	NW_011517816.1	7877773	8027697	+	7262	protein_coding	sorbin and SH3 domain containing 1%2C transcript variant X8	-
105068045	901.695	710.654	203.243	0	0	0	605.197	0	11.1274	8.34713e-15	6.60667e-13	RXRG	NW_011513397.1	2844082	2885507	-	2170	protein_coding	retinoid X receptor%2C gamma%2C transcript variant X1	Hormone_recep
105080807	0.618023	0	1.15152	95.31	636.454	458.903	0.589847	396.889	-9.31645	8.39006e-15	6.60667e-13	VWA2	NW_011517503.1	5009732	5053255	+	2108	protein_coding	von Willebrand factor A domain containing 2	VWA
105075920	202.711	206.246	253.91	1574.69	2035.01	1737.56	220.956	1782.42	-3.01198	8.3933e-15	6.60667e-13	ORMDL2	NW_011515840.1	696822	699412	-	957	protein_coding	ORMDL sphingolipid biosynthesis regulator 2	-
novel.547	149.562	86.6833	126.091	1133.36	1611.1	1889.22	120.779	1544.56	-3.67624	8.97677e-15	7.03397e-13	-	NW_011513299.1	3295636	3296721	-	1086	-	- && - && -	-
105065541	130.403	141.981	119.758	3826.9	1716.78	1574.13	130.714	2372.6	-4.18175	9.58867e-15	7.47959e-13	LRRC45	NW_011512519.1	795541	803623	-	3307	protein_coding	leucine rich repeat containing 45	-
105063822	11.1244	15.6927	17.8485	768.696	557.778	207.879	14.8885	511.451	-5.10096	1.03432e-14	8.03197e-13	KRTCAP3	NW_011511623.1	3487703	3488806	-	584	protein_coding	keratinocyte associated protein 3	-
novel.1119	0	0	0	178.188	179.663	120.282	0	159.378	-10.3953	1.05182e-14	8.1314e-13	-	NW_011516553.1	23771	33447	-	1048	-	- && - && -	-
105063374	0	0	0	87.0221	445.048	1483.92	0	671.996	-12.4725	1.07834e-14	8.29941e-13	SLC5A1	NW_011509858.1	299673	343864	-	2394	protein_coding	solute carrier family 5 (sodium/glucose cotransporter)%2C member 1	-
105063202	17.3046	36.6162	26.4849	2235.64	670.508	619.716	26.8019	1175.29	-5.45596	1.15938e-14	8.88364e-13	STRA8	NW_011511605.1	5104434	5125594	-	1729	protein_coding	stimulated by retinoic acid 8	-
105065212	41913.7	36251.6	71.3941	16.5756	22.3111	23.5335	26078.9	20.8068	10.2887	1.17272e-14	8.94628e-13	LOC105065212	NW_011512322.1	4071353	4146182	-	8785	protein_coding	nebulin-like	-
105081679	4.94418	8.21997	4.60607	107.742	227.808	228.798	5.92341	188.116	-5.0061	1.2992e-14	9.84535e-13	COL17A1	NW_011517816.1	1396551	1446121	+	4709	protein_coding	collagen%2C type XVII%2C alpha 1	Collagen
105080685	9.88836	40.3526	0	42473	2348.54	33979.8	16.747	26267.1	-10.6198	1.30195e-14	9.84535e-13	LOC105080685	NW_011517499.1	389291	390592	+	483	protein_coding	whey acidic protein	-
105083946	567.345	505.154	518.183	4293.09	7415.51	4629.56	530.227	5446.06	-3.36063	1.34665e-14	1.01391e-12	DEGS1	NW_011511147.1	7641983	7646949	-	1251	protein_coding	delta(4)-desaturase%2C sphingolipid 1	-
105076170	21.6308	11.209	35.1213	694.105	534.293	415.759	22.6537	548.052	-4.58886	1.49355e-14	1.11965e-12	VDR	NW_011516006.1	2779325	2834465	-	4330	protein_coding	vitamin D (1%2C25- dihydroxyvitamin D3) receptor	Hormone_recep
105075093	238528	268897	0	0	0	0	169142	0	30	1.60351e-14	1.16721e-12	ACTA1	NW_011515599.1	1908863	1911732	+	1057	protein_coding	actin%2C alpha 1%2C skeletal muscle	Actin
105061899	177896	144444	0	0	0	0	107447	0	30	1.60351e-14	1.16721e-12	MB	NW_011509942.1	369728	379692	+	1117	protein_coding	myoglobin	-
105082811	132313	121527	0	0	0	0	84613.4	0	30	1.60352e-14	1.16721e-12	MYLPF	NW_011544899.1	6583712	6586166	-	771	protein_coding	myosin light chain%2C phosphorylatable%2C fast skeletal muscle%2C transcript variant X2	-
105072945	57657.8	47001.8	0	0	0	0	34886.5	0	30	1.60354e-14	1.16721e-12	MYL1	NW_011514985.1	14140938	14162553	+	1937	protein_coding	myosin%2C light chain 1%2C alkali%3B skeletal%2C fast	-
105080603	37127.1	66326.9	0	0	0	0	34484.7	0	30	1.60354e-14	1.16721e-12	MYL2	NW_011517499.1	5251403	5258765	+	693	protein_coding	myosin%2C light chain 2%2C regulatory%2C cardiac%2C slow	-
105072924	30168.8	41697.7	0	0	0	0	23955.5	0	30	1.60356e-14	1.16721e-12	MYL3	NW_011510716.1	575872	581206	+	907	protein_coding	myosin%2C light chain 3%2C alkali%3B ventricular%2C skeletal%2C slow	-
105077549	15.4506	4.48362	9.7879	221.699	452.094	296.784	9.90736	323.526	-5.02103	1.60418e-14	1.16721e-12	MFSD6L	NW_011516271.1	1434731	1436718	-	1988	protein_coding	major facilitator superfamily domain containing 6-like	MFS_1
105081834	368.96	395.306	225.122	14.5037	18.7883	18.3038	329.796	17.1986	4.24787	1.81006e-14	1.3115e-12	PPP1R3C	NW_011517816.1	10562608	10567164	+	2530	protein_coding	protein phosphatase 1%2C regulatory subunit 3C	-
105079727	82.8151	56.7925	168.122	1723.87	2528.2	3524.8	102.576	2592.29	-4.65816	1.81763e-14	1.3115e-12	TLR2	NW_011516836.1	3253596	3261316	+	2893	protein_coding	toll-like receptor 2%2C transcript variant X3	TIR
105075139	16.6866	11.9563	1.72728	776.983	422.737	898.196	10.1234	699.305	-6.11566	1.89129e-14	1.35898e-12	ZP4	NW_011515599.1	5456703	5463240	-	1434	protein_coding	zona pellucida glycoprotein 4	Zona_pellucida
105078039	1.23605	0	3.45455	227.915	159.701	129.434	1.56353	172.35	-6.71454	1.93168e-14	1.38227e-12	RSPH1	NW_011516553.1	2951943	2962606	+	1266	protein_coding	radial spoke head 1 homolog (Chlamydomonas)%2C transcript variant X2	MORN
novel.1100	0.618023	4.48362	8.06062	358.448	230.157	719.079	4.38742	435.895	-6.62862	2.30491e-14	1.64256e-12	-	NW_011516528.1	3461926	3467980	+	6010	-	- && - && -	-
105076024	23.4849	17.9345	56.4243	721.041	778.541	753.072	32.6146	750.885	-4.52011	2.35635e-14	1.67233e-12	ATP6V1C2	NW_011515960.1	597586	646267	-	1337	protein_coding	ATPase%2C H+ transporting%2C lysosomal 42kDa%2C V1 subunit C2	-
105067054	1202.05	1103.72	1579.31	74.5904	119.776	132.049	1295.03	108.805	3.56656	2.36776e-14	1.67357e-12	ARHGEF6	NW_011513077.1	574679	669552	-	4489	protein_coding	Rac/Cdc42 guanine nucleotide exchange factor (GEF) 6%2C transcript variant X2	-
105080693	0	3.73635	0	234.131	706.91	1704.87	1.24545	881.971	-9.55595	2.5536e-14	1.79759e-12	GCK	NW_011517499.1	1060573	1069127	+	1173	protein_coding	glucokinase (hexokinase 4)	-
105075629	1103.79	857.119	329.91	13498.8	21046.4	17461.9	763.606	17335.7	-4.5049	2.72046e-14	1.90729e-12	SPINT2	NW_011510741.1	352303	375156	-	1518	protein_coding	serine peptidase inhibitor%2C Kunitz type%2C 2	Kunitz_BPTI
105071571	41.4075	45.5835	49.5152	536.637	668.159	376.536	45.5021	527.111	-3.534	2.73677e-14	1.91099e-12	UNC119	NW_011514557.1	4243985	4246004	+	1092	protein_coding	unc-119 homolog (C. elegans)	-
105081671	1.23605	3.73635	1.72728	95.31	120.95	213.109	2.23322	143.123	-6.03902	2.94075e-14	2.0438e-12	ILDR1	NW_011517767.1	12004406	12039413	-	2392	protein_coding	immunoglobulin-like domain containing receptor 1	-
105081660	14.2145	6.72543	15.5455	354.304	184.36	334.699	12.1618	291.121	-4.57023	2.95056e-14	2.0438e-12	GRAMD1C	NW_011517767.1	5603851	5693458	+	3743	protein_coding	GRAM domain containing 1C	GRAM
105075039	102403	105603	0.575759	4.14391	1.17427	7.8445	69335.8	4.38756	13.9504	3.19891e-14	2.20699e-12	MYBPC1	NW_011515580.1	6234605	6316390	+	4257	protein_coding	myosin binding protein C%2C slow type%2C transcript variant X1	I-set
105067049	86587.5	77122.7	6104.19	609.155	647.023	358.232	56604.8	538.137	6.71691	3.23815e-14	2.2252e-12	FHL1	NW_011513077.1	179646	215948	+	3007	protein_coding	four and a half LIM domains 1%2C transcript variant X4	LIM
105073199	0	0	0	97.3819	177.315	214.416	0	163.038	-10.4313	3.411e-14	2.33471e-12	FAM83F	NW_011514986.1	5376317	5400181	-	1314	protein_coding	family with sequence similarity 83%2C member F	-
105076181	5489.9	5677.01	3688.31	300.434	544.861	414.451	4951.74	419.915	3.55792	3.46631e-14	2.36323e-12	ADIPOR2	NW_011510761.1	1148959	1175318	-	1813	protein_coding	adiponectin receptor 2%2C transcript variant X1	-
105068411	0	0	0	97.3819	191.406	176.501	0	155.096	-10.3594	3.79827e-14	2.5794e-12	MUC16	NW_011513414.1	1574408	1594336	-	3510	protein_coding	mucin 16%2C cell surface associated	-
105065965	7017.65	5635.16	295.364	29.0074	19.9626	6.53709	4316.06	18.5023	7.87902	4.32745e-14	2.92728e-12	AK1	NW_011512529.1	427939	437626	-	2064	protein_coding	adenylate kinase 1%2C transcript variant X3	ADK
105074102	302.213	281.721	236.637	2100.96	1961.03	1782.01	273.524	1948	-2.83228	4.42615e-14	2.9824e-12	IER3	NW_011515227.1	828918	830195	+	1188	protein_coding	immediate early response 3	-
105073914	184.171	167.388	120.334	2424.19	1467.84	1517.91	157.298	1803.31	-3.51894	4.55866e-14	3.05978e-12	SEC11C	NW_011515224.1	3441701	3449711	-	657	protein_coding	SEC11 homolog C (S. cerevisiae)	Peptidase_S24
novel.1439	0	0	0	310.793	266.559	79.7524	0	219.035	-10.8534	4.76516e-14	3.18603e-12	-	NW_011544900.1	9213668	9469990	+	3167	-	- && - && -	-
novel.26	1.85407	0.74727	2.30303	283.858	182.012	71.9079	1.63479	179.259	-6.74226	5.22736e-14	3.4696e-12	-	NW_011509948.1	242023	247738	+	1114	-	- && - && -	-
novel.714	2.47209	2.98908	6.33334	304.577	140.912	125.512	3.9315	190.334	-5.57889	5.22935e-14	3.4696e-12	-	NW_011514259.1	1005246	1007544	+	1236	-	- && - && -	-
105073030	0	0	1.15152	238.275	164.398	239.257	0.383839	213.977	-8.99219	5.60629e-14	3.7055e-12	LOC105073030	NW_011514986.1	1886951	1926671	-	2695	protein_coding	rho GTPase-activating protein 8-like	RhoGAP
105082956	844.219	811.535	565.395	22.7915	58.7135	45.7596	740.383	42.4215	4.10642	5.79269e-14	3.81415e-12	ST3GAL1	NW_011544900.1	13557040	13640435	-	4477	protein_coding	ST3 beta-galactoside alpha-2%2C3-sialyltransferase 1%2C transcript variant X1	-
105063557	3.09011	2.24181	22.4546	1709.36	705.736	860.28	9.26217	1091.79	-6.86811	6.98143e-14	4.57945e-12	MLPH	NW_011511614.1	2919661	2959345	-	2945	protein_coding	melanophilin	-
105078418	35.8453	31.3853	78.3032	747.976	1087.37	827.595	48.5113	887.648	-4.19091	7.08401e-14	4.6292e-12	TSPAN16	NW_011516557.1	5929318	5945532	-	2228	protein_coding	tetraspanin 16	Tetraspannin
105075762	29.6651	35.869	20.1516	2444.91	1016.92	426.218	28.5619	1296.01	-5.50507	7.22573e-14	4.70406e-12	LOC105075762	NW_011515779.1	247329	248684	-	780	protein_coding	rhotekin-like	-
105081985	37468.2	35215.8	18.4243	6.21587	12.917	16.9964	24234.2	12.0431	10.9654	8.0946e-14	5.24997e-12	KLHL41	NW_011517956.1	11737695	11751836	+	2462	protein_coding	kelch-like family member 41	BACK
105077673	93.9395	100.134	109.394	803.919	1931.67	1929.75	101.156	1555.11	-3.94288	8.43971e-14	5.45337e-12	KIT	NW_011516410.1	1415288	1492475	+	5138	protein_coding	v-kit Hardy-Zuckerman 4 feline sarcoma viral oncogene homolog	-
105079990	37.6994	40.3526	112.273	3673.58	1157.83	2225.22	63.4416	2352.21	-5.21047	9.71041e-14	6.25112e-12	LOC105079990	NW_011517098.1	14258932	14260628	-	1326	C_region	PF07654:Immunoglobulin C1-set domain	C1-set
105067990	3179.73	3558.5	4018.22	528.349	527.247	571.341	3585.48	542.312	2.72484	9.92472e-14	6.36542e-12	HADH	NW_011513299.1	12875606	12921208	+	1824	protein_coding	hydroxyacyl-CoA dehydrogenase	3HCDH_N
105064107	401.097	570.914	371.364	0	1.17427	0	447.792	0.391423	9.73088	1.0217e-13	6.52872e-12	COL4A3	NW_011511680.1	13480391	13613076	+	7487	protein_coding	collagen%2C type IV%2C alpha 3 (Goodpasture antigen)	Collagen
105063865	64.8924	59.0343	34.5455	872.293	725.699	524.274	52.8241	707.422	-3.74409	1.04464e-13	6.64153e-12	DTNB	NW_011511623.1	4789282	4999096	+	3217	protein_coding	dystrobrevin%2C beta%2C transcript variant X2	ZZ
105070812	0	0	0	107.742	124.473	129.434	0	120.55	-9.99426	1.04703e-13	6.64153e-12	ADM2	NW_011514259.1	1159118	1160416	+	683	protein_coding	adrenomedullin 2	-
105068126	0.618023	0.74727	1.15152	70.4465	185.535	373.921	0.838937	209.967	-7.9556	1.09344e-13	6.91061e-12	TMEM79	NW_011513412.1	707745	712673	-	1423	protein_coding	transmembrane protein 79	-
105077086	2874.42	2484.67	109.394	4.14391	8.21989	9.15192	1822.83	7.17191	7.96657	1.10113e-13	6.93389e-12	POPDC3	NW_011516269.1	2467711	2484334	-	1533	protein_coding	popeye domain containing 3%2C transcript variant X1	-
105068160	37.6994	38.1108	5.75759	3594.84	823.163	1942.82	27.1892	2120.28	-6.28765	1.13906e-13	7.14678e-12	MUC1	NW_011513412.1	1412756	1416191	+	1564	protein_coding	mucin 1%2C cell surface associated%2C transcript variant X1	-
novel.292	0	0.74727	0	406.103	191.406	175.194	0.24909	257.568	-10.1241	1.2363e-13	7.72889e-12	-	NW_011511614.1	2360290	2362701	+	1008	-	- && - && -	-
105069517	14545.2	12790.3	22.4546	0	0	1.30742	9119.3	0.435806	14.079	1.24338e-13	7.74519e-12	CASQ1	NW_011513761.1	1557640	1566504	+	1929	protein_coding	calsequestrin 1 (fast-twitch%2C skeletal muscle)	Calsequestrin
novel.962	9.27034	8.96724	52.394	3223.96	1587.61	1010.63	23.5439	1940.74	-6.35994	1.30476e-13	8.09838e-12	-	NW_011515599.1	2407646	2468597	+	1018	-	- && - && -	-
105077262	11.7424	8.21997	2.87879	157.469	794.981	1646.04	7.61373	866.162	-6.83405	1.33215e-13	8.23885e-12	BHLHA15	NW_011510927.1	1122418	1124864	-	1730	protein_coding	basic helix-loop-helix family%2C member a15	-
105080425	1.23605	0.74727	1.15152	66.3026	149.132	260.176	1.04494	158.537	-7.23079	1.39431e-13	8.5926e-12	SOWAHB	NW_011517196.1	2263637	2266610	+	2191	protein_coding	sosondowah ankyrin repeat domain family member B	-
105063322	3595.04	4040.49	124.94	10.3598	8.21989	1.30742	2586.82	6.62903	8.63355	1.43814e-13	8.83133e-12	USP13	NW_011511611.1	7163504	7254348	+	7007	protein_coding	ubiquitin specific peptidase 13 (isopeptidase T-3)	-
105062665	27515	16085.7	18.4243	4.14391	5.87135	0	14539.7	3.33842	12.093	1.5066e-13	9.21903e-12	MYBPC2	NW_011511555.1	4981343	5002890	+	3576	protein_coding	myosin binding protein C%2C fast type	I-set
105062720	21.6308	22.4181	23.6061	1023.55	245.422	622.331	22.5517	630.433	-4.8034	1.79147e-13	1.08973e-11	NKPD1	NW_011511555.1	1499378	1506611	-	2125	protein_coding	NTPase%2C KAP family P-loop domain containing 1	-
105071544	490.71	688.983	389.213	45.583	22.3111	28.7632	522.969	32.2191	4.04251	1.79346e-13	1.08973e-11	SSH2	NW_011514557.1	3345710	3467814	+	4570	protein_coding	slingshot protein phosphatase 2%2C transcript variant X2	DSPc
novel.1028	0	0	0	147.109	124.473	92.8266	0	121.469	-10.0023	1.80003e-13	1.0899e-11	-	NW_011516006.1	7851096	7864837	+	872	-	- && - && -	-
novel.819	0	0	0.575759	211.339	180.838	168.657	0.19192	186.945	-9.66329	1.97184e-13	1.18977e-11	-	NW_011514982.1	286641	306796	-	1944	-	- && - && -	-
105076272	14.8325	35.869	118.031	3165.95	3774.1	2303.67	56.244	3081.24	-5.7739	2.08085e-13	1.25118e-11	KRT18	NW_011516006.1	6468791	6472584	+	1450	protein_coding	keratin 18	Filament
novel.1310	284.29	340.755	324.152	21463.4	4005.43	7568.64	316.399	11012.5	-5.12119	2.17046e-13	1.30055e-11	-	NW_011517530.1	551379	567239	-	792	-	- && Q9XT28.1 RecName: Full=Copper transport protein ATOX1; AltName: Full=Copper chaperone SAH; AltName: Full=Metal transport protein ATX1 >Q3T0E0.1 RecName: Full=Copper transport protein ATOX1; AltName: Full=Metal transport protein ATX1 && PF00403:Heavy-metal-associated domain	HMA
105077330	1145.2	1101.48	1456.67	167.828	136.215	107.208	1234.45	137.084	3.17505	2.20599e-13	1.31728e-11	SYNE1	NW_011516269.1	37383095	37801067	-	27331	protein_coding	spectrin repeat containing%2C nuclear envelope 1	-
105073966	2564.18	2406.96	129.546	12.4317	10.5684	5.22967	1700.23	9.40994	7.51072	2.24557e-13	1.33631e-11	KBTBD12	NW_011510722.1	1256323	1303328	-	2468	protein_coding	kelch repeat and BTB (POZ) domain containing 12	BACK
105069748	145.853	139.739	82.9092	9555.86	1459.62	4504.05	122.834	5173.18	-5.3964	3.2489e-13	1.92676e-11	CRACR2B	NW_011510397.1	170282	174565	-	2498	protein_coding	calcium release activated channel regulator 2B	-
105079117	6.79825	8.96724	11.5152	116.03	279.476	339.928	9.09355	245.145	-4.75355	3.70013e-13	2.18687e-11	FZD3	NW_011516705.1	536398	579061	+	4069	protein_coding	frizzled class receptor 3	Fz
novel.850	35.2273	12.7036	37.4243	2082.32	520.201	840.669	28.4517	1147.73	-5.32979	4.0691e-13	2.39675e-11	-	NW_011514986.1	6729360	6734125	-	1298	-	- && - && -	-
105069993	6.79825	8.96724	1.15152	169.9	846.648	422.296	5.639	479.615	-6.42666	4.19212e-13	2.46085e-11	ELF3	NW_011514126.1	590445	594339	-	1816	protein_coding	E74-like factor 3 (ets domain transcription factor%2C epithelial-specific )	Ets
105065219	273.166	269.017	261.97	10.3598	18.7883	23.5335	268.051	17.5605	3.90031	4.50163e-13	2.6336e-11	ZNF496	NW_011512356.1	126798	158498	+	3799	protein_coding	zinc finger protein 496%2C transcript variant X1	-
105073138	166.866	159.916	135.303	7964.6	2089.03	2478.86	154.028	4177.5	-4.76119	4.56592e-13	2.66223e-11	GCAT	NW_011514986.1	6893080	6899397	-	1470	protein_coding	glycine C-acetyltransferase	Aminotran_1_2
105068996	11367.9	7309.05	0	0	0	0	6225.65	0	28.254	4.75704e-13	2.76435e-11	LOC105068996	NW_011510367.1	149972	157249	-	757	lncRNA	uncharacterized LOC105068996%2C transcript variant X2	-
105071724	8623.27	9177.97	1042.7	124.317	120.95	98.0563	6281.31	114.441	5.77889	5.04395e-13	2.92127e-11	SVIL	NW_011510549.1	1290905	1369639	+	7440	protein_coding	supervillin	-
novel.750	0	0	0	97.3819	90.4188	184.346	0	124.049	-10.0357	5.4046e-13	3.11971e-11	-	NW_011514272.1	2208432	2212756	-	4325	-	- && - && -	-
novel.1035	0	0	0	803.919	1919.93	19.6113	0	914.487	-12.9166	5.43323e-13	3.12582e-11	-	NW_011516006.1	7806594	7810498	-	589	-	- && - && -	-
105079324	5.56221	0	0	3313.06	366.372	813.213	1.85407	1497.55	-9.64302	5.52216e-13	3.16646e-11	KRT15	NW_011516736.1	163393	167850	-	1705	protein_coding	keratin 15	Filament
105063881	14.8325	32.8799	48.9395	741.76	993.432	482.437	32.2173	739.21	-4.51918	5.91911e-13	3.38288e-11	TP53I3	NW_011511623.1	5948782	5954296	+	1359	protein_coding	tumor protein p53 inducible protein 3	ADH_zinc_N
105066323	247.209	179.345	333.94	2954.61	2020.92	2867.17	253.498	2614.23	-3.36558	6.31127e-13	3.59514e-11	SPATA13	NW_011512597.1	17130534	17174228	+	4505	protein_coding	spermatogenesis associated 13	RhoGEF
105070933	22604.8	20791.3	23.6061	0	1.17427	10.4593	14473.2	3.87787	11.8303	6.41346e-13	3.64137e-11	HSPB7	NW_011514262.1	6031637	6034732	+	1290	protein_coding	heat shock 27kDa protein family%2C member 7 (cardiovascular)	-
105083283	41.4075	44.0889	48.3637	810.135	420.389	426.218	44.6201	552.247	-3.62735	6.59601e-13	3.72538e-11	LOC105083283	NW_011544906.1	639115	647189	+	1953	protein_coding	leucine-rich repeat-containing protein 51%2C transcript variant X2	-
105078748	352.273	393.811	1209.67	16.5756	2.34854	3.92225	651.918	7.61548	6.51351	6.60444e-13	3.72538e-11	AQP7	NW_011516693.1	697915	712125	-	1745	protein_coding	aquaporin 7%2C transcript variant X3	-
105066786	655.104	517.858	104.212	14623.9	19820.5	12539.4	425.725	15661.3	-5.20132	6.86341e-13	3.85218e-11	SERINC2	NW_011512866.1	1971398	1990979	-	2176	protein_coding	serine incorporator 2%2C transcript variant X1	TMS_TDE
105070687	6.79825	2.98908	2.87879	151.253	110.381	103.286	4.22204	121.64	-4.83926	6.87372e-13	3.85218e-11	KCNK7	NW_011514224.1	1615266	1618075	-	1178	protein_coding	potassium channel%2C subfamily K%2C member 7	Ion_trans_2
105082154	16323.8	14901.3	18.4243	0	8.21989	2.61483	10414.5	3.61157	11.4372	6.94885e-13	3.87998e-11	MYOT	NW_011517961.1	26562244	26577893	+	2264	protein_coding	myotilin	I-set
105077495	19.7767	17.9345	22.4546	176.116	236.028	288.939	20.0553	233.695	-3.54258	6.96815e-13	3.87998e-11	TNK1	NW_011516271.1	317694	328473	+	4044	protein_coding	tyrosine kinase%2C non-receptor%2C 1%2C transcript variant X1	-
105081969	5965.77	9985.02	0	0	0	0	5316.93	0	28.0342	7.1885e-13	3.98985e-11	XIRP2	NW_011517956.1	9830122	9899567	+	12237	protein_coding	xin actin-binding repeat containing 2	-
105075522	19.1587	20.1763	1.72728	936.524	561.301	976.641	13.6874	824.822	-5.91972	7.7614e-13	4.29406e-11	ST6GALNAC3	NW_011515636.1	9820621	10312899	-	3573	protein_coding	ST6 (alpha-N-acetyl-neuraminyl-2%2C3-beta-galactosyl-1%2C3)-N-acetylgalactosaminide alpha-2%2C6-sialyltransferase 3%2C transcript variant X1	Glyco_transf_29
105078320	0	0	0	130.533	90.4188	91.5192	0	104.157	-9.77953	7.83554e-13	4.32127e-11	RGL3	NW_011516557.1	5876109	5888007	+	2541	protein_coding	ral guanine nucleotide dissociation stimulator-like 3	RA
105075473	0	0	0	182.332	100.987	79.7524	0	121.024	-9.99493	8.91791e-13	4.90259e-11	CLCA2	NW_011515636.1	2094469	2128054	-	3167	protein_coding	chloride channel accessory 2	-
105066083	0	0	4.03031	812.207	151.481	587.03	1.34344	516.906	-8.53003	9.40648e-13	5.15481e-11	GAL3ST1	NW_011512590.1	3803347	3816663	-	1648	protein_coding	galactose-3-O-sulfotransferase 1	-
105071586	611.843	749.512	192.303	6.21587	17.614	6.53709	517.886	10.1223	5.64313	1.02993e-12	5.62625e-11	KSR1	NW_011514557.1	4821086	4932225	-	2437	protein_coding	kinase suppressor of ras 1	Pkinase_Tyr
novel.825	24.1029	29.1435	46.6364	5880.21	702.213	1000.17	33.2943	2527.53	-6.24507	1.06798e-12	5.80962e-11	-	NW_011514983.1	2468567	2469502	-	936	-	- && Q96RK1.1 RecName: Full=Cbp/p300-interacting transactivator 4; AltName: Full=MSG1-related protein 2; Short=MRG-2 && PF04487:CITED	-
105083933	823.824	953.516	182.515	0	0	2.61483	653.285	0.871611	9.43242	1.0702e-12	5.80962e-11	KLHL31	NW_011544912.1	10148347	10168886	-	5677	protein_coding	kelch-like family member 31	BACK
105082451	124.223	110.596	136.455	1089.85	901.839	764.839	123.758	918.842	-2.89107	1.08112e-12	5.83549e-11	LOC105082451	NW_011543316.1	26	585	-	560	protein_coding	endoplasmic reticulum mannosyl-oligosaccharide 1%2C2-alpha-mannosidase-like	-
105071150	121.132	100.881	38.0001	2405.54	1834.21	1196.29	86.6713	1812.01	-4.38655	1.08171e-12	5.83549e-11	SH2D4A	NW_011510533.1	658715	703445	-	2431	protein_coding	SH2 domain containing 4A	-
105070084	0.618023	3.73635	0	1524.96	260.688	154.275	1.45146	646.641	-8.86137	1.09855e-12	5.90794e-11	LOC105070084	NW_011509864.1	1240279	1244855	-	538	protein_coding	prolactin-inducible protein homolog	-
105072719	3.09011	1.49454	0	58.0148	837.254	746.535	1.52822	547.268	-8.49578	1.12404e-12	6.02632e-11	LOC105072719	NW_011514983.1	520839	524397	+	1764	protein_coding	chromosome unknown open reading frame%2C human C1orf210%2C transcript variant X2	-
105083366	168.102	210.73	159.485	10.3598	3.52281	3.92225	179.439	5.93495	5.02069	1.13952e-12	6.09043e-11	HPGD	NW_011544907.1	2058269	2085987	-	1322	protein_coding	hydroxyprostaglandin dehydrogenase 15-(NAD)	adh_short
105064400	33.9913	28.3963	59.8789	706.537	445.048	517.737	40.7555	556.441	-3.76682	1.17101e-12	6.2395e-11	LOC105064400	NW_011511773.1	8788107	8791859	+	632	protein_coding	small EDRK-rich factor 1	-
novel.1466	0	2.24181	2.30303	217.555	79.8503	152.968	1.51495	150.124	-6.64097	1.22929e-12	6.52996e-11	-	NW_011544909.1	8611940	8614094	+	818	-	- && O00370.1 RecName: Full=LINE-1 retrotransposable element ORF2 protein; Short=ORF2p; Includes: RecName: Full=Reverse transcriptase; Includes: RecName: Full=Endonuclease && -	-
novel.121	0	0	0	103.598	329.97	78.445	0	170.671	-10.4968	1.38814e-12	7.35121e-11	-	NW_011510729.1	2774197	2776050	+	957	-	- && - && -	-
105079111	5.56221	11.209	21.8788	329.441	300.613	262.791	12.8834	297.615	-4.5239	1.39313e-12	7.35515e-11	NUGGC	NW_011516705.1	180429	222287	-	2695	protein_coding	nuclear GTPase%2C germinal center associated	-
novel.523	0.618023	0	0	118.101	171.443	200.035	0.206008	163.193	-9.47049	1.42642e-12	7.50798e-11	-	NW_011513243.1	17698259	17826840	+	2576	-	- && - && -	-
105062417	52.5319	38.858	24.1819	1775.67	581.263	635.405	38.5239	997.445	-4.69405	1.49408e-12	7.84028e-11	SIGIRR	NW_011509953.1	131777	137852	+	1630	protein_coding	single immunoglobulin and toll-interleukin 1 receptor (TIR) domain	-
105063098	36010.3	31344.2	1111.79	209.268	133.867	166.042	22822.1	169.725	7.07187	1.51387e-12	7.92014e-11	FLNC	NW_011511605.1	10034230	10061721	-	8851	protein_coding	filamin C%2C gamma	-
105074550	20.3948	22.4181	76.5759	1643.06	1013.39	902.118	39.7962	1186.19	-4.89393	1.60187e-12	8.35531e-11	EPHX3	NW_011515331.1	375235	379247	+	2065	protein_coding	epoxide hydrolase 3%2C transcript variant X1	-
105072157	8.0343	8.21997	20.7273	874.365	271.256	291.554	12.3272	479.059	-5.27192	1.62923e-12	8.46626e-11	TACC3	NW_011510551.1	811439	820691	+	2807	protein_coding	transforming%2C acidic coiled-coil containing protein 3%2C transcript variant X1	-
105063705	0	0.74727	0.575759	99.4539	199.626	173.886	0.441009	157.655	-8.5272	1.63292e-12	8.46626e-11	FAM19A3	NW_011511616.1	2855351	2863505	+	1068	protein_coding	family with sequence similarity 19 (chemokine (C-C motif)-like)%2C member A3	-
105062331	0	2.24181	6.33334	453.758	2222.89	201.342	2.85838	959.331	-8.37923	1.99455e-12	1.03104e-10	LOC105062331	NW_011511552.1	806933	847245	-	4604	protein_coding	ovostatin homolog 2-like	-
105064293	4.32616	6.72543	5.18183	333.585	213.717	78.445	5.41114	208.582	-5.27181	2.01184e-12	1.03688e-10	LOC105064293	NW_011511770.1	461607	463486	+	817	protein_coding	C-C motif chemokine 4	-
105072017	5230.94	5083.68	0	0	0	0	3438.21	0	27.4342	2.18407e-12	1.1223e-10	MYF6	NW_011514683.1	3867135	3869089	-	1420	protein_coding	myogenic factor 6 (herculin)	Basic
105076791	5568.39	4678.66	0	0	0	0	3415.68	0	27.4281	2.20867e-12	1.13159e-10	CSRP3	NW_011516265.1	21775763	21793465	+	700	protein_coding	cysteine and glycine-rich protein 3 (cardiac LIM protein)	LIM
105063159	5757.5	4444.76	0	0	0	0	3400.75	0	27.4217	2.23455e-12	1.14147e-10	PPP1R3A	NW_011511605.1	20855377	20890624	+	4808	protein_coding	protein phosphatase 1%2C regulatory subunit 3A	-
105081231	41.4075	67.2543	65.6365	712.753	616.492	448.444	58.0994	592.563	-3.35034	2.3168e-12	1.17882e-10	SRD5A1	NW_011517677.1	4448981	4470128	+	2619	protein_coding	steroid-5-alpha-reductase%2C alpha polypeptide 1 (3-oxo-5 alpha-steroid delta 4-dehydrogenase alpha 1)%2C transcript variant X2	-
105075542	47.5878	52.3089	26.4849	472.406	494.368	909.962	42.1272	625.579	-3.89528	2.32129e-12	1.17882e-10	CTH	NW_011515636.1	14581006	14602091	-	2025	protein_coding	cystathionine gamma-lyase%2C transcript variant X1	Cys_Met_Meta_PP
105067292	657.576	809.293	280.394	8.28782	27.0082	23.5335	582.421	19.6098	4.86279	2.41967e-12	1.22519e-10	PRUNE2	NW_011513243.1	6585973	6751079	-	9510	protein_coding	prune homolog 2 (Drosophila)%2C transcript variant X8	-
novel.977	0	0	0	934.452	836.08	15.689	0	595.407	-12.2971	2.46319e-12	1.24359e-10	-	NW_011515614.1	138003	138549	+	547	-	- && - && -	-
105071702	0	2.98908	0.575759	128.461	97.4644	129.434	1.18828	118.453	-6.73545	2.58628e-12	1.30193e-10	THEM5	NW_011514627.1	316962	324358	+	870	protein_coding	thioesterase superfamily member 5	4HBT
105062957	8.65232	7.4727	2.87879	66.3026	1106.16	1617.27	6.3346	929.913	-7.20256	2.75135e-12	1.38102e-10	FAM84A	NW_011511600.1	2021991	2024479	+	1355	protein_coding	family with sequence similarity 84%2C member A	-
105071799	312.102	263.786	126.667	17224.2	5116.29	3634.62	234.185	8658.36	-5.20844	2.97675e-12	1.48984e-10	CTSZ	NW_011514637.1	1689244	1699173	+	1205	protein_coding	cathepsin Z	Peptidase_C1
105066679	278.728	294.424	266.576	2.07196	1.17427	11.7668	279.91	5.00433	5.76481	3.01996e-12	1.50711e-10	ZFHX4	NW_011510342.1	2399627	2573609	+	11911	protein_coding	zinc finger homeobox 4	Homeobox
105067323	896.133	887.009	571.153	18.6476	64.5848	43.1448	784.765	42.1257	4.19984	3.14471e-12	1.56485e-10	FAM53B	NW_011510360.1	6801790	6910621	+	4468	protein_coding	family with sequence similarity 53%2C member B%2C transcript variant X1	-
105073498	0	1.49454	2.87879	105.67	787.935	171.272	1.45778	354.959	-7.91755	3.16003e-12	1.56797e-10	MARVELD3	NW_011510721.1	2350257	2362800	-	3141	protein_coding	MARVEL domain containing 3%2C transcript variant X2	-
105063449	0	0.74727	0.575759	109.814	157.352	126.819	0.441009	131.328	-8.26327	3.32595e-12	1.64558e-10	KDF1	NW_011511613.1	1799653	1802209	+	1513	protein_coding	keratinocyte differentiation factor 1	-
105083083	441.268	697.95	461.758	49.7269	21.1369	40.5299	533.659	37.1312	3.86188	3.57336e-12	1.76296e-10	FILIP1	NW_011544903.1	1060315	1238027	-	5248	protein_coding	filamin A interacting protein 1%2C transcript variant X5	-
105072063	15.4506	8.21997	14.9697	219.627	179.663	147.738	12.8801	182.343	-3.81312	3.70518e-12	1.8228e-10	PHLDA1	NW_011514683.1	7389110	7392095	+	2055	protein_coding	pleckstrin homology-like domain%2C family A%2C member 1	-
105062302	231.141	246.599	351.213	0	9.39416	10.4593	276.317	6.61783	5.28873	3.78957e-12	1.85904e-10	SSPN	NW_011511552.1	11319736	11326397	+	504	protein_coding	sarcospan	-
novel.494	0	0	0	379.168	52.8421	133.357	0	188.456	-10.6346	3.85378e-12	1.88305e-10	-	NW_011512878.1	886516	887060	-	433	-	- && - && -	-
novel.981	17.3046	11.209	1.15152	731.4	374.592	640.634	9.8884	582.209	-5.88414	3.86027e-12	1.88305e-10	-	NW_011515625.1	6875149	7053772	-	2885	-	- && P08548.1 RecName: Full=LINE-1 reverse transcriptase homolog && -	-
novel.295	0	0	0	58.0148	115.078	130.742	0	101.278	-9.74562	4.08649e-12	1.9878e-10	-	NW_011511614.1	4873097	4877731	+	3385	-	- && - && -	-
105078217	100.12	65.0125	96.7274	611.227	703.388	790.987	87.2865	701.867	-3.00639	4.29151e-12	2.08168e-10	STAP2	NW_011516557.1	2796525	2805054	-	1389	protein_coding	signal transducing adaptor family member 2%2C transcript variant X2	PH
105064875	30.2831	14.9454	25.9091	2708.05	602.4	409.222	23.7125	1239.89	-5.70555	4.36794e-12	2.11284e-10	NME3	NW_011512008.1	2881573	2882363	+	629	protein_coding	NME/NM23 nucleoside diphosphate kinase 3	NDK
novel.149	12.9785	14.9454	14.394	205.124	163.223	129.434	14.1059	165.927	-3.5542	4.39697e-12	2.1178e-10	-	NW_011510929.1	35603	37573	+	811	-	- && - && -	-
novel.550	587.122	496.934	78.3032	0	0	0	387.453	0	10.4839	4.40265e-12	2.1178e-10	-	NW_011513349.1	34797	53628	+	1262	-	- && O75112.2 RecName: Full=LIM domain-binding protein 3; AltName: Full=Protein cypher; AltName: Full=Z-band alternatively spliced PDZ-motif protein && PF00412:LIM domain	LIM
105064047	65542.6	54001.5	1457.24	308.721	288.87	253.639	40333.8	283.744	7.15138	4.48286e-12	2.15041e-10	DES	NW_011511680.1	7449316	7456231	+	2192	protein_coding	desmin	Filament
105083612	9.27034	20.1763	40.8789	447.542	555.43	606.642	23.4418	536.538	-4.51374	4.61962e-12	2.20989e-10	PAK1	NW_011544909.1	18076278	18149044	+	3031	protein_coding	p21 protein (Cdc42/Rac)-activated kinase 1	Pkinase
105074630	196.531	293.677	137.031	0	1.17427	3.92225	209.08	1.69884	6.81168	4.90158e-12	2.33831e-10	L3HYPDH	NW_011515408.1	5372978	5384496	-	1399	protein_coding	L-3-hydroxyproline dehydratase (trans-)	-
novel.569	1.23605	4.48362	2.30303	190.62	66.9334	130.742	2.67423	129.432	-5.62045	4.93766e-12	2.34905e-10	-	NW_011513413.1	1690558	1694169	-	3335	-	- && - && -	-
105074934	778.091	756.237	875.729	31.0793	85.7217	67.9857	803.352	61.5956	3.69022	5.08385e-12	2.41197e-10	LIMCH1	NW_011515567.1	5874642	5954395	-	7238	protein_coding	LIM and calponin homology domains 1%2C transcript variant X6	LIM
105070950	110.626	80.7051	71.3941	886.797	612.969	717.772	87.5751	739.179	-3.07644	5.38994e-12	2.55021e-10	TMEM51	NW_011514262.1	6607752	6615631	-	1736	protein_coding	transmembrane protein 51	-
105080431	1.23605	0	0	188.548	1108.51	113.745	0.412015	470.268	-10.1218	5.73351e-12	2.70537e-10	LOC105080431	NW_011517196.1	4450393	4451951	-	454	protein_coding	growth-regulated alpha protein-like	-
105079025	1579.67	1371.24	591.88	64.2306	88.0702	40.5299	1180.93	64.2769	4.19803	5.79053e-12	2.72485e-10	RHOQ	NW_011516700.1	11020449	11054851	+	3643	protein_coding	ras homolog family member Q	Ras
105076938	4808.22	3778.2	29.9394	10.3598	3.52281	2.61483	2872.12	5.49914	9.07435	6.06826e-12	2.8478e-10	CAPN3	NW_011516268.1	7898592	7941666	+	3379	protein_coding	calpain 3%2C (p94)%2C transcript variant X1	Peptidase_C2
105081365	154.506	206.994	445.061	8.28782	9.39416	3.92225	268.854	7.20141	5.23023	6.44801e-12	3.0156e-10	AVPR1A	NW_011517687.1	8709813	8717385	+	5304	protein_coding	arginine vasopressin receptor 1A	7tm_1
105070859	7499.09	7205.92	776.698	134.677	61.062	50.9893	5160.57	82.2428	5.97697	6.46062e-12	3.0156e-10	TCEA3	NW_011514262.1	678643	705322	+	1086	protein_coding	transcription elongation factor A (SII)%2C 3	-
105080740	19549.3	15218.2	177.909	14.5037	54.0164	48.3744	11648.5	38.9648	8.21756	6.52136e-12	3.03576e-10	NRAP	NW_011517503.1	4478238	4544398	-	5665	protein_coding	nebulin-related anchoring protein	-
105065179	292.325	283.215	204.97	2674.89	1616.97	3041.05	260.17	2444.31	-3.23199	6.9016e-12	3.20416e-10	CTNS	NW_011512274.1	263275	280601	+	3319	protein_coding	cystinosin%2C lysosomal cystine transporter%2C transcript variant X1	-
105082651	97.0296	85.936	180.212	1750.8	1258.82	1181.91	121.059	1397.17	-3.52715	6.93548e-12	3.21128e-10	ASNS	NW_011511141.1	4752599	4770442	+	1908	protein_coding	asparagine synthetase (glutamine-hydrolyzing)%2C transcript variant X1	-
105070003	3075.9	2440.58	2528.73	34301.2	32621.2	15887.7	2681.74	27603.4	-3.36358	7.42708e-12	3.42973e-10	CSRP1	NW_011514126.1	954489	964489	+	1566	protein_coding	cysteine and glycine-rich protein 1	LIM
105079348	338.676	327.304	420.304	18.6476	31.7053	40.5299	362.095	30.2943	3.55908	7.47609e-12	3.43446e-10	MAOB	NW_011516737.1	146502	199116	-	1530	protein_coding	monoamine oxidase B	Amino_oxidase
105080413	752.752	3429.22	0	2.40047e+06	2.70024e+06	4.15607e+06	1393.99	3.0856e+06	-11.1121	7.477e-12	3.43446e-10	CSN1S1	NW_011517196.1	7086583	7102977	-	1088	protein_coding	casein alpha s1	-
105079554	174.9	200.268	465.213	12.4317	4.69708	3.92225	280.127	7.01702	5.39709	7.62299e-12	3.49226e-10	ACOX2	NW_011516746.1	4163912	4194331	+	2835	protein_coding	acyl-CoA oxidase 2%2C branched chain%2C transcript variant X3	-
105066708	8618.95	14775.8	5.75759	2.07196	4.69708	0	7800.16	2.25634	11.7367	7.64934e-12	3.49508e-10	CA3	NW_011510342.1	7841240	7850721	+	1774	protein_coding	carbonic anhydrase III%2C muscle specific	-
105065004	231.759	218.95	352.364	18.6476	24.6597	18.3038	267.691	20.537	3.69566	8.02496e-12	3.64828e-10	KCTD15	NW_011512127.1	4487907	4500750	+	2385	protein_coding	potassium channel tetramerization domain containing 15	K_tetra
105076559	0.618023	2.98908	43.1819	1518.74	6189.58	7732.06	15.5963	5146.79	-8.36136	8.04246e-12	3.64828e-10	ANO3	NW_011516265.1	16784446	17016617	-	4157	protein_coding	anoctamin 3	-
105066106	519.757	476.758	90.9699	0	3.52281	2.61483	362.495	2.04588	7.33205	8.04784e-12	3.64828e-10	MN1	NW_011512590.1	1914866	1958463	-	4238	protein_coding	meningioma (disrupted in balanced translocation) 1	-
105073333	12.3605	9.71451	6.9091	594.651	97.4644	970.103	9.66136	554.073	-5.84257	8.55806e-12	3.86945e-10	STAC2	NW_011514988.1	1347023	1359452	+	2920	protein_coding	SH3 and cysteine rich domain 2	C1_1
105080979	218.78	245.852	278.091	4.14391	18.7883	10.4593	247.574	11.1305	4.41499	9.39581e-12	4.23717e-10	ZNF462	NW_011517538.1	3933505	4062662	-	8166	protein_coding	zinc finger protein 462	-
105064814	0	0	0	109.814	72.8047	66.6783	0	83.0989	-9.45269	1.06322e-11	4.78227e-10	LOC105064814	NW_011510175.1	4520466	4583921	+	1720	protein_coding	chromosome unknown open reading frame%2C human C1orf87	-
105071410	14814	13893.2	130.121	55.9428	29.3567	24.8409	9612.46	36.7135	8.03785	1.09609e-11	4.91736e-10	MYOM1	NW_011514468.1	4489123	4593826	-	5411	protein_coding	myomesin 1	I-set
105067156	2815.71	3920.92	658.092	2.07196	31.7053	41.8373	2464.91	25.2049	6.59254	1.10613e-11	4.94957e-10	SYNPO2	NW_011513121.1	7441436	7474629	-	3843	protein_coding	synaptopodin 2	-
105080437	0	2.24181	0	339.801	99.8129	139.894	0.74727	193.169	-8.15258	1.11525e-11	4.9775e-10	PRR27	NW_011517196.1	6994759	7002807	-	489	protein_coding	proline rich 27	-
105070773	1.85407	0	0	53.8708	387.509	528.196	0.618023	323.192	-9.00001	1.15808e-11	5.15537e-10	DNAH5	NW_011514256.1	2773048	2969068	-	14589	protein_coding	dynein%2C axonemal%2C heavy chain 5	Dynein_heavy
105072405	1164.97	1026	107.091	0	0	2.61483	766.022	0.871611	9.66597	1.19393e-11	5.30135e-10	ABLIM2	NW_011510551.1	2902899	3038965	+	2123	protein_coding	actin binding LIM protein family%2C member 2	LIM
105077171	2960.95	3120.6	356.395	2.07196	30.531	23.5335	2145.98	18.7122	6.81702	1.25543e-11	5.56019e-10	PLN	NW_011516269.1	12462385	12471983	+	1587	protein_coding	phospholamban	-
105071560	10.5064	7.4727	20.7273	507.629	211.369	226.183	12.9021	315.06	-4.59913	1.2694e-11	5.60772e-10	TLCD1	NW_011514557.1	4114336	4116283	+	1120	protein_coding	TLC domain containing 1	LAG1
105076928	47.5878	43.3417	38.0001	511.773	285.348	598.797	42.9765	465.306	-3.43618	1.28178e-11	5.648e-10	TYRO3	NW_011516268.1	7247275	7261692	+	3647	protein_coding	TYRO3 protein tyrosine kinase	Pkinase_Tyr
novel.600	126.695	143.476	205.546	0	2.34854	2.61483	158.572	1.65446	6.41928	1.35141e-11	5.93967e-10	-	NW_011513546.1	4536513	4540533	+	2479	-	- && - && -	-
105062334	0	0.74727	0	107.742	146.784	109.823	0.24909	121.449	-9.04362	1.38947e-11	6.09149e-10	CLEC2A	NW_011511552.1	1082579	1090726	-	531	protein_coding	C-type lectin domain family 2%2C member A	Lectin_C
105069751	433.234	625.465	270.607	29.0074	10.5684	6.53709	443.102	15.371	4.90188	1.4581e-11	6.37625e-10	HMCN2	NW_011513939.1	3233	90868	+	11659	protein_coding	hemicentin 2	I-set
105075419	0	1.49454	10.9394	532.493	563.649	515.122	4.14465	537.088	-6.99751	1.63602e-11	7.13626e-10	LOC105075419	NW_011515635.1	444064	448159	+	2853	protein_coding	chromosome unknown open reading frame%2C human C1orf116	-
105072886	67554.2	67595.8	173.879	82.8782	104.51	149.046	45108	112.145	8.65117	1.72506e-11	7.50574e-10	TTN	NW_011514985.1	976383	1244990	-	106033	protein_coding	titin	Pkinase
105072824	69.8366	86.6833	115.152	627.803	691.645	834.132	90.5572	717.86	-2.98661	1.7536e-11	7.6108e-10	LOC105072824	NW_011514983.1	6421736	6426397	+	2496	protein_coding	chromosome unknown open reading frame%2C human C1orf216	-
105073491	2469	1833.8	903.365	109.814	139.738	62.756	1735.39	104.103	4.05906	1.80337e-11	7.80722e-10	NNAT	NW_011515153.1	729061	731402	-	1280	protein_coding	neuronatin%2C transcript variant X1	-
105067393	355.363	393.064	312.637	2076.1	2952.11	2056.57	353.688	2361.59	-2.73964	1.86712e-11	8.06305e-10	SEC61B	NW_011513243.1	15625227	15633033	+	816	protein_coding	Sec61 beta subunit	-
novel.1000	7.41627	7.4727	5.18183	470.334	106.859	151.66	6.69027	242.951	-5.18212	1.8849e-11	8.1196e-10	-	NW_011515729.1	950933	952136	+	812	-	- && - && -	-
105080545	241.029	201.763	236.061	1205.88	1553.56	1285.19	226.284	1348.21	-2.57486	1.89072e-11	8.12445e-10	STK17A	NW_011517499.1	1331510	1358347	-	1399	protein_coding	serine/threonine kinase 17a	Pkinase
105080539	405.423	360.931	318.394	7438.32	3579.17	2779.57	361.583	4599.02	-3.66871	1.93038e-11	8.27437e-10	YKT6	NW_011517499.1	1011508	1020093	-	889	protein_coding	YKT6 v-SNARE homolog (S. cerevisiae)	-
105074640	7255.59	7015.37	71.3941	8.28782	28.1825	5.22967	4780.78	13.9	8.41324	1.99276e-11	8.52066e-10	SIX1	NW_011515408.1	6254798	6258938	-	2161	protein_coding	SIX homeobox 1	Homeobox
105070151	707.636	584.365	177.909	7854.78	8326.75	10743	489.97	8974.86	-4.19532	2.0387e-11	8.69559e-10	SLC3A2	NW_011514128.1	2790156	2795860	+	1823	protein_coding	solute carrier family 3 (amino acid transporter heavy chain)%2C member 2	-
105065555	18080.3	13600.3	2.30303	10.3598	3.52281	6.53709	10561	6.80656	10.6165	2.07206e-11	8.81619e-10	PPP1R27	NW_011512519.1	940174	941365	+	830	protein_coding	protein phosphatase 1%2C regulatory subunit 27	-
105065708	0	0	0	124.317	39.9252	186.961	0	117.068	-9.94994	2.1113e-11	8.96112e-10	MSLN	NW_011512519.1	7737195	7740363	-	1299	protein_coding	mesothelin	-
novel.322	0	0	0	62.1587	77.5018	78.445	0	72.7018	-9.2656	2.19761e-11	9.30463e-10	-	NW_011511680.1	13036238	13042188	-	1378	-	- && - && -	-
105068128	200.239	168.883	234.91	2258.43	1268.21	1500.91	201.344	1675.85	-3.05615	2.46418e-11	1.0396e-09	PAQR6	NW_011513412.1	740889	745698	+	1973	protein_coding	progestin and adipoQ receptor family member VI%2C transcript variant X1	-
105078326	121.132	93.4087	104.212	1982.86	1299.92	711.235	106.251	1331.34	-3.64638	2.46737e-11	1.0396e-09	TMEM205	NW_011516557.1	5918352	5920695	+	805	protein_coding	transmembrane protein 205%2C transcript variant X1	-
105064332	20488.1	15310.1	44.9092	26.9354	29.3567	32.6854	11947.7	29.6592	8.65311	2.497e-11	1.04953e-09	CKMT2	NW_011511773.1	1519635	1541923	-	1474	protein_coding	creatine kinase%2C mitochondrial 2 (sarcomeric)	-
105082920	4503.53	3841.71	12.0909	0	1.17427	3.92225	2785.78	1.69884	10.6032	2.54107e-11	1.06546e-09	KLHL38	NW_011544900.1	7023030	7031574	-	3006	protein_coding	kelch-like family member 38%2C transcript variant X2	BACK
novel.1164	43.8796	53.8034	26.4849	729.328	472.056	366.077	41.3893	522.487	-3.6595	2.63157e-11	1.10074e-09	-	NW_011516693.1	5514952	5516715	+	451	-	- && - && -	-
105063820	25.3389	32.1326	25.3334	288.002	435.654	209.187	27.6016	310.948	-3.4968	2.65224e-11	1.10672e-09	FNDC4	NW_011511623.1	3449564	3452186	+	1296	protein_coding	fibronectin type III domain containing 4	fn3
105070118	3.70814	1.49454	0	834.998	515.504	48.3744	1.73423	466.292	-8.07613	2.73875e-11	1.14007e-09	LOC105070118	NW_011514128.1	2380750	2383998	+	367	protein_coding	secretoglobin family 1D member 1-like	-
105081393	530.264	615.003	874.002	68.3745	91.593	61.4486	673.089	73.8054	3.18583	2.80642e-11	1.16424e-09	NUAK1	NW_011517687.1	2267825	2334060	-	4966	protein_coding	NUAK family%2C SNF1-like kinase%2C 1	Pkinase
105070844	1359.65	1295.02	22.4546	0	0	0	892.374	0	11.6876	2.81026e-11	1.16424e-09	MYOM3	NW_011514262.1	197468	240840	+	4866	protein_coding	myomesin 3%2C transcript variant X3	fn3
novel.553	3692.07	2342.69	70.8183	14.5037	1.17427	3.92225	2035.19	6.5334	8.34623	2.87916e-11	1.18994e-09	-	NW_011513349.1	55415	61425	-	1196	-	- && - && -	-
105065633	9.88836	11.209	4.03031	167.828	115.078	173.886	8.37591	152.264	-4.19465	2.91094e-11	1.20021e-09	EVPL	NW_011512519.1	4786709	4802477	+	6364	protein_coding	envoplakin	-
105079998	2.47209	0.74727	4.60607	215.483	93.9416	84.9821	2.60848	131.469	-5.6159	2.94584e-11	1.2111e-09	CHGA	NW_011517098.1	4259318	4271409	+	1496	protein_coding	chromogranin A (parathyroid secretory protein 1)	Granin
105082208	48.2058	83.6942	519.91	33598.8	8533.42	13423.3	217.27	18518.5	-6.41285	2.95135e-11	1.2111e-09	CD14	NW_011517961.1	28628715	28631665	-	2863	protein_coding	CD14 molecule	-
novel.1051	0	0	0	161.613	45.7965	88.9044	0	98.7711	-9.70069	2.98826e-11	1.22335e-09	-	NW_011516265.1	10550809	10554149	-	1907	-	- && - && -	-
105073088	137.819	134.509	96.1517	1323.98	921.802	2443.56	122.826	1563.11	-3.6702	2.99727e-11	1.22414e-09	SLC25A17	NW_011514986.1	4783686	4822722	+	1688	protein_coding	solute carrier family 25 (mitochondrial carrier%3B peroxisomal membrane protein%2C 34kDa)%2C member 17	Mito_carr
105083810	946.193	881.031	741.577	5668.87	4795.72	4370.7	856.267	4945.09	-2.52981	3.04352e-11	1.24011e-09	YIPF3	NW_011544912.1	3605368	3609149	-	1559	protein_coding	Yip1 domain family%2C member 3	-
105080410	566.727	2411.44	0	2.00109e+06	883708	1.82787e+06	992.722	1.57089e+06	-10.6279	3.11993e-11	1.26826e-09	LOC105080410	NW_011517196.1	7009760	7024301	-	955	protein_coding	alpha-S2-casein	-
novel.1063	0	0	0	99.4539	90.4188	48.3744	0	79.4157	-9.38872	3.2006e-11	1.298e-09	-	NW_011516269.1	3827306	3830588	+	1271	-	- && - && -	-
105061675	11.7424	11.9563	44.3334	449.614	2306.27	720.387	22.6774	1158.76	-5.67169	3.23744e-11	1.30988e-09	ADORA2B	NW_011509917.1	1933564	1951987	+	1102	protein_coding	adenosine A2b receptor	7tm_1
105081122	4.94418	3.73635	28.2122	553.212	450.92	690.316	12.2976	564.816	-5.5106	3.25555e-11	1.31321e-09	IGSF5	NW_011517549.1	1199895	1239784	-	1909	protein_coding	immunoglobulin superfamily%2C member 5	I-set
105069687	1.85407	2.24181	0	149.181	102.161	65.3709	1.36529	105.571	-6.32092	3.26083e-11	1.31321e-09	LOC105069687	NW_011513934.1	3845658	3849596	-	263	lncRNA	uncharacterized LOC105069687	-
105062888	1.23605	4.48362	7.48486	126.389	2076.11	213.109	4.40151	805.202	-7.51275	3.37184e-11	1.35476e-09	CXCL17	NW_011511566.1	1742516	1757787	+	1461	protein_coding	chemokine (C-X-C motif) ligand 17	-
105070838	234.849	260.05	690.91	10.3598	19.9626	16.9964	395.27	15.7729	4.62615	3.55631e-11	1.42557e-09	SHANK3	NW_011514259.1	1314563	1363657	+	4125	protein_coding	SH3 and multiple ankyrin repeat domains 3	PDZ
105081382	98.8836	254.072	137.031	0	0	0	163.329	0	9.23725	3.65507e-11	1.46177e-09	ADAMTS20	NW_011517687.1	12396594	12497736	-	5640	protein_coding	ADAM metallopeptidase with thrombospondin type 1 motif%2C 20%2C transcript variant X1	TSP_1
105075356	751.516	540.276	233.182	9454.33	5419.25	8334.78	508.325	7736.12	-3.92785	3.81028e-11	1.52034e-09	LPCAT3	NW_011509867.1	19412	48791	-	1949	protein_coding	lysophosphatidylcholine acyltransferase 3	MBOAT
105066015	541.388	502.165	839.456	6941.05	50038	13108.2	627.67	23362.4	-5.218	3.99585e-11	1.59072e-09	LCN2	NW_011512529.1	625538	628757	+	1107	protein_coding	lipocalin 2	-
105072322	200.857	191.301	294.788	5316.64	2222.89	2063.1	228.982	3200.88	-3.80452	4.15824e-11	1.65144e-09	MFSD10	NW_011510551.1	1715366	1719312	-	2041	protein_coding	major facilitator superfamily domain containing 10	MFS_1
105069905	35.8453	30.6381	25.9091	310.793	211.369	261.483	30.7975	261.215	-3.08285	4.16746e-11	1.65144e-09	IRF7	NW_011510397.1	318189	321775	+	2525	protein_coding	interferon regulatory factor 7	IRF
105070381	12.3605	19.429	12.6667	459.974	129.17	329.469	14.8187	306.204	-4.37102	4.26301e-11	1.68544e-09	SLC22A18	NW_011514130.1	16326652	16347109	-	1890	protein_coding	solute carrier family 22%2C member 18%2C transcript variant X2	MFS_1
novel.11	1.85407	0	0	194.764	108.033	78.445	0.618023	127.081	-7.64349	4.32966e-11	1.7079e-09	-	NW_011509867.1	7450	8897	+	863	-	- && - && -	-
105072613	980.184	1345.83	1049.61	99.4539	149.132	61.4486	1125.21	103.345	3.44256	4.45081e-11	1.7517e-09	DPYSL3	NW_011514979.1	1874665	1981223	-	4949	protein_coding	dihydropyrimidinase-like 3	-
105066012	4244.58	3913.45	1690.43	215.483	327.621	275.865	3282.82	272.99	3.58646	4.4784e-11	1.75856e-09	CRAT	NW_011512529.1	1271950	1283786	-	2817	protein_coding	carnitine O-acetyltransferase	-
105068171	70.4546	111.343	110.546	712.753	642.326	831.517	97.4478	728.865	-2.90339	4.54532e-11	1.7808e-09	CKS1B	NW_011513412.1	1573970	1577625	-	802	protein_coding	CDC28 protein kinase regulatory subunit 1B	-
105082320	259.57	293.677	99.0305	4.14391	4.69708	9.15192	217.426	5.99764	5.15468	4.6089e-11	1.80163e-09	PLCL1	NW_011517963.1	5390386	5451722	-	4548	protein_coding	phospholipase C-like 1	PI-PLC-X
105081148	378.23	374.382	525.668	8.28782	29.3567	5.22967	426.093	14.2914	4.86479	5.1051e-11	1.9911e-09	LOC105081148	NW_011517552.1	472893	474503	+	1611	protein_coding	necdin	MAGE
105070119	11.1244	2.24181	0	4092.11	2795.94	95.4414	4.45541	2327.83	-9.02756	5.18833e-11	2.01902e-09	LOC105070119	NW_011514128.1	2393176	2396591	+	486	protein_coding	mammaglobin-A-like	-
105064344	427.672	480.495	438.728	0	18.7883	15.689	448.965	11.4924	5.2263	5.30917e-11	2.06141e-09	THBS4	NW_011511773.1	2271391	2312833	-	2979	protein_coding	thrombospondin 4	TSP_C
105077555	8.65232	9.71451	0	360.52	473.231	598.797	6.12228	477.516	-6.29872	5.54845e-11	2.1495e-09	USP43	NW_011516271.1	2000314	2047295	+	3257	protein_coding	ubiquitin specific peptidase 43%2C transcript variant X1	UCH
105064589	1059.29	958	54.6971	0	1.17427	1.30742	690.663	0.827229	9.54278	5.73926e-11	2.21845e-09	LOC105064589	NW_011511990.1	5630454	5632456	+	1493	lncRNA	uncharacterized LOC105064589	-
105078805	9395.8	7470.46	15.5455	10.3598	2.34854	0	5627.27	4.23611	10.443	5.896e-11	2.27397e-09	FBP2	NW_011516693.1	4802215	4827274	-	1344	protein_coding	fructose-1%2C6-bisphosphatase 2	-
novel.1443	0	3.73635	0	155.397	166.746	639.327	1.24545	320.49	-8.09787	5.98853e-11	2.30452e-09	-	NW_011544901.1	831418	839387	+	3741	-	- && O00370.1 RecName: Full=LINE-1 retrotransposable element ORF2 protein; Short=ORF2p; Includes: RecName: Full=Reverse transcriptase; Includes: RecName: Full=Endonuclease && -	-
105079434	17.3046	12.7036	61.6062	783.199	699.865	787.065	30.5381	756.71	-4.62597	6.01862e-11	2.31096e-09	CCDC120	NW_011516737.1	3651044	3657778	+	2890	protein_coding	coiled-coil domain containing 120	-
105061593	2407.2	2607.22	114.576	0	9.39416	13.0742	1709.67	7.48944	7.7924	6.21875e-11	2.38253e-09	CAP2	NW_011511150.1	7870848	8009529	-	2161	protein_coding	CAP%2C adenylate cyclase-associated protein%2C 2 (yeast)%2C transcript variant X2	-
105077357	43.8796	39.6053	51.8183	468.262	321.75	794.91	45.1011	528.307	-3.54922	6.24205e-11	2.38617e-09	SYTL3	NW_011516269.1	42321085	42383546	+	2492	protein_coding	synaptotagmin-like 3	C2
105064023	186.643	224.181	418.576	5227.54	3736.53	2281.44	276.467	3748.5	-3.76064	6.27579e-11	2.39379e-09	LOC105064023	NW_011511680.1	6942525	6981154	+	2384	protein_coding	sterol 26-hydroxylase%2C mitochondrial	p450
105075972	7984.24	5467.77	9.7879	0	7.04562	3.92225	4487.27	3.65596	10.2066	6.3451e-11	2.4149e-09	MYOM2	NW_011515851.1	807891	869097	+	4805	protein_coding	myomesin 2	I-set
105072181	6623.97	5948.27	49.5152	22.7915	14.0912	18.3038	4207.25	18.3955	7.84249	6.51855e-11	2.47548e-09	ANKRD23	NW_011514758.1	5332320	5337818	-	2526	protein_coding	ankyrin repeat domain 23%2C transcript variant X2	-
105066808	299.741	298.908	506.092	35.2232	39.9252	35.3003	368.247	36.8162	3.31981	6.72285e-11	2.54747e-09	PLOD2	NW_011512871.1	224129	291895	+	3521	protein_coding	procollagen-lysine%2C 2-oxoglutarate 5-dioxygenase 2	-
105078777	938.159	921.384	276.94	0	17.614	14.3816	712.161	10.6652	6.00971	8.03061e-11	3.03638e-09	FRMD3	NW_011516693.1	1685237	1936741	-	2323	protein_coding	FERM domain containing 3	Band_41
105073394	282.436	198.774	226.273	4585.24	1716.78	2240.91	235.828	2847.64	-3.5934	9.00167e-11	3.39612e-09	ARRDC1	NW_011515016.1	394109	396683	+	1428	protein_coding	arrestin domain containing 1	-
novel.751	12.3605	29.8908	6.9091	2637.6	358.152	427.525	16.3868	1141.09	-6.1268	9.20482e-11	3.46522e-09	-	NW_011514307.1	374092	374806	-	715	-	- && - && -	-
105075865	95.1755	112.09	153.152	0	0	0	120.139	0	8.79499	9.40693e-11	3.53362e-09	LOC105075865	NW_011515813.1	1752888	1800233	+	3441	protein_coding	PWWP domain-containing protein MUM1L1%2C transcript variant X5	-
105069777	3197.65	3149	10.3637	0	1.17427	0	2119	0.391423	11.9735	9.44557e-11	3.54045e-09	SCN4A	NW_011513948.1	49631	90821	+	7884	protein_coding	sodium channel%2C voltage-gated%2C type IV%2C alpha subunit	-
105072162	1.23605	0	0	132.605	190.232	69.2931	0.412015	130.71	-8.26902	9.82321e-11	3.67405e-09	PROM2	NW_011514758.1	4694785	4708760	+	4060	protein_coding	prominin 2	Prominin
105074936	936.305	807.051	77.7274	2.07196	10.5684	3.92225	607.028	5.52088	6.72809	1.00656e-10	3.75661e-09	UCHL1	NW_011515567.1	6232469	6243674	-	1063	protein_coding	ubiquitin carboxyl-terminal esterase L1 (ubiquitin thiolesterase)	-
105069534	139.055	136.75	99.0305	1183.09	826.686	756.994	124.945	922.256	-2.88358	1.04156e-10	3.87887e-09	TSTD1	NW_011513761.1	2122029	2123581	-	741	protein_coding	thiosulfate sulfurtransferase (rhodanese)-like domain containing 1%2C transcript variant X3	-
105073796	853.489	718.874	258.516	11845.4	7165.39	8073.3	610.293	9028.02	-3.88692	1.10351e-10	4.08938e-09	TSTA3	NW_011515163.1	354690	359479	-	1324	protein_coding	tissue specific transplantation antigen P35B	Epimerase
105081763	213.218	194.29	214.182	1011.11	1143.74	1018.48	207.23	1057.78	-2.35172	1.10502e-10	4.08938e-09	HPS1	NW_011517816.1	5651757	5675626	+	4614	protein_coding	Hermansky-Pudlak syndrome 1%2C transcript variant X3	-
novel.576	1.85407	0	0	244.491	57.5392	152.968	0.618023	151.666	-7.90117	1.10701e-10	4.08938e-09	-	NW_011513418.1	1294668	1298555	+	1709	-	- && - && -	-
105069426	3.09011	3.73635	2.87879	51.7989	88.0702	150.353	3.23509	96.7407	-4.91445	1.10766e-10	4.08938e-09	TTC23L	NW_011513750.1	1025049	1046819	-	1503	protein_coding	tetratricopeptide repeat domain 23-like	-
105065864	359.689	302.644	309.182	2417.97	1688.6	1753.25	323.839	1953.27	-2.59204	1.1099e-10	4.08938e-09	2023-09-04	NW_011512521.1	2554341	2565237	+	2175	protein_coding	septin 4%2C transcript variant X1	GTP_CDC
105064175	42.0255	77.7161	355.819	8016.4	5246.64	5723.87	158.52	6328.97	-5.31847	1.16839e-10	4.28855e-09	MAPK13	NW_011511766.1	1643985	1652014	-	1377	protein_coding	mitogen-activated protein kinase 13	Pkinase
novel.670	0	5.97816	0.575759	963.459	137.39	274.558	2.18464	458.469	-7.76062	1.16891e-10	4.28855e-09	-	NW_011514130.1	1173991	1180766	+	3289	-	- && - && -	-
105081226	40.1715	25.4072	25.3334	770.767	258.339	389.61	30.304	472.906	-3.96111	1.17978e-10	4.31928e-09	IRX1	NW_011517677.1	2276332	2278391	+	979	protein_coding	iroquois homeobox 1	Coprinus_mating
105075186	6.79825	11.209	122.637	4989.27	5677.59	2825.33	46.8813	4497.4	-6.58168	1.24906e-10	4.56254e-09	ISG20	NW_011515601.1	10870126	10880797	+	988	protein_coding	interferon stimulated exonuclease gene 20kDa%2C transcript variant X1	Exonuc_X-T
105076341	0	0	0	126.389	43.448	65.3709	0	78.4027	-9.36649	1.25149e-10	4.56254e-09	LOC105076341	NW_011516006.1	3262774	3265971	+	1029	protein_coding	olfactory receptor 8S1-like	-
105081091	17.9227	11.9563	90.3941	1705.22	1213.02	1655.19	40.091	1524.48	-5.24528	1.25793e-10	4.57637e-09	GK	NW_011510995.1	5123324	5192911	-	3110	protein_coding	glycerol kinase%2C transcript variant X2	FGGY_N
105082807	106.918	130.772	118.606	0	3.52281	2.61483	118.765	2.04588	5.69083	1.34193e-10	4.87172e-09	ASB4	NW_011511141.1	6405388	6482326	-	1841	protein_coding	ankyrin repeat and SOCS box containing 4%2C transcript variant X3	-
105072074	51887.3	45913.8	50.6668	95.31	76.3275	52.2967	32617.3	74.6447	8.77234	1.39526e-10	5.05476e-09	ENO3	NW_011514747.1	5734	11212	-	1520	protein_coding	enolase 3 (beta%2C muscle)%2C transcript variant X1	-
105068244	17.3046	6.72543	10.3637	582.22	99.8129	602.719	11.4646	428.251	-5.21823	1.46227e-10	5.28646e-09	EFNA3	NW_011513412.1	1483307	1491955	-	1668	protein_coding	ephrin-A3	-
105078147	27.811	37.3635	50.6668	526.277	325.273	1069.47	38.6138	640.339	-4.0511	1.46692e-10	5.29223e-09	MICALL2	NW_011510929.1	886021	900025	-	2896	protein_coding	MICAL-like 2	LIM
105075681	185.407	159.916	147.97	1100.21	1258.82	815.828	164.431	1058.28	-2.68617	1.49005e-10	5.35618e-09	GLTP	NW_011515675.1	1285799	1306569	-	1507	protein_coding	glycolipid transfer protein	-
105070299	2287.3	1997.45	21.3031	2.07196	2.34854	7.8445	1435.35	4.08833	8.43209	1.49083e-10	5.35618e-09	SLC29A2	NW_011514130.1	12601656	12609829	-	2964	protein_coding	solute carrier family 29 (equilibrative nucleoside transporter)%2C member 2%2C transcript variant X2	-
105077504	51.2959	62.0234	84.6365	1015.26	556.604	499.433	65.9853	690.432	-3.38523	1.55615e-10	5.57881e-09	TNFSF13	NW_011516271.1	464307	467890	+	2404	protein_coding	tumor necrosis factor (ligand) superfamily%2C member 13%2C transcript variant X1	-
novel.1044	0.618023	0	0	333.585	82.1989	77.1376	0.206008	164.307	-9.47385	1.55924e-10	5.57881e-09	-	NW_011516265.1	10574896	10603703	+	927	-	- && - && -	-
105066400	28.429	23.9126	70.8183	540.78	684.599	1676.11	41.0533	967.163	-4.55595	1.57188e-10	5.61243e-09	ZMYND15	NW_011512710.1	23543	28358	-	2463	protein_coding	zinc finger%2C MYND-type containing 15	zf-MYND
105077085	1056.2	916.153	56.4243	10.3598	3.52281	2.61483	676.259	5.49914	7.00556	1.61048e-10	5.73842e-09	BVES	NW_011516269.1	2413741	2452139	-	4941	protein_coding	blood vessel epicardial substance%2C transcript variant X1	-
105082250	330.024	334.03	460.607	2749.49	2531.73	1924.52	374.887	2401.91	-2.67925	1.63254e-10	5.80507e-09	CNDP2	NW_011511137.1	908536	922851	-	2260	protein_coding	CNDP dipeptidase 2 (metallopeptidase M20 family)	Peptidase_M20
105080761	8.0343	8.21997	40.3031	544.924	473.231	606.642	18.8525	541.599	-4.83722	1.69994e-10	6.03236e-09	KIAA1598	NW_011517503.1	7079304	7169695	-	3808	protein_coding	KIAA1598 ortholog%2C transcript variant X3	-
105065522	0	0	2.30303	70.4465	111.556	211.802	0.767678	131.268	-7.32931	1.74484e-10	6.17902e-09	ZNF750	NW_011512519.1	286968	289991	+	2917	protein_coding	zinc finger protein 750	-
105070386	324.462	448.362	1474.52	16.5756	36.4024	22.2261	749.114	25.068	4.88827	1.79156e-10	6.33151e-09	IGF2	NW_011514130.1	16911493	16926803	+	1314	protein_coding	insulin-like growth factor 2%2C transcript variant X1	-
105080859	1663.1	1104.46	40.8789	0	4.69708	5.22967	936.148	3.30892	8.06864	1.89258e-10	6.67492e-09	SMTNL2	NW_011517517.1	585498	592836	-	1099	protein_coding	smoothelin-like 2	-
105081163	440.65	318.337	74.8486	4.14391	2.34854	0	277.945	2.16415	7.1207	1.99603e-10	7.02545e-09	CNKSR2	NW_011517570.1	271145	512322	+	6646	protein_coding	connector enhancer of kinase suppressor of Ras 2%2C transcript variant X1	SAM_1
105076261	0	0	0	277.642	147.958	19.6113	0	148.404	-10.2906	2.00296e-10	7.03555e-09	LOC105076261	NW_011516006.1	6135627	6139210	-	1549	protein_coding	keratin%2C type II cytoskeletal 6A-like	Filament
105080361	1553.71	1687.34	21.8788	0	1.17427	0	1087.64	0.391423	11.0113	2.03272e-10	7.12563e-09	ART3	NW_011517196.1	2881107	2938392	-	1478	protein_coding	ADP-ribosyltransferase 3%2C transcript variant X2	-
novel.399	5.56221	14.1981	1.15152	169.9	322.924	558.267	6.97062	350.364	-5.67152	2.03873e-10	7.13225e-09	-	NW_011512512.1	1165231	1171198	+	5874	-	- && - && -	-
105076584	46.3517	57.5398	66.2122	375.024	338.19	385.688	56.7012	366.301	-2.69094	2.07902e-10	7.25854e-09	SAAL1	NW_011516265.1	22336135	22358511	+	1646	protein_coding	serum amyloid A-like 1	-
105073607	37.0814	23.1654	27.6364	358.448	803.2	252.331	29.2944	471.327	-4.0077	2.16628e-10	7.54797e-09	FAM110A	NW_011515153.1	5725279	5747545	+	2020	protein_coding	family with sequence similarity 110%2C member A%2C transcript variant X1	-
105069818	69.8366	75.4743	187.697	1711.44	1476.06	1140.07	111.003	1442.52	-3.6985	2.20124e-10	7.65438e-09	ITM2C	NW_011513948.1	2997301	3010782	+	1986	protein_coding	integral membrane protein 2C	-
105063802	606.898	690.477	90.3941	12.4317	9.39416	3.92225	462.59	8.58271	5.77783	2.20845e-10	7.66406e-09	CLIP4	NW_011511623.1	2157799	2255951	-	2773	protein_coding	CAP-GLY domain containing linker protein family%2C member 4%2C transcript variant X3	-
105081610	7068.94	6944.38	59.8789	33.1513	8.21989	23.5335	4691.07	21.6349	7.77014	2.27238e-10	7.87014e-09	FBXO40	NW_011517767.1	11748049	11763173	+	5494	protein_coding	F-box protein 40	-
105078260	35.2273	49.3198	51.2425	283.858	787.935	588.338	45.2632	553.377	-3.61373	2.45585e-10	8.4886e-09	DENND1C	NW_011516557.1	4253173	4262227	-	2676	protein_coding	DENN/MADD domain containing 1C%2C transcript variant X2	DENN
novel.135	4038.78	3252.12	13.2424	0	0	3.92225	2434.71	1.30742	10.7932	2.54285e-10	8.77181e-09	-	NW_011510741.1	141371	152474	-	1743	-	- && F1LMY4.1 RecName: Full=Ryanodine receptor 1; Short=RYR-1; Short=RyR1; AltName: Full=Skeletal muscle calcium release channel; AltName: Full=Skeletal muscle ryanodine receptor; AltName: Full=Skeletal muscle-type ryanodine receptor; AltName: Full=Type 1 ryanodine receptor && PF00520:Ion transport protein|PF06459:Ryanodine Receptor TM 4-6	Ion_trans
105075310	1749	1813.62	3483.92	267.282	216.066	121.59	2348.85	201.646	3.54456	2.74243e-10	9.44147e-09	PXDN	NW_011515628.1	69640	106608	-	5733	protein_coding	peroxidasin	An_peroxidase
105063456	33.9913	20.9236	68.5153	1560.18	743.313	462.826	41.1434	922.107	-4.48252	2.83231e-10	9.73156e-09	SFN	NW_011511613.1	1855753	1857485	-	1311	protein_coding	stratifin	-
novel.136	5106.72	5914.64	4.03031	0	0	2.61483	3675.13	0.871611	11.943	2.85271e-10	9.78225e-09	-	NW_011510741.1	152817	201248	-	5213	-	- && P16960.2 RecName: Full=Ryanodine receptor 1; Short=RYR-1; Short=RyR1; AltName: Full=Skeletal muscle calcium release channel; AltName: Full=Skeletal muscle ryanodine receptor; AltName: Full=Skeletal muscle-type ryanodine receptor; AltName: Full=Type 1 ryanodine receptor && PF13833:EF-hand domain pair	-
105063576	1.85407	1.49454	2.87879	165.756	92.7673	40.5299	2.0758	99.6846	-5.56293	2.85889e-10	9.78407e-09	SAG	NW_011511614.1	5979363	6006698	-	1343	protein_coding	S-antigen%3B retina and pineal gland (arrestin)%2C transcript variant X1	-
105076555	835.567	869.822	287.879	33.1513	48.1451	16.9964	664.423	32.7643	4.33948	3.00191e-10	1.02533e-08	FIBIN	NW_011516265.1	16553542	16555706	-	2165	protein_coding	fin bud initiation factor homolog (zebrafish)	-
105080986	131.021	198.027	261.97	0	9.39416	6.53709	197.006	5.31041	5.10546	3.24745e-10	1.10701e-08	TMEM245	NW_011517538.1	2395572	2471211	+	3612	protein_coding	transmembrane protein 245	-
105065634	38.9354	22.4181	25.3334	791.487	463.837	217.031	28.8956	490.785	-4.08334	3.25883e-10	1.10871e-08	TEN1	NW_011512519.1	4806910	4823070	-	910	protein_coding	TEN1 CST complex subunit	-
105063369	1651.97	2052	480.758	89.0941	52.8421	82.3673	1394.91	74.7678	4.22505	3.38738e-10	1.15018e-08	ABCC5	NW_011511611.1	10491188	10563164	-	5650	protein_coding	ATP-binding cassette%2C sub-family C (CFTR/MRP)%2C member 5	-
105068569	58.0941	49.3198	46.6364	801.847	317.053	496.818	51.3501	538.573	-3.38879	3.45484e-10	1.17079e-08	SLC2A6	NW_011513475.1	91883	100712	-	3732	protein_coding	solute carrier family 2 (facilitated glucose transporter)%2C member 6	-
105077618	857.198	1011.8	605.698	49.7269	112.73	52.2967	824.9	71.5845	3.51774	3.59253e-10	1.21507e-08	GALNT15	NW_011516281.1	1974648	2000604	-	2809	protein_coding	polypeptide N-acetylgalactosaminyltransferase 15	Glycos_transf_2
105071718	534.59	490.209	1278.76	60.0867	51.6679	24.8409	767.853	45.5318	4.08331	3.65131e-10	1.23255e-08	KIAA1462	NW_011510549.1	964223	985673	+	4822	protein_coding	KIAA1462 ortholog	-
105074163	1833.67	1793.45	1660.49	31595.3	14060.7	11656.9	1762.54	19104.3	-3.43812	3.91247e-10	1.31814e-08	ROBO4	NW_011515235.1	481483	494616	-	3689	protein_coding	roundabout%2C axon guidance receptor%2C homolog 4 (Drosophila)	fn3
105070253	0	0	0	109.814	32.8796	71.9079	0	71.5337	-9.23466	3.93407e-10	1.32284e-08	LOC105070253	NW_011514130.1	5289618	5290579	+	962	protein_coding	keratin-associated protein 11-1	-
105082729	422.728	372.14	327.607	3758.53	2307.44	2070.95	374.158	2712.31	-2.85747	3.96109e-10	1.32934e-08	ABHD11	NW_011544899.1	798756	801255	-	1150	protein_coding	abhydrolase domain containing 11	Abhydrolase_1
105065355	3508.52	3082.49	31.091	0	5.87135	10.4593	2207.36	5.44356	8.62168	4.0203e-10	1.34661e-08	LRRC39	NW_011512444.1	8067589	8085157	-	1363	protein_coding	leucine rich repeat containing 39%2C transcript variant X2	-
105070808	596.392	580.629	893.002	4616.32	4456.35	3688.22	690.007	4253.63	-2.62378	4.08571e-10	1.36587e-08	PLXNB2	NW_011514259.1	1009647	1028306	-	6287	protein_coding	plexin B2	Sema
105069840	121.75	125.541	116.879	4.14391	9.39416	3.92225	121.39	5.82011	4.33363	4.11573e-10	1.37326e-08	LOC105069840	NW_011513948.1	404689	410695	-	1746	protein_coding	angiotensin-converting enzyme-like	Peptidase_M2
105063346	27.811	14.9454	6.33334	408.175	210.194	356.925	16.3633	325.098	-4.31249	4.22553e-10	1.40718e-08	MAP6D1	NW_011511611.1	10410969	10419049	-	2774	protein_coding	MAP6 domain containing 1	-
105066941	151.416	188.312	438.152	5248.26	2704.34	3145.65	259.293	3699.42	-3.83403	4.37165e-10	1.45305e-08	SLC43A1	NW_011512912.1	539664	561765	+	2480	protein_coding	solute carrier family 43 (amino acid system L transporter)%2C member 1%2C transcript variant X2	MFS_1
105067613	3886.75	3014.49	3.45455	0	1.17427	0	2301.56	0.391423	12.0927	4.40673e-10	1.4619e-08	DUSP26	NW_011513270.1	209591	213336	+	1547	protein_coding	dual specificity phosphatase 26 (putative)	DSPc
105064835	0	0	0	258.994	41.0994	47.067	0	115.72	-9.92901	4.43839e-10	1.46959e-08	ZG16B	NW_011512008.1	2011820	2014001	+	720	protein_coding	zymogen granule protein 16B	-
105064666	2.47209	2.24181	0	14.5037	733.919	874.662	1.5713	541.028	-8.44814	4.47086e-10	1.47709e-08	LOC105064666	NW_011511992.1	726620	727055	-	435	protein_coding	epididymal secretory protein E3-beta-like	-
105084028	152.034	131.519	327.031	1875.12	2478.88	2006.89	203.528	2120.3	-3.3803	4.48136e-10	1.47709e-08	TMEM63A	NW_011511147.1	6488887	6516034	+	3086	protein_coding	transmembrane protein 63A	-
105072117	193.441	198.027	120.909	0	2.34854	0	170.792	0.782846	7.5182	4.48663e-10	1.47709e-08	REEP1	NW_011514758.1	1746566	1793534	-	1733	protein_coding	receptor accessory protein 1%2C transcript variant X2	TB2_DP1_HVA22
105072289	0	0	0	126.389	24.6597	108.516	0	86.5215	-9.51104	4.59114e-10	1.50863e-08	SLC9A4	NW_011514758.1	8497790	8537764	+	2385	protein_coding	solute carrier family 9%2C subfamily A (NHE4%2C cation proton antiporter 4)%2C member 4	Na_H_Exchanger
novel.1315	152.034	188.312	138.182	0	0	2.61483	159.509	0.871611	7.3927	4.77048e-10	1.56459e-08	-	NW_011517540.1	374236	376687	+	2452	-	- && - && -	-
novel.1169	1.85407	6.72543	8.63638	99.4539	142.087	126.819	5.73863	122.787	-4.42122	4.77952e-10	1.56459e-08	-	NW_011516693.1	1507870	1512286	-	2112	-	- && O00370.1 RecName: Full=LINE-1 retrotransposable element ORF2 protein; Short=ORF2p; Includes: RecName: Full=Reverse transcriptase; Includes: RecName: Full=Endonuclease && -	-
105078311	2.47209	10.4618	33.9698	1674.14	407.472	709.927	15.6345	930.513	-5.89039	4.88981e-10	1.59768e-08	ACP5	NW_011516557.1	5777478	5779979	+	1583	protein_coding	acid phosphatase 5%2C tartrate resistant	Metallophos
105072825	2.47209	0.74727	4.03031	153.325	42.2737	185.653	2.41656	127.084	-5.68409	4.99411e-10	1.62868e-08	TFAP2E	NW_011514983.1	6508812	6523873	-	1452	protein_coding	transcription factor AP-2 epsilon (activating enhancer binding protein 2 epsilon)	TF_AP-2
105068383	947.429	1163.5	446.789	72.5184	45.7965	19.6113	852.572	45.9754	4.2259	5.00619e-10	1.62955e-08	PDE4A	NW_011513414.1	2379353	2404367	+	4388	protein_coding	phosphodiesterase 4A%2C cAMP-specific	-
105077242	643.98	683.752	47.2122	0	0	1.30742	458.315	0.435806	9.76444	5.05865e-10	1.64354e-08	EYA4	NW_011516269.1	23350013	23629828	+	4449	protein_coding	EYA transcriptional coactivator and phosphatase 4%2C transcript variant X2	Hydrolase
105073303	0	2.24181	2.30303	174.044	683.425	37.9151	1.51495	298.461	-7.63204	5.41028e-10	1.75449e-08	PRR15L	NW_011514988.1	2379863	2384584	-	1315	protein_coding	proline rich 15-like	-
105066033	3656.84	3309.66	2.87879	0	0	1.30742	2323.13	0.435806	12.1062	5.50289e-10	1.78119e-08	MYO18B	NW_011512590.1	474893	690544	+	8353	protein_coding	myosin XVIIIB%2C transcript variant X1	Myosin_head
105069043	0.618023	2.98908	5.18183	124.317	183.186	62.756	2.92964	123.42	-5.3893	6.08428e-10	1.9657e-08	FAM115C	NW_011509864.1	868485	893023	+	2936	protein_coding	family with sequence similarity 115%2C member C	-
novel.1117	0	0	0	66.3026	45.7965	48.3744	0	53.4912	-8.81713	6.1309e-10	1.97707e-08	-	NW_011516553.1	3710828	3712866	+	1455	-	- && - && -	-
105071722	4627.14	3907.47	38.5758	24.8635	14.0912	10.4593	2857.73	16.4713	7.4496	6.19223e-10	1.99314e-08	TMOD4	NW_011514627.1	825837	830411	+	1322	protein_coding	tropomodulin 4 (muscle)	-
105067290	42.6436	48.5725	43.1819	240.347	415.691	508.585	44.7993	388.208	-3.11806	6.22654e-10	2.00046e-08	GCNT1	NW_011513243.1	6476075	6511364	+	2238	protein_coding	glucosaminyl (N-acetyl) transferase 1%2C core 2%2C transcript variant X1	-
105070138	358.453	355.7	417.425	3190.81	2566.95	1740.17	377.193	2499.31	-2.72776	6.5087e-10	2.08724e-08	BSCL2	NW_011514128.1	2647143	2658332	-	1964	protein_coding	Berardinelli-Seip congenital lipodystrophy 2 (seipin)%2C transcript variant X2	-
105081182	326.316	328.051	321.273	1570.54	1742.62	1374.1	325.214	1562.42	-2.26438	6.60915e-10	2.11554e-08	SMS	NW_011517570.1	754362	785272	+	1367	protein_coding	spermine synthase	-
105069242	273.784	368.404	214.182	4.14391	7.04562	23.5335	285.457	11.5743	4.58903	6.66832e-10	2.13054e-08	KIF7	NW_011513546.1	684660	701180	-	4373	protein_coding	kinesin family member 7	Kinesin
novel.1155	37.6994	29.1435	58.7274	613.299	295.916	445.829	41.8568	451.681	-3.42739	6.91862e-10	2.20481e-08	-	NW_011516693.1	50415	51057	+	643	-	- && - && -	-
novel.83	0	0	0	51.7989	39.9252	75.8302	0	55.8514	-8.88348	6.93602e-10	2.20481e-08	-	NW_011510435.1	370945	374713	+	956	-	- && - && -	-
105077924	773.765	928.109	350.061	60.0867	59.8878	30.0706	683.978	50.015	3.77749	6.93897e-10	2.20481e-08	ST3GAL6	NW_011516552.1	4362828	4428654	-	1947	protein_coding	ST3 beta-galactoside alpha-2%2C3-sialyltransferase 6%2C transcript variant X2	Glyco_transf_29
105083826	116.188	94.156	84.0608	573.932	1033.36	639.327	98.135	748.872	-2.93282	7.01303e-10	2.22426e-08	NFKBIE	NW_011544912.1	4183141	4189962	-	1832	protein_coding	nuclear factor of kappa light polypeptide gene enhancer in B-cells inhibitor%2C epsilon	-
novel.1090	0	0	0	107.742	23.4854	111.13	0	80.7858	-9.41269	7.16126e-10	2.26712e-08	-	NW_011516281.1	1625433	1626171	-	739	-	- && O00370.1 RecName: Full=LINE-1 retrotransposable element ORF2 protein; Short=ORF2p; Includes: RecName: Full=Reverse transcriptase; Includes: RecName: Full=Endonuclease && -	-
105077864	143.381	182.334	126.667	2.07196	4.69708	11.7668	150.794	6.1786	4.54867	7.28511e-10	2.30212e-08	LOC105077864	NW_011516528.1	6518900	6583652	+	8873	protein_coding	chondroitin sulfate proteoglycan 4-like	Laminin_G_2
105067243	393.681	339.261	263.697	3066.49	2510.59	1663.03	332.213	2413.37	-2.86072	7.80712e-10	2.46258e-08	AP1S1	NW_011513243.1	93571	99532	+	1651	protein_coding	adaptor-related protein complex 1%2C sigma 1 subunit%2C transcript variant X2	-
105080987	1896.09	1556.56	1522.31	296.29	140.912	150.353	1658.32	195.852	3.08757	7.83176e-10	2.46587e-08	CTNNAL1	NW_011517538.1	2477310	2526947	+	2302	protein_coding	catenin (cadherin-associated protein)%2C alpha-like 1	-
105070276	445.594	328.051	777.85	22.7915	54.0164	24.8409	517.165	33.8829	3.91775	7.87417e-10	2.47217e-08	CYYR1	NW_011514130.1	8800765	8898467	+	2526	protein_coding	cysteine/tyrosine-rich 1	-
105071703	137.201	106.112	76.5759	1143.72	610.62	1006.71	106.63	920.35	-3.10919	7.88035e-10	2.47217e-08	RORC	NW_011514627.1	337777	360055	+	2940	protein_coding	RAR-related orphan receptor C%2C transcript variant X1	zf-C4
105083746	6.18023	2.98908	4.60607	300.434	69.2819	95.4414	4.59179	155.052	-5.06352	7.89784e-10	2.47318e-08	LOC105083746	NW_011544912.1	431628	447763	+	373	lncRNA	uncharacterized LOC105083746	-
105070133	356.599	313.853	298.243	5648.15	3609.7	1724.48	322.898	3660.78	-3.50276	8.22548e-10	2.57113e-08	METTL12	NW_011514128.1	2633461	2634642	+	1013	protein_coding	methyltransferase like 12	-
105077590	516.049	470.033	526.819	103.598	77.5018	79.7524	504.3	86.9507	2.54274	8.27406e-10	2.57929e-08	ARHGEF15	NW_011516271.1	1102561	1113135	+	4472	protein_coding	Rho guanine nucleotide exchange factor (GEF) 15	-
105074857	380.084	461.813	50.6668	0	3.52281	1.30742	297.521	1.61008	7.3799	8.28136e-10	2.57929e-08	SLC7A6	NW_011515430.1	7146331	7164916	+	2007	protein_coding	solute carrier family 7 (amino acid transporter light chain%2C y+L system)%2C member 6	-
novel.496	0	1.49454	0	151.253	55.1907	108.516	0.49818	104.986	-7.88654	8.35796e-10	2.59847e-08	-	NW_011512878.1	1573757	1576263	-	1644	-	- && - && -	-
105066103	366.488	387.086	631.031	2.07196	28.1825	19.6113	461.535	16.6219	4.75239	8.63645e-10	2.68024e-08	ADRBK2	NW_011512590.1	379727	467163	+	2839	protein_coding	adrenergic%2C beta%2C receptor kinase 2	-
105067150	217.544	289.193	1061.7	14.5037	17.614	23.5335	522.812	18.5504	4.80885	8.81668e-10	2.73128e-08	FAT4	NW_011513121.1	2601722	2757220	-	16496	protein_coding	FAT atypical cadherin 4	Cadherin
105062120	6527.56	5227.15	2.87879	4.14391	0	5.22967	3919.2	3.12453	10.319	8.90275e-10	2.75302e-08	STAC3	NW_011511551.1	430711	437499	-	1624	protein_coding	SH3 and cysteine rich domain 3	SH3_1
105083954	226.196	238.379	454.849	33.1513	23.4854	26.1483	306.475	27.595	3.48504	9.28535e-10	2.86621e-08	DISP1	NW_011511147.1	8307578	8427104	-	4967	protein_coding	dispatched homolog 1 (Drosophila)%2C transcript variant X2	-
105078142	462.899	493.945	99.6062	10.3598	16.4398	9.15192	352.15	11.9838	4.86512	9.59146e-10	2.95543e-08	ADAMTSL5	NW_011516557.1	858970	865333	-	2009	protein_coding	ADAMTS-like 5	NTR
105076255	3.09011	0	13.8182	509.701	2076.11	241.872	5.63611	942.561	-7.37151	9.63797e-10	2.96449e-08	KRT7	NW_011516006.1	5934793	5947581	+	1380	protein_coding	keratin 7	Filament
novel.1263	0	0	0	62.1587	28.1825	133.357	0	74.5659	-9.30052	1.0616e-09	3.25953e-08	-	NW_011517196.1	7105946	7111406	+	2229	-	- && - && -	-
105069589	97.0296	91.9142	160.061	0	2.34854	3.92225	116.335	2.09026	5.65905	1.10775e-09	3.39522e-08	IGDCC4	NW_011510373.1	1399907	1427212	-	6075	protein_coding	immunoglobulin superfamily%2C DCC subclass%2C member 4	fn3
105073261	224.342	196.532	157.758	971.747	1027.49	1010.63	192.877	1003.29	-2.37933	1.18521e-09	3.62621e-08	STARD3	NW_011514988.1	1058762	1080348	-	3498	protein_coding	StAR-related lipid transfer (START) domain containing 3%2C transcript variant X3	-
105075754	873.266	917.647	1179.73	128.461	196.103	129.434	990.214	151.333	2.70676	1.18893e-09	3.63116e-08	ACSL4	NW_011515754.1	1660455	1731460	+	4934	protein_coding	acyl-CoA synthetase long-chain family member 4%2C transcript variant X2	-
105075511	13.5965	7.4727	48.3637	830.854	944.113	353.003	23.1443	709.323	-4.93193	1.22864e-09	3.74584e-08	GIPC2	NW_011515636.1	8661599	8737408	-	1734	protein_coding	GIPC PDZ domain containing family%2C member 2	PDZ
105064588	2172.97	2711.1	2462.52	184.404	319.401	422.296	2448.86	308.7	2.98508	1.24602e-09	3.79215e-08	ARRDC3	NW_011511990.1	5587012	5601079	+	4174	protein_coding	arrestin domain containing 3	-
105066096	0	0	0	26.9354	64.5848	108.516	0	66.6786	-9.14379	1.29287e-09	3.92783e-08	PLA2G3	NW_011512590.1	4157618	4162381	-	1924	protein_coding	phospholipase A2%2C group III	-
novel.406	0	0	1.15152	145.037	63.4106	74.5228	0.383839	94.3234	-7.8158	1.31854e-09	3.99881e-08	-	NW_011512512.1	1427689	1429375	-	824	-	- && - && -	-
105062585	333.114	342.997	255.061	2475.99	1635.76	1629.04	310.391	1913.6	-2.62391	1.33086e-09	4.02911e-08	CYTH2	NW_011511555.1	3617545	3624971	+	1355	protein_coding	cytohesin 2	Sec7
105083288	41.4075	23.9126	31.6667	288.002	292.393	202.65	32.329	261.015	-3.00996	1.34254e-09	4.05307e-08	FOLR2	NW_011544906.1	719708	724193	+	1157	protein_coding	folate receptor 2 (fetal)%2C transcript variant X1	-
105077090	129.785	131.519	107.667	772.839	557.778	840.669	122.99	723.762	-2.55697	1.34712e-09	4.05307e-08	RTN4IP1	NW_011516269.1	3658987	3702138	-	1596	protein_coding	reticulon 4 interacting protein 1	ADH_N
105077750	2.47209	4.48362	15.5455	122.245	386.335	269.328	7.5004	259.303	-5.10214	1.34739e-09	4.05307e-08	FRMPD4	NW_011516475.1	1773389	2257788	+	5601	protein_coding	FERM and PDZ domain containing 4	-
105066152	100.12	113.585	232.031	1064.99	1793.11	2362.5	148.578	1740.2	-3.54959	1.34814e-09	4.05307e-08	RCBTB1	NW_011512597.1	4438193	4467547	-	3844	protein_coding	regulator of chromosome condensation (RCC1) and BTB (POZ) domain containing protein 1%2C transcript variant X1	BTB
105071084	67.9825	62.0234	46.6364	1949.71	578.915	522.967	58.8808	1017.2	-4.10994	1.36198e-09	4.0876e-08	SPSB2	NW_011514262.1	16730095	16732498	+	1311	protein_coding	splA/ryanodine receptor domain and SOCS box containing 2	SPRY
105067713	0	0	0	70.4465	24.6597	124.205	0	73.1036	-9.27097	1.37439e-09	4.1177e-08	LOC105067713	NW_011513270.1	16384851	16389284	-	449	lncRNA	uncharacterized LOC105067713	-
105072317	4.32616	5.97816	12.6667	130.533	233.68	96.7489	7.657	153.654	-4.31983	1.37799e-09	4.12137e-08	LIPH	NW_011514844.1	953779	998532	-	2358	protein_coding	lipase%2C member H%2C transcript variant X1	-
105072919	722.469	910.922	1745.12	74.5904	129.17	112.438	1126.17	105.399	3.41275	1.42776e-09	4.26286e-08	SLC40A1	NW_011514985.1	9097630	9117357	-	3242	protein_coding	solute carrier family 40 (iron-regulated transporter)%2C member 1	-
105068960	2451.7	2001.94	494.577	89.0941	103.336	48.3744	1649.4	80.2681	4.36161	1.43667e-09	4.28207e-08	LOC105068960	NW_011513524.1	8460292	8590073	+	1264	protein_coding	chromosome unknown open reading frame%2C human C1orf21	-
105072674	198.385	206.246	128.394	18.6476	17.614	11.7668	177.675	16.0095	3.48262	1.4532e-09	4.3239e-08	ABCC4	NW_011514982.1	9920818	10110148	+	5511	protein_coding	ATP-binding cassette%2C sub-family C (CFTR/MRP)%2C member 4	ABC_membrane
105072484	132.875	129.278	293.637	8.28782	11.7427	11.7668	185.263	10.5991	4.10938	1.45756e-09	4.32943e-08	FLRT2	NW_011514852.1	225562	314861	+	4048	protein_coding	fibronectin leucine rich transmembrane protein 2%2C transcript variant X2	-
novel.960	0	0	0	113.958	29.3567	54.9115	0	66.0753	-9.11869	1.48924e-09	4.41594e-08	-	NW_011515599.1	2280848	2287988	+	1843	-	- && - && -	-
novel.710	0.618023	0.74727	0	292.146	42.2737	83.6747	0.455098	139.365	-8.31974	1.52683e-09	4.51969e-08	-	NW_011514248.1	3555797	3557981	+	849	-	- && - && -	-
105083326	106.918	121.058	99.0305	1790.17	647.023	906.04	109.002	1114.41	-3.35319	1.53303e-09	4.53029e-08	GDPD5	NW_011544906.1	3149017	3231429	-	3802	protein_coding	glycerophosphodiester phosphodiesterase domain containing 5%2C transcript variant X1	-
105063583	129.167	133.014	184.819	861.934	1824.82	3245.01	149	1977.25	-3.73021	1.54386e-09	4.55452e-08	EFHD1	NW_011511614.1	6473621	6510043	-	2052	protein_coding	EF-hand domain family%2C member D1%2C transcript variant X3	-
105082821	637.8	664.323	741.577	11145	4935.46	4212.5	681.233	6764.33	-3.31153	1.5928e-09	4.68855e-08	CDIPT	NW_011544899.1	6728094	6731647	-	1583	protein_coding	CDP-diacylglycerol--inositol 3-phosphatidyltransferase%2C transcript variant X1	-
105078036	53.15	51.5616	155.455	1042.19	1027.49	1355.79	86.7221	1141.82	-3.71716	1.59471e-09	4.68855e-08	SLC37A1	NW_011516553.1	2874299	2928725	-	1847	protein_coding	solute carrier family 37 (glucose-6-phosphate transporter)%2C member 1	MFS_1
novel.1091	0	0	0	62.1587	25.8339	126.819	0	71.604	-9.24178	1.59777e-09	4.68959e-08	-	NW_011516281.1	1626250	1633712	-	1209	-	- && P11369.2 RecName: Full=LINE-1 retrotransposable element ORF2 protein; Short=ORF2p; AltName: Full=Long interspersed element-1; Short=L1; AltName: Full=Retrovirus-related Pol polyprotein LINE-1; Includes: RecName: Full=Reverse transcriptase; Includes: RecName: Full=Endonuclease && -	-
105077612	717.524	620.981	241.819	49.7269	31.7053	20.9187	526.775	34.117	3.96346	1.66119e-09	4.86749e-08	PLCL2	NW_011516281.1	1273357	1446935	-	3723	protein_coding	phospholipase C-like 2	PI-PLC-X
105066680	178.609	195.785	402.455	14.5037	22.3111	20.9187	258.95	19.2445	3.73489	1.7132e-09	5.01139e-08	MECOM	NW_011512859.1	17447679	17718572	-	3728	protein_coding	MDS1 and EVI1 complex locus	zf-C2H2
105067422	4399.09	3923.91	857.305	60.0867	198.452	69.2931	3060.1	109.277	4.80324	1.73521e-09	5.06723e-08	LMCD1	NW_011513243.1	20034808	20089869	+	1338	protein_coding	LIM and cysteine-rich domains 1	LIM
105078239	33.9913	28.3963	27.6364	269.354	207.846	173.886	30.008	217.029	-2.85144	1.78293e-09	5.19782e-08	HSD11B1L	NW_011516557.1	3726720	3732215	+	3435	protein_coding	hydroxysteroid (11-beta) dehydrogenase 1-like%2C transcript variant X2	adh_short
105069508	1631.58	1279.33	1438.82	9466.77	11578.3	6350.12	1449.91	9131.73	-2.65489	1.79576e-09	5.22641e-08	TAGLN2	NW_011513761.1	1322260	1324535	-	1245	protein_coding	transgelin 2	-
105082917	96.4116	120.31	157.758	658.882	867.785	797.524	124.827	774.731	-2.63392	1.83132e-09	5.32096e-08	WDYHV1	NW_011544900.1	6851330	6866269	+	1483	protein_coding	WDYHV motif containing 1	-
105067143	307.775	372.14	546.971	47.655	16.4398	36.6077	408.962	33.5675	3.62652	1.88264e-09	5.4609e-08	ANK2	NW_011513121.1	11456448	11766069	-	15006	protein_coding	ankyrin 2%2C neuronal%2C transcript variant X22	Death
105072371	384.41	296.666	358.698	39.3672	54.0164	24.8409	346.591	39.4082	3.1338	1.92331e-09	5.56957e-08	FAM43A	NW_011514844.1	7926224	7927927	+	1704	protein_coding	family with sequence similarity 43%2C member A	-
105080970	28.429	35.869	61.0304	265.21	1174.27	855.051	41.7761	764.844	-4.19424	1.976e-09	5.71257e-08	EPB41L4B	NW_011517538.1	2232387	2354922	+	3540	protein_coding	erythrocyte membrane protein band 4.1 like 4B	Band_41
105070315	196.531	215.961	182.515	1958	1160.18	1028.94	198.336	1382.37	-2.8006	1.9846e-09	5.72789e-08	RCE1	NW_011514130.1	12970281	12974074	+	1799	protein_coding	Ras converting CAAX endopeptidase 1%2C transcript variant X3	-
105062640	110.008	91.1669	86.9395	926.164	876.005	452.366	96.0382	751.512	-2.96748	2.04144e-09	5.88212e-08	PRRG2	NW_011511555.1	4413280	4419337	+	1316	protein_coding	proline rich Gla (G-carboxyglutamic acid) 2%2C transcript variant X1	-
105071821	0	0	0	55.9428	56.3649	33.9928	0	48.7669	-8.68583	2.04515e-09	5.88303e-08	TFAP2C	NW_011514637.1	3397894	3403781	-	1146	protein_coding	transcription factor AP-2 gamma (activating enhancer binding protein 2 gamma)	TF_AP-2
105067402	1252.73	1352.56	10.3637	4.14391	1.17427	3.92225	871.885	3.08014	8.17911	2.08036e-09	5.9744e-08	MURC	NW_011513243.1	16643987	16653015	+	2953	protein_coding	muscle-related coiled-coil protein	-
105066616	6469.46	6337.6	3891.55	824.638	1025.14	674.627	5566.2	841.468	2.72553	2.11906e-09	6.07545e-08	MBNL1	NW_011512859.1	4990417	5180616	+	6213	protein_coding	muscleblind-like splicing regulator 1%2C transcript variant X9	-
105073532	169.338	136.75	171	1839.9	745.661	1775.47	159.03	1453.68	-3.19159	2.15885e-09	6.1793e-08	GSS	NW_011515153.1	2558758	2581125	+	2069	protein_coding	glutathione synthetase%2C transcript variant X2	-
105074295	349.183	384.844	20.1516	0	0	0	251.393	0	9.85976	2.22313e-09	6.35281e-08	CAMK2A	NW_011515288.1	146053	205867	-	2659	protein_coding	calcium/calmodulin-dependent protein kinase II alpha%2C transcript variant X1	-
105067655	101.356	130.772	333.94	0	5.87135	1.30742	188.689	2.39292	6.15299	2.22984e-09	6.36147e-08	SLC7A2	NW_011513270.1	7054995	7080462	+	3773	protein_coding	solute carrier family 7 (cationic amino acid transporter%2C y+ system)%2C member 2%2C transcript variant X1	-
105082826	250.917	239.874	211.303	4825.58	1952.81	1507.45	234.031	2761.95	-3.56055	2.27617e-09	6.48295e-08	TMEM219	NW_011544899.1	6800773	6810153	+	989	protein_coding	transmembrane protein 219%2C transcript variant X1	-
105062484	3.70814	2.98908	4.60607	580.148	37.5766	137.279	3.76776	251.668	-6.05292	2.39117e-09	6.79932e-08	KCNN4	NW_011511555.1	778684	792433	-	3779	protein_coding	potassium intermediate/small conductance calcium-activated channel%2C subfamily N%2C member 4	Ion_trans_2
105069458	853.489	869.822	5.75759	0	0	0	576.356	0	11.0569	2.41376e-09	6.8523e-08	CLCN1	NW_011509864.1	1078305	1107933	-	4431	protein_coding	chloride channel%2C voltage-sensitive 1	-
105069429	116.188	134.509	136.455	0	2.34854	0	129.051	0.782846	7.11214	2.49164e-09	7.06181e-08	C1QTNF3	NW_011513750.1	1360656	1384089	+	2983	protein_coding	C1q and tumor necrosis factor related protein 3%2C transcript variant X1	Collagen
105080726	996.871	1367.5	116.879	29.0074	19.9626	14.3816	827.085	21.1172	5.30224	2.60555e-09	7.37259e-08	RBM20	NW_011517503.1	2195717	2263411	+	6593	protein_coding	RNA binding motif protein 20%2C transcript variant X1	-
105080224	375.14	377.371	278.091	2111.32	1830.69	1544.06	343.534	1828.69	-2.41227	2.75628e-09	7.78637e-08	RASSF1	NW_011517149.1	2118410	2124863	+	2190	protein_coding	Ras association (RalGDS/AF-6) domain family member 1	RA
105064823	152.652	128.53	81.7577	1091.92	2831.16	928.266	120.98	1617.12	-3.74125	2.82526e-09	7.96826e-08	TNFRSF12A	NW_011512008.1	1818815	1819670	-	531	protein_coding	tumor necrosis factor receptor superfamily%2C member 12A	-
105066137	2726.72	2858.31	1505.61	200.98	326.447	349.08	2363.54	292.169	3.01382	2.92474e-09	8.2354e-08	SUCLA2	NW_011512597.1	3317962	3352757	-	2816	protein_coding	succinate-CoA ligase%2C ADP-forming%2C beta subunit	-
105083907	1.85407	0	0	31.0793	176.14	205.264	0.618023	137.495	-7.76816	2.95921e-09	8.31893e-08	LOC105083907	NW_011544912.1	2568052	2598212	-	2459	protein_coding	chromosome unknown open reading frame%2C human C6orf132	-
105073583	9524.97	8057.06	2.87879	18.6476	2.34854	1.30742	5861.64	7.43452	9.66362	3.00958e-09	8.44681e-08	MYLK2	NW_011515153.1	4861260	4874859	-	2991	protein_coding	myosin light chain kinase 2	-
105070486	6.79825	5.23089	10.9394	397.815	678.728	44.4522	7.65618	373.665	-5.60372	3.03067e-09	8.49224e-08	TRPV6	NW_011509864.1	1400697	1414412	+	2236	protein_coding	transient receptor potential cation channel%2C subfamily V%2C member 6	Ion_trans
novel.1216	106.3	88.1778	680.547	0	1.17427	2.61483	291.675	1.26303	7.72943	3.06206e-09	8.56635e-08	-	NW_011516759.1	1392744	1401088	+	8345	-	- && - && -	-
105071333	0	0	0	14.5037	351.107	62.756	0	142.789	-10.24	3.15931e-09	8.82416e-08	LOC105071333	NW_011514297.1	670	33945	-	1397	protein_coding	deleted in malignant brain tumors 1 protein-like	CUB
105070538	1118.62	833.953	636.213	5279.34	5157.39	4556.35	862.929	4997.69	-2.53395	3.16966e-09	8.83881e-08	COMT	NW_011514148.1	278228	282833	-	1375	protein_coding	catechol-O-methyltransferase	-
105064059	1.23605	0	1.15152	37.2952	97.4644	62.756	0.795854	65.8385	-6.31025	3.19247e-09	8.88811e-08	SGPP2	NW_011511680.1	9937444	9999205	+	3274	protein_coding	sphingosine-1-phosphate phosphatase 2	-
105080750	311.483	552.98	985.123	43.5111	36.4024	10.4593	616.529	30.1243	4.36692	3.23687e-09	8.98364e-08	ABLIM1	NW_011517503.1	5173032	5339011	-	3662	protein_coding	actin binding LIM protein 1%2C transcript variant X3	LIM
105066322	667.465	490.209	19.5758	2.07196	1.17427	1.30742	392.416	1.51788	8.06457	3.23716e-09	8.98364e-08	SHISA2	NW_011512597.1	16371122	16376578	+	1899	protein_coding	shisa family member 2	-
105063342	229.904	252.577	95.0002	10.3598	1.17427	1.30742	192.494	4.28049	5.65999	3.36425e-09	9.32139e-08	LOC105063342	NW_011511611.1	10122068	10136967	+	1380	lncRNA	uncharacterized LOC105063342%2C transcript variant X2	-
105062850	4.32616	5.97816	20.7273	2486.35	980.515	48.3744	10.3439	1171.75	-6.81881	3.38147e-09	9.35414e-08	FCGBP	NW_011511566.1	636720	675990	-	9176	protein_coding	Fc fragment of IgG binding protein	VWD
105080356	1475.22	1277.08	375.395	49.7269	91.593	53.6041	1042.57	64.9747	3.99902	3.43816e-09	9.4958e-08	STBD1	NW_011517196.1	2709399	2713639	-	2095	protein_coding	starch binding domain 1	-
novel.1026	6.18023	0.74727	4.60607	93.238	219.588	78.445	3.84452	130.424	-5.06465	3.4629e-09	9.5489e-08	-	NW_011516006.1	1275428	1281061	+	1256	-	- && - && -	-
105070120	228.05	215.214	347.182	3010.55	2616.27	1313.95	263.482	2313.59	-3.13381	3.52409e-09	9.70217e-08	ASRGL1	NW_011514128.1	2415828	2432963	+	1147	protein_coding	asparaginase like 1	Asparaginase_2
105079504	202.711	227.17	70.2425	0	0	1.30742	166.708	0.435806	8.30509	3.58616e-09	9.85739e-08	CASQ2	NW_011510931.1	11760742	11818538	+	2637	protein_coding	calsequestrin 2 (cardiac muscle)	Calsequestrin
105066697	0	1.49454	28.7879	2241.86	1364.5	1814.69	10.0942	1807.02	-7.47639	3.6173e-09	9.92723e-08	KCNK1	NW_011512859.1	19828157	19873381	+	1481	protein_coding	potassium channel%2C subfamily K%2C member 1	Ion_trans_2
105078204	742.245	863.844	24.7576	0	2.34854	5.22967	543.616	2.52607	7.66909	3.65995e-09	1.00284e-07	ATCAY	NW_011516557.1	2502557	2530778	+	4355	protein_coding	ataxia%2C cerebellar%2C Cayman type	-
105077723	333.114	316.842	320.698	41.4391	9.39416	15.689	323.551	22.1741	3.91338	3.74275e-09	1.02391e-07	MAPK10	NW_011516410.1	5529078	5782617	+	3252	protein_coding	mitogen-activated protein kinase 10%2C transcript variant X5	Pkinase
105078585	9.88836	9.71451	13.8182	134.677	91.593	100.671	11.1404	108.98	-3.28116	3.85763e-09	1.05367e-07	FA2H	NW_011510931.1	196838	244144	-	2394	protein_coding	fatty acid 2-hydroxylase	-
105077471	5909.53	4903.58	9237.47	60053.6	50943.3	35578.7	6683.53	48858.5	-2.8699	3.92729e-09	1.07101e-07	ACTB	NW_011510927.1	2130657	2133197	+	1630	protein_coding	actin%2C beta	Actin
105067941	318.282	295.919	218.788	2716.33	1499.54	1600.28	277.663	1938.72	-2.80337	4.0224e-09	1.09522e-07	SH3BP5L	NW_011510363.1	780305	793300	-	2901	protein_coding	SH3-binding domain protein 5-like	-
105075888	330.642	266.028	280.394	3700.51	1869.44	1612.05	292.355	2394	-3.03308	4.06431e-09	1.10489e-07	CNPY2	NW_011515840.1	340102	343464	+	1211	protein_coding	canopy FGF signaling regulator 2	-
105073031	14.2145	8.21997	40.3031	745.904	396.903	271.943	20.9125	471.583	-4.48773	4.26313e-09	1.15713e-07	PRR5	NW_011514986.1	1947482	1963757	-	1260	protein_coding	proline rich 5 (renal)	-
105071170	0	0	0	74.5904	15.2655	179.116	0	89.6573	-9.56612	4.4948e-09	1.2181e-07	CA6	NW_011514262.1	10919887	10938228	-	954	protein_coding	carbonic anhydrase VI	-
105070437	1.85407	0	8.06062	107.742	204.323	369.999	3.3049	227.355	-6.07471	4.7561e-09	1.2869e-07	SHANK2	NW_011514130.1	15369630	15835183	-	6714	protein_coding	SH3 and multiple ankyrin repeat domains 2	-
105070015	0.618023	2.98908	5.75759	186.476	81.0246	74.5228	3.12156	114.008	-5.17611	4.77167e-09	1.2891e-07	LOC105070015	NW_011514126.1	1709952	1718552	+	2695	lncRNA	uncharacterized LOC105070015%2C transcript variant X1	-
novel.108	0	0	0	55.9428	25.8339	67.9857	0	49.9208	-8.71879	4.83323e-09	1.30369e-07	-	NW_011510719.1	4690694	4705504	+	573	-	- && - && -	-
105079907	6.18023	19.429	31.091	443.399	233.68	312.473	18.9001	329.85	-4.12242	4.93446e-09	1.32893e-07	CLMN	NW_011517098.1	6052625	6156745	-	3640	protein_coding	calmin (calponin-like%2C transmembrane)	CH
105062285	753.988	799.579	381.728	2.07196	39.9252	18.3038	645.098	20.1003	4.97083	4.95654e-09	1.3328e-07	ABCC9	NW_011511552.1	8221272	8328186	-	7137	protein_coding	ATP-binding cassette%2C sub-family C (CFTR/MRP)%2C member 9	-
105066489	3521.49	3559.99	78.8789	4.14391	17.614	37.9151	2386.79	19.891	6.89352	5.35325e-09	1.43724e-07	UNC45B	NW_011512843.1	103568	128241	+	3283	protein_coding	unc-45 homolog B (C. elegans)	-
105081329	423.346	408.009	12.0909	0	0	0	281.149	0	10.0212	5.57949e-09	1.49567e-07	KCNJ12	NW_011509917.1	60333	91957	-	1843	protein_coding	potassium inwardly-rectifying channel%2C subfamily J%2C member 12	-
novel.63	0	0	0	37.2952	58.7135	35.3003	0	43.7696	-8.5346	5.83628e-09	1.56208e-07	-	NW_011510360.1	1914565	1917740	-	970	-	- && - && -	-
105072081	3.09011	0.74727	1.72728	93.238	252.468	28.7632	1.85489	124.823	-6.05542	6.13084e-09	1.63839e-07	VMO1	NW_011514747.1	127242	128281	+	692	protein_coding	vitelline membrane outer layer 1 homolog (chicken)	-
105080596	1.23605	4.48362	5.75759	70.4465	85.7217	77.1376	3.82575	77.7686	-4.34666	6.15557e-09	1.64246e-07	TMEM116	NW_011517499.1	4515299	4548264	+	1662	protein_coding	transmembrane protein 116%2C transcript variant X2	-
105069638	35.2273	31.3853	6.33334	304.577	487.322	589.645	24.3153	460.515	-4.2475	6.24275e-09	1.66316e-07	TMEM139	NW_011509864.1	1130920	1132996	-	885	protein_coding	transmembrane protein 139	-
105071212	5908.92	5167.37	170.425	41.4391	55.1907	82.3673	3748.9	59.6657	5.97109	6.27363e-09	1.66882e-07	SLC20A2	NW_011510533.1	1574282	1663343	+	4114	protein_coding	solute carrier family 20 (phosphate transporter)%2C member 2	-
105063358	380.702	384.097	159.485	3493.32	3140	2009.5	308.095	2880.94	-3.22535	6.29e-09	1.67061e-07	DNAJC1	NW_011509973.1	2043362	2133793	-	1616	protein_coding	DnaJ (Hsp40) homolog%2C subfamily C%2C member 1	DnaJ
105066659	3.70814	7.4727	16.1212	109.814	327.621	173.886	9.10069	203.774	-4.48102	6.32019e-09	1.67606e-07	SPTSSB	NW_011512859.1	12053626	12081377	-	2315	protein_coding	serine palmitoyltransferase%2C small subunit B%2C transcript variant X2	-
novel.1092	0	0.74727	0.575759	126.389	190.232	23.5335	0.441009	113.385	-8.04265	6.33011e-09	1.67612e-07	-	NW_011516296.1	1715049	1717277	+	991	-	- && - && -	-
105067419	412.221	609.025	1350.73	0	28.1825	18.3038	790.659	15.4954	5.63799	6.52643e-09	1.72547e-07	ABCA1	NW_011513243.1	19317647	19441049	-	7336	protein_coding	ATP-binding cassette%2C sub-family A (ABC1)%2C member 1	ABC_tran
novel.684	0	1.49454	0	60.0867	165.572	56.2189	0.49818	93.9592	-7.72567	6.55514e-09	1.73042e-07	-	NW_011514130.1	14730045	14731396	-	1352	-	- && - && -	-
105080567	569.817	488.714	802.032	5014.13	4065.32	2948.23	620.188	4009.23	-2.6922	6.6248e-09	1.74614e-07	LOC105080567	NW_011517499.1	3431929	3434160	+	539	protein_coding	cytochrome c oxidase subunit 6A1%2C mitochondrial	-
105075243	743.481	971.451	38.5758	4.14391	2.34854	11.7668	584.503	6.0864	6.57475	6.67139e-09	1.75575e-07	AKAP6	NW_011515625.1	1416103	1835919	-	9476	protein_coding	A kinase (PRKA) anchor protein 6%2C transcript variant X3	-
105082188	259.57	274.995	124.94	22.7915	16.4398	9.15192	219.835	16.1277	3.79365	7.12397e-09	1.87202e-07	HOXA7	NW_011511114.1	5345385	5348089	+	926	protein_coding	homeobox A7	Homeobox
105067767	0	0	0	192.692	17.614	50.9893	0	87.0984	-9.51828	7.20692e-09	1.89094e-07	ZAN	NW_011513281.1	78633	109244	+	8223	protein_coding	zonadhesin	-
105067940	11.7424	16.4399	41.4546	207.196	645.848	434.062	23.2123	429.035	-4.20581	7.23955e-09	1.89663e-07	SGMS2	NW_011513299.1	12788997	12839589	+	2079	protein_coding	sphingomyelin synthase 2%2C transcript variant X3	-
105083987	16.0686	28.3963	13.8182	283.858	275.953	126.819	19.4277	228.877	-3.56333	7.27702e-09	1.90357e-07	RGS1	NW_011511147.1	16863424	16867469	+	1199	protein_coding	regulator of G-protein signaling 1	RGS
105063645	1261.38	1280.82	4.60607	2.07196	3.52281	2.61483	848.937	2.73653	8.25585	7.34073e-09	1.91734e-07	SYPL2	NW_011511616.1	292069	296528	+	1001	protein_coding	synaptophysin-like 2	-
105082771	8175.82	7732.75	2.87879	8.28782	10.5684	0	5303.82	6.28542	9.72584	7.539e-09	1.96616e-07	LOC105082771	NW_011544899.1	5888739	5889424	+	426	protein_coding	cytochrome c oxidase subunit 6A2%2C mitochondrial	-
105072709	145.853	133.761	80.0304	4.14391	9.39416	7.8445	119.882	7.12752	4.02361	7.73483e-09	2.0142e-07	ST3GAL3	NW_011514983.1	3036	164561	-	1551	protein_coding	ST3 beta-galactoside alpha-2%2C3-sialyltransferase 3%2C transcript variant X1	Glyco_transf_29
105074715	685.387	700.192	14.9697	0	1.17427	0	466.85	0.391423	9.79108	7.7766e-09	2.02123e-07	SLC8A3	NW_011515408.1	13395659	13536018	-	4487	protein_coding	solute carrier family 8 (sodium/calcium exchanger)%2C member 3	Na_Ca_ex
105076565	536.444	578.387	34.5455	0	3.52281	0	383.125	1.17427	8.18164	7.78519e-09	2.02123e-07	ANO5	NW_011516265.1	19310127	19379096	-	3409	protein_coding	anoctamin 5	-
105066553	503.689	405.768	489.395	1982.86	1956.33	2421.34	466.284	2120.18	-2.1848	8.29055e-09	2.14921e-07	AFTPH	NW_011512850.1	10715312	10750456	+	3897	protein_coding	aftiphilin%2C transcript variant X1	-
105069146	590.83	524.583	240.091	53.8708	42.2737	48.3744	451.835	48.173	3.23363	8.60423e-09	2.2272e-07	IDH3A	NW_011513546.1	5503041	5514232	+	1741	protein_coding	isocitrate dehydrogenase 3 (NAD+) alpha	-
105071705	9.27034	17.1872	14.394	93.238	152.655	196.113	13.6172	147.335	-3.44337	9.03881e-09	2.33619e-07	TDRKH	NW_011514627.1	373922	390699	+	3109	protein_coding	tudor and KH domain containing%2C transcript variant X3	KH_1
105071947	421.492	388.58	29.9394	0	0	1.30742	280.004	0.435806	9.05349	9.10663e-09	2.35022e-07	FAM83D	NW_011514637.1	15824629	15841870	-	1715	protein_coding	family with sequence similarity 83%2C member D	-
105075533	3.09011	9.71451	7.48486	84.9502	98.6387	277.172	6.76316	153.587	-4.51489	9.23967e-09	2.381e-07	ERICH3	NW_011515636.1	11344885	11417864	+	6456	protein_coding	glutamate-rich 3	-
novel.47	0	0	0	176.116	17.614	48.3744	0	80.7016	-9.40781	9.28107e-09	2.38812e-07	-	NW_011510263.1	1439051	1444828	-	480	-	- && - && -	-
105063167	1520.34	1400.38	107.091	37.2952	15.2655	19.6113	1009.27	24.0573	5.4046	9.34627e-09	2.40133e-07	EPDR1	NW_011509970.1	3287975	3318536	-	3255	protein_coding	ependymin related 1	-
105076634	1185.37	1540.12	186.546	4.14391	22.3111	37.9151	970.679	21.4567	5.48006	9.36275e-09	2.40199e-07	AMPD3	NW_011516265.1	28524828	28564594	-	2407	protein_coding	adenosine monophosphate deaminase 3	-
105079206	105.682	133.014	201.516	14.5037	11.7427	6.53709	146.737	10.9278	3.77346	9.50664e-09	2.4353e-07	DMRT2	NW_011516728.1	3218666	3225821	-	2443	protein_coding	doublesex and mab-3 related transcription factor 2	-
105064557	1102.55	1052.16	1747.43	174.044	122.124	50.9893	1300.71	115.719	3.49635	9.6861e-09	2.47492e-07	TSPAN7	NW_011511989.1	1122793	1237808	-	1749	protein_coding	tetraspanin 7	Tetraspannin
105081587	169.956	175.608	340.273	2022.23	1931.67	1323.11	228.613	1759	-2.94308	9.68986e-09	2.47492e-07	B4GALT4	NW_011517767.1	10061455	10088000	-	2171	protein_coding	UDP-Gal:betaGlcNAc beta 1%2C4- galactosyltransferase%2C polypeptide 4%2C transcript variant X1	-
105077256	597.01	584.365	328.182	66.3026	58.7135	27.4558	503.186	50.8239	3.31502	9.97542e-09	2.5441e-07	PDE7B	NW_011516269.1	25350733	25641006	+	6076	protein_coding	phosphodiesterase 7B%2C transcript variant X2	-
105079865	40.7895	56.0452	121.485	457.902	1681.55	1826.46	72.7733	1321.97	-4.18266	1.01611e-08	2.58765e-07	TC2N	NW_011517098.1	3438803	3473512	-	1609	protein_coding	tandem C2 domains%2C nuclear	C2
105071338	2702.61	2029.58	7.48486	8.28782	2.34854	0	1579.89	3.54545	8.87593	1.04076e-08	2.64654e-07	LOC105071338	NW_011514349.1	95045	100441	-	3826	protein_coding	PGC-1 and ERR-induced regulator in muscle protein 1-like%2C transcript variant X2	-
novel.1265	0.618023	1.49454	1.72728	72.5184	71.6305	28.7632	1.27995	57.6374	-5.49145	1.04643e-08	2.65704e-07	-	NW_011517196.1	4352683	4354467	-	898	-	- && O46678.1 RecName: Full=Growth-regulated alpha protein; AltName: Full=C-X-C motif chemokine 1; Flags: Precursor && PF00048:Small cytokines (intecrine/chemokine), interleukin-8 like	-
105081118	447.448	419.218	530.274	26.9354	70.4562	22.2261	465.647	39.8726	3.53174	1.07568e-08	2.7273e-07	ERG	NW_011517549.1	2226055	2329148	+	2023	protein_coding	v-ets avian erythroblastosis virus E26 oncogene homolog%2C transcript variant X1	Ets
novel.289	57.4761	60.5289	25.9091	1317.76	692.819	309.858	47.9714	773.48	-4.01162	1.10191e-08	2.78973e-07	-	NW_011511613.1	2244779	2246482	-	529	-	- && Q28896.1 RecName: Full=CAMPATH-1 antigen; AltName: Full=Epididymal secretory protein E5; AltName: CD_antigen=CD52; Flags: Precursor && -	-
105069366	166.248	173.367	181.364	3733.66	981.689	1507.45	173.66	2074.27	-3.57769	1.10954e-08	2.80495e-07	YDJC	NW_011513709.1	1059616	1061794	+	1207	protein_coding	YdjC homolog (bacterial)	-
105067477	3049.32	2657.29	16.1212	12.4317	4.69708	18.3038	1907.58	11.8109	7.33943	1.1303e-08	2.85327e-07	CAND2	NW_011513243.1	23175607	23196109	+	4122	protein_coding	cullin-associated and neddylation-dissociated 2 (putative)	-
novel.1178	249.063	788.37	1304.67	0	4.69708	26.1483	780.701	10.2818	6.2143	1.13398e-08	2.8584e-07	-	NW_011516697.1	1266996	1276720	-	5820	-	- && - && -	-
novel.784	0	0	0	91.166	36.4024	26.1483	0	51.2389	-8.75046	1.16053e-08	2.92105e-07	-	NW_011514637.1	11294742	11295864	-	418	-	- && Q8BH89.1 RecName: Full=WAP four-disulfide core domain protein 15A; Flags: Precursor && PF00095:WAP-type (Whey Acidic Protein) 'four-disulfide core'	-
105078767	176.755	112.09	163.515	1096.06	906.536	707.313	150.787	903.304	-2.58133	1.18199e-08	2.97076e-07	SIGMAR1	NW_011516693.1	1402087	1404316	-	1340	protein_coding	sigma non-opioid intracellular receptor 1	-
105070214	575.379	442.384	369.061	2016.01	3391.29	2967.84	462.275	2791.71	-2.59463	1.19114e-08	2.98942e-07	RCAN1	NW_011514130.1	2485714	2494890	+	2320	protein_coding	regulator of calcineurin 1	-
105067823	11.1244	8.96724	8.63638	84.9502	76.3275	113.745	9.57601	91.6743	-3.25912	1.2036e-08	3.01632e-07	MPZL3	NW_011513285.1	1712356	1731557	+	1159	protein_coding	myelin protein zero-like 3	V-set
105063063	133.493	139.739	99.6062	0	3.52281	9.15192	124.28	4.22491	4.7785	1.20954e-08	3.02613e-07	BPGM	NW_011511605.1	5545012	5572708	-	1641	protein_coding	2%2C3-bisphosphoglycerate mutase	-
105075773	85.9052	111.343	79.4547	0	4.69708	3.92225	92.2344	2.87311	4.85968	1.21101e-08	3.02613e-07	LOC105075773	NW_011515779.1	1410184	1424076	+	3250	protein_coding	cytochrome P450 26B1	p450
105076175	23934.2	18039.1	223.97	171.972	173.792	125.512	14065.7	157.092	6.4846	1.22599e-08	3.05915e-07	PFKM	NW_011516006.1	3017947	3041963	+	2809	protein_coding	phosphofructokinase%2C muscle	-
105079296	88.9953	100.134	72.5456	2.07196	5.87135	2.61483	87.225	3.51938	4.55832	1.31047e-08	3.26523e-07	BMX	NW_011516734.1	498607	547317	+	2473	protein_coding	BMX non-receptor tyrosine kinase	Pkinase_Tyr
105073094	397.389	390.822	194.606	2494.63	1962.2	2169	327.606	2208.61	-2.75333	1.32325e-08	3.29234e-07	SGSM3	NW_011514986.1	5077860	5092856	-	3489	protein_coding	small G protein signaling modulator 3	-
105073588	570.435	487.22	497.455	5492.75	3457.05	2282.75	518.37	3744.18	-2.85231	1.34733e-08	3.34746e-07	HM13	NW_011515153.1	5055741	5092127	-	1811	protein_coding	histocompatibility (minor) 13%2C transcript variant X3	-
105078978	1346.05	1216.56	1118.12	219.627	143.261	77.1376	1226.91	146.675	3.07013	1.35317e-08	3.35715e-07	CDH13	NW_011510931.1	6182673	7112889	+	3957	protein_coding	cadherin 13	Cadherin
105081352	524.701	602.3	440.455	0	25.8339	23.5335	522.485	16.4558	4.94989	1.38414e-08	3.42906e-07	MSRB3	NW_011517687.1	7249398	7398185	-	1432	protein_coding	methionine sulfoxide reductase B3	-
105064052	1096.99	981.913	759.426	76.6624	176.14	82.3673	946.11	111.723	3.07587	1.41795e-08	3.50781e-07	OBSL1	NW_011511680.1	7568130	7586515	-	5092	protein_coding	obscurin-like 1	I-set
105063165	592.684	618.739	4.03031	0	0	0	405.151	0	10.5484	1.42499e-08	3.52019e-07	LOC105063165	NW_011511605.1	21822989	21829986	+	417	lncRNA	uncharacterized LOC105063165	-
105076907	61.1843	73.2324	56.4243	0	0	0	63.6137	0	7.87699	1.47101e-08	3.62871e-07	SIM1	NW_011510793.1	938949	1002805	+	3987	protein_coding	single-minded family bHLH transcription factor 1	SIM_C
105078048	0.618023	0	0	49.7269	110.381	40.5299	0.206008	66.8794	-8.18529	1.48799e-08	3.66536e-07	TMPRSS2	NW_011516553.1	3732592	3755593	+	1312	protein_coding	transmembrane protease%2C serine 2	-
105073110	77.8709	86.6833	267.728	4.14391	5.87135	2.61483	144.094	4.21003	5.08699	1.53821e-08	3.78369e-07	CBX6	NW_011514986.1	6157167	6163772	+	1609	protein_coding	chromobox homolog 6	-
105076081	8.65232	8.21997	21.3031	219.627	120.95	930.881	12.7251	423.819	-5.0536	1.56324e-08	3.83981e-07	PLXNB3	NW_011515961.1	574617	590347	-	6014	protein_coding	plexin B3	Sema
105069452	122.987	159.916	538.91	5389.16	3772.93	3407.13	273.937	4189.74	-3.93439	1.56949e-08	3.84969e-07	INSIG1	NW_011513750.1	12524634	12535046	-	2607	protein_coding	insulin induced gene 1	-
105065975	341.149	361.679	209.576	3536.83	2249.9	1550.6	304.134	2445.78	-3.00746	1.57785e-08	3.86472e-07	LOC105065975	NW_011512529.1	632631	636193	+	663	protein_coding	chromosome unknown open reading frame%2C human C9orf16	-
105063493	11.7424	5.97816	4.60607	118.101	84.5474	86.2895	7.44222	96.3128	-3.68897	1.59922e-08	3.91155e-07	LOC105063493	NW_011511613.1	2990733	2994342	-	581	lncRNA	uncharacterized LOC105063493%2C transcript variant X2	-
105080623	212.6	205.499	196.334	814.279	935.893	826.288	204.811	858.82	-2.06842	1.63127e-08	3.98431e-07	P2RX4	NW_011517499.1	5865936	5876912	+	1222	protein_coding	purinergic receptor P2X%2C ligand-gated ion channel%2C 4	-
105072104	535.208	547.002	322.425	5932.01	3393.64	2478.86	468.211	3934.84	-3.07101	1.65083e-08	4.0264e-07	RNF181	NW_011514758.1	1344709	1346584	+	595	protein_coding	ring finger protein 181	-
105078677	110.626	91.9142	130.121	538.708	877.179	576.571	110.887	664.153	-2.58249	1.6818e-08	4.09617e-07	KIFC3	NW_011516690.1	3498379	3528554	+	3272	protein_coding	kinesin family member C3%2C transcript variant X3	Kinesin
105077903	82.197	111.343	153.152	8.28782	7.04562	10.4593	115.564	8.59759	3.74936	1.6895e-08	4.10915e-07	CEP97	NW_011516552.1	2077750	2108276	-	4051	protein_coding	centrosomal protein 97kDa%2C transcript variant X2	-
novel.1128	3.70814	2.24181	1.72728	55.9428	42.2737	61.4486	2.55907	53.2217	-4.37629	1.74499e-08	4.23815e-07	-	NW_011516557.1	330927	333533	+	1194	-	- && - && -	-
105072195	197.767	222.686	219.94	967.603	962.901	813.213	213.464	914.573	-2.099	1.7635e-08	4.27244e-07	UNC50	NW_011514758.1	6065134	6072816	+	984	protein_coding	unc-50 homolog (C. elegans)	-
novel.172	0	0	0	70.4465	27.0082	33.9928	0	43.8158	-8.52458	1.76404e-08	4.27244e-07	-	NW_011511114.1	4910284	4912941	+	651	-	- && - && -	-
105076866	704.546	1016.29	62.1819	18.6476	3.52281	10.4593	594.338	10.8766	5.80579	1.79692e-08	4.33712e-07	RYR3	NW_011516268.1	628960	1127018	-	15096	protein_coding	ryanodine receptor 3	SPRY
105073148	750.898	587.354	674.213	4320.03	6233.02	2814.87	670.822	4455.97	-2.73172	1.79727e-08	4.33712e-07	CDC42EP1	NW_011514986.1	7074433	7078472	-	2691	protein_coding	CDC42 effector protein (Rho GTPase binding) 1	-
105063137	203.329	312.359	714.516	0	17.614	13.0742	410.068	10.2294	5.27245	1.79826e-08	4.33712e-07	CPED1	NW_011511605.1	15217334	15464651	-	4479	protein_coding	cadherin-like and PC-esterase domain containing 1%2C transcript variant X1	-
105074251	25.957	21.6708	12.6667	1081.56	238.377	179.116	20.0982	499.685	-4.63516	1.81816e-08	4.379e-07	LOC105074251	NW_011515267.1	2392013	2400549	+	1182	protein_coding	mucin-5B-like	-
novel.1298	17.9227	14.1981	12.6667	151.253	88.0702	167.349	14.9292	135.557	-3.18051	1.86353e-08	4.48205e-07	-	NW_011517503.1	8743151	8751080	+	647	-	- && - && -	-
105075686	1.23605	1.49454	23.6061	1143.72	371.069	394.84	8.7789	636.543	-6.16876	1.89554e-08	4.55046e-07	RASAL1	NW_011515675.1	1494197	1523352	-	3294	protein_coding	RAS protein activator like 1 (GAP1 like)	C2
105079642	140.909	119.563	256.788	878.509	2642.11	2965.22	172.42	2161.95	-3.64813	1.89723e-08	4.55046e-07	ZDHHC9	NW_011516773.1	1356299	1384752	-	2528	protein_coding	zinc finger%2C DHHC-type containing 9%2C transcript variant X1	-
105065368	1571.63	1583.46	1245.37	82.8782	16.4398	134.664	1466.82	77.994	4.23544	1.9054e-08	4.56374e-07	LOC105065368	NW_011512444.1	10435769	10470486	+	2280	protein_coding	pancreatic alpha-amylase%2C transcript variant X2	-
105067974	0	0	0	145.037	0	0	0	48.3456	-21.9657	1.92649e-08	4.60788e-07	LOC105067974	NW_011513299.1	13790911	13880888	+	941	pseudogene	PF01015:Ribosomal S3Ae family	-
105080617	12520.5	13492.7	168.122	84.9502	137.39	112.438	8727.12	111.593	6.28816	1.94083e-08	4.63577e-07	LOC105080617	NW_011517499.1	5609201	5612887	-	1299	lncRNA	uncharacterized LOC105080617	-
105064210	1232.34	1433.26	3.45455	0	3.52281	1.30742	889.685	1.61008	9.0071	1.9745e-08	4.7097e-07	IP6K3	NW_011511766.1	3407661	3430223	+	2480	protein_coding	inositol hexakisphosphate kinase 3	-
105080138	100.12	124.047	61.6062	0	3.52281	3.92225	95.2576	2.48169	5.12254	1.98217e-08	4.72148e-07	LOC105080138	NW_011517136.1	817834	853589	+	3987	protein_coding	uncharacterized LOC105080138	-
novel.293	2.47209	0.74727	0.575759	366.736	58.7135	24.8409	1.26504	150.097	-6.87855	1.98841e-08	4.72984e-07	-	NW_011511614.1	2984332	2986121	+	821	-	- && - && -	-
novel.1030	58.0941	79.2106	54.6971	605.011	577.741	287.632	64.0006	490.128	-2.93759	1.99367e-08	4.73586e-07	-	NW_011516006.1	5764170	5766898	-	1465	-	- && - && -	-
105078731	61.8023	48.5725	11.5152	959.315	785.586	398.762	40.63	714.555	-4.13765	2.03346e-08	4.80904e-07	LOC105078731	NW_011516692.1	196717	204772	-	1686	lncRNA	uncharacterized LOC105078731	-
105080179	980.802	814.524	740.426	120.173	184.36	98.0563	845.251	134.197	2.65224	2.03386e-08	4.80904e-07	SEMA3G	NW_011517149.1	696005	706501	+	3923	protein_coding	sema domain%2C immunoglobulin domain (Ig)%2C short basic domain%2C secreted%2C (semaphorin) 3G	-
105066752	64.2744	40.3526	81.7577	990.395	1740.27	321.625	62.1282	1017.43	-4.03248	2.03389e-08	4.80904e-07	TMEM54	NW_011512866.1	988499	995077	+	1499	protein_coding	transmembrane protein 54	-
105077812	1.85407	8.21997	1.15152	319.081	117.427	61.4486	3.74185	165.986	-5.49857	2.03559e-08	4.80904e-07	LOC105077812	NW_011516528.1	6357358	6364240	-	883	protein_coding	granzyme A-like	Trypsin
105081869	74.1627	135.256	209.576	0	5.87135	6.53709	139.665	4.13614	4.97142	2.04487e-08	4.8244e-07	PRKG1	NW_011517816.1	14417611	15521032	+	4298	protein_coding	protein kinase%2C cGMP-dependent%2C type I%2C transcript variant X3	Pkinase
105083774	496.89	396.8	375.395	11611.2	2572.82	3735.29	423.028	5973.12	-3.81946	2.09552e-08	4.93715e-07	CCND3	NW_011544912.1	2448639	2454974	-	1518	protein_coding	cyclin D3	Cyclin_C
105071938	931.36	924.373	803.759	180.26	223.111	194.805	886.497	199.392	2.15052	2.18173e-08	5.1333e-07	ZHX3	NW_011514637.1	14109523	14230923	+	9521	protein_coding	zinc fingers and homeoboxes 3%2C transcript variant X4	-
105079767	653.25	635.927	1159.58	6856.1	5744.53	4083.06	816.252	5561.23	-2.76808	2.25217e-08	5.29184e-07	SERPINB1	NW_011516901.1	1660577	1668807	-	2036	protein_coding	serpin peptidase inhibitor%2C clade B (ovalbumin)%2C member 1	Serpin
105071745	3093.2	2624.41	1998.46	11642.3	12060.9	11791.6	2572.02	11831.6	-2.2017	2.25725e-08	5.29192e-07	MCL1	NW_011514627.1	1178911	1183727	+	3946	protein_coding	myeloid cell leukemia 1	-
105079597	192.205	235.39	308.607	37.2952	14.0912	13.0742	245.401	21.4869	3.55552	2.25832e-08	5.29192e-07	DENND2C	NW_011510931.1	12609518	12678514	+	4388	protein_coding	DENN/MADD domain containing 2C	DENN
105067133	2506.7	4312.49	1.72728	4.14391	10.5684	5.22967	2273.64	6.64734	8.40316	2.26698e-08	5.30504e-07	MYOZ2	NW_011513121.1	7357815	7389586	-	1571	protein_coding	myozenin 2	-
novel.457	0	0	0.575759	51.7989	102.161	35.3003	0.19192	63.0869	-8.10031	2.3288e-08	5.44234e-07	-	NW_011512597.1	17027578	17033483	-	2599	-	- && - && -	-
105080151	239.793	235.39	684.577	39.3672	17.614	19.6113	386.587	25.5308	3.94276	2.38192e-08	5.55899e-07	ZNF521	NW_011517144.1	102663	336015	-	4761	protein_coding	zinc finger protein 521	-
105072451	642.744	616.498	9.7879	0	1.17427	0	423.01	0.391423	9.64882	2.4044e-08	5.6039e-07	CDNF	NW_011514851.1	529999	544764	+	1062	protein_coding	cerebral dopamine neurotrophic factor	-
105067017	496.89	459.571	4.60607	0	0	0	320.356	0	10.2096	2.46432e-08	5.73583e-07	ASB10	NW_011513053.1	210981	220488	-	1972	protein_coding	ankyrin repeat and SOCS box containing 10	SOCS_box
105067588	25.957	20.9236	83.485	308.721	2880.48	1160.99	43.4552	1450.06	-5.05891	2.5044e-08	5.81909e-07	LOC105067588	NW_011513264.1	458159	474254	+	1663	protein_coding	caspase-13-like%2C transcript variant X2	Peptidase_C14
105069538	0	0	5.75759	60.0867	644.674	398.762	1.9192	367.841	-7.5485	2.50681e-08	5.81909e-07	PVRL4	NW_011513761.1	2146072	2161873	-	2780	protein_coding	poliovirus receptor-related 4	-
105077373	145.235	221.192	1275.31	22.7915	10.5684	7.8445	547.244	13.7348	5.3424	2.58131e-08	5.98401e-07	SLC22A3	NW_011516269.1	43537409	43605021	+	2817	protein_coding	solute carrier family 22 (organic cation transporter)%2C member 3%2C transcript variant X2	-
105067819	2.47209	8.96724	15.5455	91.166	359.327	236.642	8.99494	229.045	-4.66959	2.67554e-08	6.19416e-07	MPZL2	NW_011513285.1	1701598	1709915	+	1806	protein_coding	myelin protein zero-like 2%2C transcript variant X1	V-set
105071213	13.5965	23.1654	32.8182	91.166	928.847	1286.5	23.1934	768.837	-5.05104	2.68316e-08	6.20351e-07	SH3YL1	NW_011514263.1	69825	115166	-	1714	protein_coding	SH3 and SYLF domain containing 1%2C transcript variant X5	SH3_1
105072730	176.755	122.552	291.334	1775.67	1101.46	1928.44	196.88	1601.86	-3.02339	2.69797e-08	6.22943e-07	SLC2A1	NW_011514983.1	875058	902507	+	2429	protein_coding	solute carrier family 2 (facilitated glucose transporter)%2C member 1	Sugar_tr
105068270	59.9482	36.6162	96.1517	522.133	1008.7	473.285	64.2387	668.038	-3.37694	2.71408e-08	6.25829e-07	PKP2	NW_011513413.1	635643	694610	+	2145	protein_coding	plakophilin 2%2C transcript variant X1	Arm
105068743	71.6906	56.0452	206.122	934.452	1688.6	1933.67	111.286	1518.91	-3.76969	2.71812e-08	6.25926e-07	TBC1D9	NW_011513508.1	5379007	5456746	+	4002	protein_coding	TBC1 domain family%2C member 9 (with GRAM domain)	-
105076601	63.6563	95.6505	42.0304	0	0	0	67.1124	0	7.95364	2.82065e-08	6.48675e-07	SOX6	NW_011516265.1	23553563	23984862	+	2761	protein_coding	SRY (sex determining region Y)-box 6%2C transcript variant X2	HMG_box
105080681	91.4674	77.7161	69.091	383.312	510.807	362.155	79.4248	418.758	-2.39939	2.84425e-08	6.53233e-07	AACS	NW_011517499.1	8494698	8536786	+	2554	protein_coding	acetoacetyl-CoA synthetase	AMP-binding
105081503	1304.65	1253.92	1.72728	0	0	1.30742	853.431	0.435806	10.6615	2.88076e-08	6.60743e-07	LOC105081503	NW_011517737.1	10914512	10917318	-	979	protein_coding	chromosome unknown open reading frame%2C human C8orf22	-
105074170	331.878	381.855	124.364	8.28782	4.69708	23.5335	279.366	12.1728	4.50974	2.90487e-08	6.65391e-07	PKNOX2	NW_011515235.1	745795	921019	+	3845	protein_coding	PBX/knotted 1 homeobox 2%2C transcript variant X2	-
105068401	273.784	303.392	174.455	1402.71	1241.2	1979.43	250.544	1541.12	-2.6214	2.9231e-08	6.68684e-07	INHBB	NW_011510364.1	21319	26661	+	2876	protein_coding	inhibin%2C beta B	-
105076944	380.702	536.54	969.002	8.28782	28.1825	58.8338	628.748	31.768	4.28936	2.9357e-08	6.70679e-07	STARD9	NW_011516268.1	8057316	8165971	+	14714	protein_coding	StAR-related lipid transfer (START) domain containing 9	-
105081234	5745.14	5319.81	28.2122	8.28782	46.9708	20.9187	3697.72	25.3924	7.1766	2.95311e-08	6.73735e-07	ADCY2	NW_011517677.1	5013557	5372074	+	3724	protein_coding	adenylate cyclase 2 (brain)	Guanylate_cyc
105068380	10860.5	12746.2	144.515	157.469	41.0994	30.0706	7917.07	76.2129	6.70397	2.95685e-08	6.73735e-07	OBSCN	NW_011510363.1	1292157	1462853	+	27072	protein_coding	obscurin%2C cytoskeletal calmodulin and titin-interacting RhoGEF	Pkinase
105067102	97.6476	131.519	239.516	0	9.39416	2.61483	156.228	4.003	5.16752	2.98561e-08	6.79393e-07	INTU	NW_011513121.1	906333	968474	-	3264	protein_coding	inturned planar cell polarity protein	-
105069632	3286.65	2970.4	1365.7	265.21	408.646	295.476	2540.91	323.111	2.97399	3.02947e-08	6.88469e-07	KLF10	NW_011513933.1	3402801	3409031	-	2798	protein_coding	Kruppel-like factor 10	-
105064249	121.75	138.992	135.303	1765.31	826.686	673.32	132.015	1088.44	-3.04254	3.06221e-08	6.9466e-07	LOC105064249	NW_011511766.1	4031979	4039091	+	751	protein_coding	HLA class II histocompatibility antigen%2C DQ beta 1 chain-like	C1-set
105070403	25.3389	28.3963	14.394	1498.02	232.505	219.646	22.7097	650.058	-4.83949	3.06473e-08	6.9466e-07	LOC105070403	NW_011514130.1	1191653	1198307	-	970	pseudogene	-	-
105063325	150.18	190.554	65.0607	0	7.04562	3.92225	135.265	3.65596	5.08831	3.0726e-08	6.95532e-07	LOC105063325	NW_011511611.1	7260770	7265953	+	2686	lncRNA	uncharacterized LOC105063325	-
105079963	258.334	232.401	276.364	1102.28	1077.98	970.103	255.7	1050.12	-2.03758	3.11292e-08	7.0374e-07	ZFYVE21	NW_011517098.1	12899807	12904037	+	1171	protein_coding	zinc finger%2C FYVE domain containing 21	FYVE
105074276	119.278	91.9142	398.425	10.3598	8.21989	7.8445	203.206	8.80806	4.54174	3.14521e-08	7.10112e-07	ZNF423	NW_011515270.1	2042590	2348550	+	4783	protein_coding	zinc finger protein 423%2C transcript variant X3	-
105070509	1.85407	2.24181	22.4546	886.797	308.833	224.876	8.85015	473.502	-5.72981	3.18515e-08	7.18193e-07	FCRL3	NW_011514136.1	55726	82701	+	2378	protein_coding	Fc receptor-like 3	ig
105074485	133.493	121.805	123.212	2103.03	933.544	643.249	126.17	1226.61	-3.28028	3.20233e-08	7.21128e-07	CDC42EP5	NW_011515311.1	954789	960179	+	1792	protein_coding	CDC42 effector protein (Rho GTPase binding) 5	PBD
105081124	1.23605	2.24181	24.1819	408.175	605.923	349.08	9.21991	454.393	-5.61216	3.2342e-08	7.27359e-07	LOC105081124	NW_011517550.1	246694	263699	-	3487	lncRNA	uncharacterized LOC105081124%2C transcript variant X2	-
105071896	106954	78173.4	23.0303	0	0	0	61716.7	0	17.7993	3.26078e-08	7.32385e-07	TNNC2	NW_011514637.1	10910719	10913508	+	714	protein_coding	troponin C type 2 (fast)	-
105067825	730.503	1037.96	4.03031	0	1.17427	0	590.83	0.391423	10.1309	3.31406e-08	7.43389e-07	SCN4B	NW_011513285.1	1786716	1805946	+	3007	protein_coding	sodium channel%2C voltage-gated%2C type IV%2C beta subunit%2C transcript variant X2	-
105073734	728.649	755.49	166.97	8.28782	35.2281	30.0706	550.37	24.5288	4.46654	3.34498e-08	7.49353e-07	ABCC1	NW_011515158.1	7852633	7941164	-	4475	protein_coding	ATP-binding cassette%2C sub-family C (CFTR/MRP)%2C member 1	ABC_membrane
105075027	242.265	201.016	88.6668	0	10.5684	6.53709	177.316	5.70184	4.86541	3.38882e-08	7.57665e-07	ANKS1B	NW_011515580.1	4197519	5072781	-	5776	protein_coding	ankyrin repeat and sterile alpha motif domain containing 1B%2C transcript variant X2	PID
novel.1373	1.85407	5.97816	15.5455	159.541	136.215	205.264	7.79257	167.007	-4.41279	3.39083e-08	7.57665e-07	-	NW_011517956.1	9125211	9127653	-	2345	-	- && - && -	-
105067645	119.896	150.949	781.304	2.07196	10.5684	11.7668	350.716	8.13571	5.38778	3.51837e-08	7.85151e-07	DLC1	NW_011513270.1	4251848	4407941	-	4073	protein_coding	DLC1 Rho GTPase activating protein	START
105070047	223.724	181.587	156.606	822.566	830.209	889.044	187.306	847.273	-2.1776	3.58733e-08	7.99507e-07	NSDHL	NW_011510425.1	94093	110576	-	1326	protein_coding	NAD(P) dependent steroid dehydrogenase-like	-
105065501	469.079	379.613	556.183	2795.07	2212.32	1941.51	468.292	2316.3	-2.30581	3.6402e-08	8.1025e-07	AKR1A1	NW_011510294.1	81392	91009	+	1364	protein_coding	aldo-keto reductase family 1%2C member A1 (aldehyde reductase)	Aldo_ket_red
105071480	398.007	381.108	30.5152	0	3.52281	0	269.877	1.17427	7.67271	3.72379e-08	8.2779e-07	MAPT	NW_011514557.1	166209	268394	-	2806	protein_coding	microtubule-associated protein tau	Tubulin-binding
105083370	116.188	103.123	48.9395	2071.96	958.204	550.423	89.417	1193.53	-3.73844	3.86012e-08	8.56996e-07	NEIL2	NW_011544907.1	2603968	2617673	-	1728	protein_coding	nei endonuclease VIII-like 2 (E. coli)	H2TH
105069610	178.609	202.51	670.759	16.5756	17.614	2.61483	350.626	12.2682	4.84955	3.94454e-08	8.74617e-07	OSR2	NW_011513933.1	665113	672737	+	1862	protein_coding	odd-skipped related transciption factor 2%2C transcript variant X1	zf-C2H2
105078647	209.51	172.619	298.819	1089.85	1183.66	1461.69	226.983	1245.07	-2.45516	4.05823e-08	8.98674e-07	SC5D	NW_011516685.1	1897552	1902102	-	1976	protein_coding	sterol-C5-desaturase	-
105061692	0	0.74727	0	14.5037	93.9416	175.194	0.24909	94.5464	-8.68484	4.08843e-08	9.04206e-07	TFAP2A	NW_011511150.1	12930661	12966349	+	1557	protein_coding	transcription factor AP-2 alpha (activating enhancer binding protein 2 alpha)	TF_AP-2
105065167	260.188	260.05	35.1213	5474.11	2462.44	3527.41	185.12	3821.32	-4.36793	4.10102e-08	9.05835e-07	COBL	NW_011512250.1	1727031	1822697	-	4720	protein_coding	cordon-bleu WH2 repeat protein	-
novel.889	0	0	2.30303	91.166	28.1825	356.925	0.767678	158.758	-7.62325	4.11084e-08	9.06847e-07	-	NW_011515163.1	454767	461400	+	6634	-	- && - && -	-
105080493	193.441	197.279	274.061	39.3672	34.0538	31.378	221.594	34.933	2.67253	4.13355e-08	9.10695e-07	MYO5A	NW_011517309.1	8547322	8657127	+	6700	protein_coding	myosin VA (heavy chain 12%2C myoxin)%2C transcript variant X3	Myosin_head
105069740	394.299	372.14	596.486	4477.5	2490.63	2332.43	454.308	3100.18	-2.77009	4.31176e-08	9.48752e-07	TSPAN4	NW_011510397.1	143370	154405	-	1392	protein_coding	tetraspanin 4	-
novel.474	156.36	139.739	365.607	2355.81	1605.23	1772.86	220.569	1911.3	-3.11434	4.35984e-08	9.58113e-07	-	NW_011512859.1	3587124	3591787	-	3209	-	- && Q9Y6X1.1 RecName: Full=Stress-associated endoplasmic reticulum protein 1; AltName: Full=Ribosome-attached membrane protein 4 >Q9Z1W5.1 RecName: Full=Stress-associated endoplasmic reticulum protein 1; AltName: Full=Ribosome-attached membrane protein 4 >Q3ZBR1.1 RecName: Full=Stress-associated endoplasmic reticulum protein 1; AltName: Full=Ribosome-attached membrane protein 4 >Q9R2C1.2 RecName…	-
105071761	562.401	706.17	837.729	41.4391	119.776	43.1448	702.1	68.1198	3.35567	4.43766e-08	9.7398e-07	ZEB1	NW_011510549.1	1820352	1988017	+	4955	protein_coding	zinc finger E-box binding homeobox 1	-
105075767	140.909	139.739	335.667	2444.91	1284.65	1934.98	205.439	1888.18	-3.19929	4.4444e-08	9.74067e-07	RAB11FIP5	NW_011515779.1	600413	638552	+	3702	protein_coding	RAB11 family interacting protein 5 (class I)	-
105072098	184.789	121.058	200.364	1147.86	777.367	912.577	168.737	945.936	-2.48548	4.44931e-08	9.74067e-07	CAPG	NW_011514758.1	1205851	1224163	-	1543	protein_coding	capping protein (actin filament)%2C gelsolin-like%2C transcript variant X2	-
105061754	99.5017	91.9142	145.091	12.4317	10.5684	6.53709	112.169	9.84575	3.53341	4.51066e-08	9.86252e-07	MYRIP	NW_011511178.1	2209544	2339635	+	2674	protein_coding	myosin VIIA and Rab interacting protein	-
105082240	181.699	227.917	39.7273	0	3.52281	3.92225	149.781	2.48169	5.79789	4.51809e-08	9.8663e-07	MEGF10	NW_011517961.1	18493778	18648475	+	4699	protein_coding	multiple EGF-like-domains 10	-
105066202	162.54	156.927	164.091	1394.43	625.886	1044.63	161.186	1021.65	-2.66311	4.53427e-08	9.88916e-07	ALG5	NW_011512597.1	8961535	8997673	+	1100	protein_coding	ALG5%2C dolichyl-phosphate beta-glucosyltransferase	Glycos_transf_2
105066399	77.2528	110.596	107.667	466.19	1344.54	753.072	98.5052	854.6	-3.11825	4.54794e-08	9.9065e-07	CXCL16	NW_011512710.1	28832	32224	+	978	protein_coding	chemokine (C-X-C motif) ligand 16	-
105075459	4.32616	14.1981	6.9091	84.9502	127.995	109.823	8.4778	107.59	-3.68346	4.56782e-08	9.93731e-07	SLC45A3	NW_011515635.1	1516524	1534101	+	3141	protein_coding	solute carrier family 45%2C member 3	MFS_1
105077876	5219.82	4189.94	119.182	68.3745	68.1076	45.7596	3176.31	60.7473	5.70915	4.65906e-08	1.01231e-06	PTP4A3	NW_011516551.1	353208	360596	+	1307	protein_coding	protein tyrosine phosphatase type IVA%2C member 3	DSPc
105075087	948.047	1728.44	3575.46	136.749	239.551	95.4414	2083.98	157.247	3.72675	4.85013e-08	1.0525e-06	AGT	NW_011515599.1	947609	958954	+	2016	protein_coding	angiotensinogen (serpin peptidase inhibitor%2C clade A%2C member 8)	Serpin
105075714	1.85407	0	5.75759	362.592	48.1451	133.357	2.53722	181.365	-6.12427	4.90286e-08	1.06261e-06	IQCD	NW_011515675.1	1562027	1583308	-	1514	protein_coding	IQ motif containing D	-
105073862	224.342	226.423	310.91	1108.5	1483.1	2321.97	253.892	1637.86	-2.68967	4.98161e-08	1.07833e-06	RAB43	NW_011510722.1	618471	640793	-	3801	protein_coding	RAB43%2C member RAS oncogene family	-
105067382	670.555	591.09	403.607	3288.19	2822.94	2427.87	555.084	2846.34	-2.35831	5.06347e-08	1.09468e-06	NANS	NW_011513243.1	14696635	14714343	+	1184	protein_coding	N-acetylneuraminic acid synthase	-
novel.339	0	0	0	122.245	11.7427	48.3744	0	60.7875	-8.99825	5.18209e-08	1.11893e-06	-	NW_011511988.1	93922	97171	+	525	-	- && - && -	-
105072589	67.3645	37.3635	76.0001	0	0	0	60.2427	0	7.79988	5.28793e-08	1.14036e-06	ZNF385D	NW_011514978.1	822957	958339	+	792	protein_coding	zinc finger protein 385D	-
105072599	8.0343	8.21997	34.5455	234.131	298.264	271.943	16.9333	268.113	-3.97771	5.40088e-08	1.16327e-06	PRELID2	NW_011514979.1	573103	623235	-	755	protein_coding	PRELI domain containing 2%2C transcript variant X2	MSF1
105069544	540.152	501.418	328.182	3545.12	2516.46	2051.34	456.584	2704.3	-2.56619	5.42407e-08	1.16681e-06	UFC1	NW_011513761.1	2210076	2213990	+	963	protein_coding	ubiquitin-fold modifier conjugating enzyme 1	-
105065054	12828.9	9386.46	1831.49	598.795	408.646	209.187	8015.62	405.543	4.30582	5.46096e-08	1.17329e-06	HSPB6	NW_011512127.1	5959410	5960672	-	1261	protein_coding	heat shock protein%2C alpha-crystallin-related%2C B6	-
105077080	41.4075	37.3635	108.818	745.904	730.396	460.211	62.5298	645.504	-3.36526	5.55909e-08	1.19223e-06	TNFAIP8L3	NW_011516268.1	14369961	14372717	-	1559	protein_coding	tumor necrosis factor%2C alpha-induced protein 8-like 3	-
105081796	427.672	444.626	574.607	89.0941	104.51	103.286	482.301	98.9633	2.28216	5.56286e-08	1.19223e-06	LOC105081796	NW_011509650.1	7498	23547	+	2623	protein_coding	golgin subfamily A member 6-like protein 22%2C transcript variant X2	-
105064852	1.23605	1.49454	33.9698	1471.09	513.156	779.221	12.2334	921.155	-6.22668	5.57159e-08	1.19262e-06	RAB26	NW_011512008.1	2531577	2537789	-	1783	protein_coding	RAB26%2C member RAS oncogene family	-
105078996	927.652	768.193	221.667	43.5111	59.8878	23.5335	639.171	42.3108	3.91595	5.649e-08	1.2077e-06	PKDCC	NW_011516700.1	7476292	7481359	+	1673	protein_coding	protein kinase domain containing%2C cytoplasmic	-
novel.1099	0	0	0	72.5184	24.6597	26.1483	0	41.1088	-8.43123	5.84726e-08	1.24855e-06	-	NW_011516475.1	2412085	2414597	+	639	-	- && - && -	-
105083685	431.38	417.724	3.45455	0	0	0	284.186	0	10.0367	5.86818e-08	1.25147e-06	ITGB1BP2	NW_011544911.1	1014523	1027645	-	1457	protein_coding	integrin beta 1 binding protein (melusin) 2%2C transcript variant X2	-
novel.596	274.402	241.368	8.63638	0	0	0	174.802	0	9.33553	5.88035e-08	1.25252e-06	-	NW_011513524.1	11735972	11755888	-	3871	-	- && - && -	-
105080983	444.976	402.778	670.183	91.166	92.7673	88.9044	505.979	90.9459	2.47623	5.92243e-08	1.25994e-06	TMEM47	NW_011510995.1	1820759	1833812	+	3537	protein_coding	transmembrane protein 47	-
novel.641	0	0	0	37.2952	51.6679	20.9187	0	36.6272	-8.27531	5.96129e-08	1.26665e-06	-	NW_011513955.1	947829	953454	-	658	-	- && - && -	-
105069252	925.798	1117.92	10.3637	0	7.04562	1.30742	684.692	2.78435	7.85798	6.03392e-08	1.28051e-06	HOMER2	NW_011513546.1	2289519	2330041	-	1312	protein_coding	homer homolog 2 (Drosophila)	-
105065260	2688.4	2368.85	1259.76	327.369	312.356	164.735	2105.67	268.153	2.9743	6.08382e-08	1.28952e-06	LOC105065260	NW_011512405.1	484951	513114	+	2798	protein_coding	N-acetyllactosaminide alpha-1%2C3-galactosyltransferase%2C transcript variant X3	-
novel.849	13.5965	8.21997	11.5152	186.476	105.684	75.8302	11.1105	122.663	-3.45398	6.12233e-08	1.29609e-06	-	NW_011514986.1	6285692	6286281	-	481	-	- && - && -	-
105065567	9304.95	8373.16	18597.6	119651	120098	61440.8	12091.9	100397	-3.05359	6.17949e-08	1.3066e-06	ACTG1	NW_011512519.1	1123694	1126007	+	1864	protein_coding	actin%2C gamma 1	Actin
105075366	1315.77	1213.57	3.45455	0	1.17427	5.22967	844.264	2.13465	8.56422	6.19897e-08	1.30912e-06	SYNPO2L	NW_011515632.1	9191603	9200469	+	3912	protein_coding	synaptopodin 2-like	PDZ
105080161	197.149	182.334	43.1819	4328.32	1272.91	1874.84	140.888	2492.02	-4.14494	6.24606e-08	1.31745e-06	ITIH4	NW_011517149.1	391531	409229	+	3315	protein_coding	inter-alpha-trypsin inhibitor heavy chain family%2C member 4%2C transcript variant X1	VWA
105072018	511.723	393.064	2.87879	0	0	0	302.555	0	10.1271	6.49718e-08	1.36876e-06	LOC105072018	NW_011514683.1	3870098	3948876	+	1044	lncRNA	uncharacterized LOC105072018%2C transcript variant X2	-
105069995	312.72	266.775	297.667	1754.95	1154.31	1221.13	292.387	1376.79	-2.23454	6.52973e-08	1.37394e-06	RNPEP	NW_011514126.1	596959	610972	-	1979	protein_coding	arginyl aminopeptidase (aminopeptidase B)	-
105077129	813.318	908.68	1632.28	84.9502	59.8878	177.809	1118.09	107.549	3.37651	6.572e-08	1.38116e-06	REV3L	NW_011516269.1	7092515	7192890	-	10241	protein_coding	REV3-like%2C polymerase (DNA directed)%2C zeta%2C catalytic subunit	DNA_pol_B
105080038	218.78	47.078	65.0607	6137.13	1113.21	1625.12	110.306	2958.49	-4.74456	6.60552e-08	1.38652e-06	LOC105080038	NW_011517098.1	14288572	14293879	-	1420	C_region	PF07654:Immunoglobulin C1-set domain	C1-set
105067313	244.119	547.002	26.4849	0	0	2.61483	272.535	0.871611	8.17796	6.68329e-08	1.40114e-06	LOC105067313	NW_011513243.1	11557999	11563600	+	4783	protein_coding	chromosome unknown open reading frame%2C human C9orf131	-
105062722	36.4633	12.7036	0.575759	1160.3	708.085	555.652	16.5809	808.011	-5.6069	6.84181e-08	1.43264e-06	KLC3	NW_011511555.1	1659105	1665834	+	1676	protein_coding	kinesin light chain 3	-
105082863	0	0	0	250.707	28.1825	10.4593	0	96.4495	-9.66639	6.88066e-08	1.43904e-06	WBSCR28	NW_011544899.1	877310	879573	+	534	protein_coding	Williams-Beuren syndrome chromosome region 28	-
105062871	0.618023	0.74727	1.15152	41.4391	25.8339	77.1376	0.838937	48.1369	-5.82907	6.95628e-08	1.4531e-06	LOC105062871	NW_011511566.1	1245390	1256425	-	1909	protein_coding	cytochrome P450 2F1	p450
novel.173	1.23605	0	0	62.1587	51.6679	43.1448	0.412015	52.3238	-6.94513	7.50827e-08	1.56651e-06	-	NW_011511114.1	4920349	4926272	-	859	-	- && - && -	-
105072224	79.7249	56.0452	59.3031	2020.16	529.596	420.988	65.0244	990.247	-3.92737	7.53653e-08	1.56879e-06	LOC105072224	NW_011514758.1	8639401	8640301	-	901	protein_coding	major facilitator superfamily domain-containing protein 9-like	-
105068775	508.633	675.532	840.608	49.7269	127.995	67.9857	674.924	81.9027	3.03368	7.53731e-08	1.56879e-06	FAM115A	NW_011509864.1	816522	858494	+	5453	protein_coding	family with sequence similarity 115%2C member A%2C transcript variant X2	-
105074901	524.701	750.259	296.516	0	23.4854	24.8409	523.825	16.1088	4.98824	7.58681e-08	1.5772e-06	SGCB	NW_011515567.1	427137	438133	+	1179	protein_coding	sarcoglycan%2C beta (43kDa dystrophin-associated glycoprotein)	-
105069836	195.295	138.992	232.031	24.8635	30.531	20.9187	188.773	25.4377	2.8886	7.61406e-08	1.57926e-06	PRR29	NW_011513948.1	41407	45887	-	2424	protein_coding	proline rich 29	-
105082177	199.621	175.608	236.061	8.28782	29.3567	9.15192	203.764	15.5988	3.67133	7.61497e-08	1.57926e-06	HOXA10	NW_011511114.1	5328222	5331760	+	1823	protein_coding	homeobox A10	Homeobox
105075987	2.47209	5.23089	21.8788	178.188	205.497	325.547	9.8606	236.411	-4.57436	7.87816e-08	1.63189e-06	SHROOM2	NW_011515853.1	3121570	3255578	+	8075	protein_coding	shroom family member 2	-
105080561	105.682	181.587	104.212	0	4.69708	10.4593	130.494	5.05214	4.6019	7.90608e-08	1.63572e-06	LOC105080561	NW_011517499.1	3291439	3296126	-	3035	protein_coding	nascent polypeptide-associated complex subunit alpha%2C muscle-specific form-like	-
105081391	183.553	274.248	2637.55	29.0074	24.6597	18.3038	1031.78	23.9903	5.43064	8.21103e-08	1.69678e-06	ALDH1L2	NW_011517687.1	1585558	1634466	-	5544	protein_coding	aldehyde dehydrogenase 1 family%2C member L2	-
105072860	733.593	668.807	217.637	53.8708	15.2655	10.4593	540.012	26.5319	4.37745	8.22656e-08	1.69797e-06	KCNQ4	NW_011514983.1	2489408	2514284	-	3875	protein_coding	potassium voltage-gated channel%2C KQT-like subfamily%2C member 4	-
105068460	2.47209	0.74727	1.72728	153.325	42.2737	30.0706	1.64888	75.223	-5.48084	8.26922e-08	1.70474e-06	STMN3	NW_011513418.1	454895	458127	+	731	protein_coding	stathmin-like 3	-
105065704	61.1843	35.1217	12.6667	368.808	1371.55	428.833	36.3242	723.063	-4.31648	8.28008e-08	1.70495e-06	LOC105065704	NW_011512519.1	7566927	7570624	-	2991	protein_coding	transcription factor SOX-8-like	-
105064123	578.469	554.474	89.8183	22.7915	16.4398	23.5335	407.587	20.9216	4.28828	8.40219e-08	1.72804e-06	PM20D2	NW_011511684.1	1846108	1860625	-	1323	protein_coding	peptidase M20 domain containing 2	M20_dimer
105082252	39.5535	50.8143	137.606	754.192	658.765	1115.23	75.9914	842.728	-3.46967	8.91953e-08	1.83226e-06	SHROOM1	NW_011517961.1	22577777	22585698	-	3448	protein_coding	shroom family member 1	-
105078882	419.637	545.507	43.7577	4.14391	4.69708	14.3816	336.301	7.74086	5.42049	8.96462e-08	1.83934e-06	TECRL	NW_011516696.1	5513708	5600306	-	1691	protein_coding	trans-2%2C3-enoyl-CoA reductase-like	-
105079531	39.5535	29.8908	57.5759	1239.03	375.766	277.172	42.34	630.656	-3.8936	9.0437e-08	1.85337e-06	DHRSX	NW_011516739.1	705901	814361	-	1519	protein_coding	dehydrogenase/reductase (SDR family) X-linked	adh_short
105081674	632.237	656.85	305.728	47.655	64.5848	87.5969	531.605	66.6123	2.98996	9.05554e-08	1.8536e-06	ITPRIP	NW_011517816.1	1177325	1208257	+	8218	protein_coding	inositol 1%2C4%2C5-trisphosphate receptor interacting protein%2C transcript variant X7	-
105075506	1037.04	827.975	1819.4	91.166	203.149	149.046	1228.14	147.787	3.05038	9.07504e-08	1.8554e-06	ELTD1	NW_011515636.1	8021083	8130763	+	3199	protein_coding	EGF%2C latrophilin and seven transmembrane domain containing 1	7tm_2
105071545	10131.9	7519.03	116.879	105.67	64.5848	108.516	5922.59	92.9234	5.99484	9.39575e-08	1.91871e-06	CORO6	NW_011514557.1	3475558	3483002	+	2253	protein_coding	coronin 6	-
105080727	503.689	488.714	1008.73	5923.72	3256.25	5802.32	667.044	4994.1	-2.9041	9.41858e-08	1.9211e-06	PDCD4	NW_011517503.1	2300116	2316915	+	2149	protein_coding	programmed cell death 4 (neoplastic transformation inhibitor)	-
105074402	156.978	223.434	350.061	8.28782	12.917	31.378	243.491	17.5276	3.77327	9.50404e-08	1.93625e-06	PEG3	NW_011515311.1	2593097	2602931	-	6354	protein_coding	paternally expressed 3	-
105077995	79.7249	53.8034	24.1819	1062.91	453.268	423.603	52.5701	646.595	-3.62004	9.54165e-08	1.94163e-06	NUDT1	NW_011510929.1	1435542	1442838	+	967	protein_coding	nudix (nucleoside diphosphate linked moiety X)-type motif 1	NUDIX
105071134	281.818	228.665	235.485	1301.19	1070.93	916.499	248.656	1096.21	-2.13961	9.60457e-08	1.95214e-06	RCC2	NW_011514262.1	5274134	5302512	+	3823	protein_coding	regulator of chromosome condensation 2	-
novel.769	10.5064	2.98908	13.8182	207.196	73.979	200.035	9.10456	160.403	-4.1246	9.76164e-08	1.98174e-06	-	NW_011514572.1	79004	80400	-	941	-	- && - && -	-
105074863	4.32616	6.72543	40.8789	101.526	1642.8	1329.64	17.3101	1024.66	-5.8836	1.05405e-07	2.13735e-06	CDH1	NW_011515430.1	7496542	7563225	+	3552	protein_coding	cadherin 1%2C type 1%2C E-cadherin (epithelial)%2C transcript variant X1	Cadherin
105063415	40.1715	29.1435	28.7879	725.184	285.348	179.116	32.701	396.549	-3.59718	1.05917e-07	2.14521e-06	LOC105063415	NW_011511613.1	675124	676193	+	175	lncRNA	uncharacterized LOC105063415	-
105072771	192.205	227.17	32.8182	4.14391	2.34854	0	150.731	2.16415	6.2307	1.06503e-07	2.15458e-06	NT5C1A	NW_011514983.1	3324635	3339034	+	2867	protein_coding	5'-nucleotidase%2C cytosolic IA%2C transcript variant X1	-
105083107	104.446	122.552	147.97	6.21587	14.0912	2.61483	124.989	7.64065	4.00082	1.08858e-07	2.19963e-06	ME1	NW_011544903.1	6349494	6492697	-	3120	protein_coding	malic enzyme 1%2C NADP(+)-dependent%2C cytosolic	Malic_M
105073842	188.497	174.114	161.788	940.668	611.794	923.036	174.8	825.166	-2.23839	1.10411e-07	2.22843e-06	FAM83H	NW_011515163.1	424501	433095	-	5477	protein_coding	family with sequence similarity 83%2C member H	-
105065142	0	0	1.15152	22.7915	98.6387	86.2895	0.383839	69.2399	-7.39139	1.1357e-07	2.2895e-06	ABCC11	NW_011512198.1	1668297	1739933	-	4575	protein_coding	ATP-binding cassette%2C sub-family C (CFTR/MRP)%2C member 11	ABC_membrane
105080149	264.514	392.317	4.03031	0	0	0	220.287	0	9.66918	1.14083e-07	2.29718e-06	AQP4	NW_011517144.1	1359459	1370577	-	3495	protein_coding	aquaporin 4%2C transcript variant X2	-
105070994	243.501	225.675	227.425	1788.1	999.303	1000.17	232.2	1262.53	-2.44197	1.15267e-07	2.31832e-06	CTNNBIP1	NW_011514262.1	10290702	10313308	+	2358	protein_coding	catenin%2C beta interacting protein 1%2C transcript variant X1	-
105071193	3750.78	2722.3	49.5152	29.0074	45.7965	32.6854	2174.2	35.8298	5.92051	1.16021e-07	2.33079e-06	TMEM52	NW_011514262.1	16148512	16150442	+	463	protein_coding	transmembrane protein 52	-
105076271	51.2959	61.2761	349.485	5304.21	3768.23	1872.22	154.019	3648.22	-4.56516	1.16457e-07	2.33683e-06	KRT8	NW_011516006.1	6430964	6438266	-	1748	protein_coding	keratin 8	Filament
105066756	106.3	82.1997	199.788	992.467	725.699	1313.95	129.429	1010.71	-2.96393	1.19275e-07	2.3906e-06	KIAA1522	NW_011512866.1	1083851	1112574	-	5183	protein_coding	KIAA1522 ortholog%2C transcript variant X2	-
105080868	60.5662	70.2434	38.0001	441.327	393.38	262.791	56.2699	365.833	-2.70174	1.20332e-07	2.409e-06	DBNDD1	NW_011517529.1	55285	58318	+	1779	protein_coding	dysbindin (dystrobrevin binding protein 1) domain containing 1	-
105068785	9.27034	7.4727	31.6667	339.801	268.908	151.66	16.1366	253.456	-3.96438	1.20952e-07	2.41862e-06	CMTM5	NW_011513511.1	984833	987527	+	972	protein_coding	CKLF-like MARVEL transmembrane domain containing 5	-
105066307	68.6005	91.9142	96.7274	2.07196	0	5.22967	85.7474	2.43387	5.15198	1.25135e-07	2.49939e-06	FREM2	NW_011512597.1	7859927	7992183	-	9390	protein_coding	FRAS1 related extracellular matrix protein 2	-
105080652	505.543	387.086	572.304	4353.18	2463.62	2157.24	488.311	2991.34	-2.61439	1.25927e-07	2.50862e-06	HIP1R	NW_011517499.1	6932230	6945611	+	4267	protein_coding	huntingtin interacting protein 1 related	-
105065590	321.372	336.271	203.819	1464.87	1232.98	1863.07	287.154	1520.31	-2.40486	1.25977e-07	2.50862e-06	CANT1	NW_011512519.1	2838586	2844159	+	3037	protein_coding	calcium activated nucleotidase 1	-
105074335	189.115	174.114	304.001	2612.74	1836.56	955.722	222.41	1801.67	-3.01726	1.26032e-07	2.50862e-06	MBOAT7	NW_011515311.1	846024	856843	-	1891	protein_coding	membrane bound O-acyltransferase domain containing 7	MBOAT
105062098	1043.22	837.69	3.45455	0	0	2.61483	628.122	0.871611	9.39118	1.26594e-07	2.51691e-06	ARPP21	NW_011511549.1	29348	138734	+	4836	protein_coding	cAMP-regulated phosphoprotein%2C 21kDa%2C transcript variant X4	R3H
105077832	6139.44	6286.03	1382.4	159.541	447.397	332.084	4602.62	313.007	3.87647	1.28816e-07	2.55815e-06	NNT	NW_011516528.1	11528424	11604409	-	4639	protein_coding	nicotinamide nucleotide transhydrogenase%2C transcript variant X2	-
105075680	1.23605	1.49454	8.06062	196.836	104.51	52.2967	3.59707	117.881	-5.0078	1.37219e-07	2.72191e-06	TRPV4	NW_011515675.1	1241439	1268854	-	3540	protein_coding	transient receptor potential cation channel%2C subfamily V%2C member 4	-
105064590	37.0814	44.0889	27.6364	203.052	178.489	260.176	36.2689	213.906	-2.56324	1.39697e-07	2.76788e-06	GPR98	NW_011511990.1	5737959	6176374	-	19198	protein_coding	G protein-coupled receptor 98	7tm_2
105065672	405.423	415.482	597.637	3172.16	1843.6	2491.94	472.847	2502.57	-2.40347	1.40252e-07	2.7757e-06	HID1	NW_011512519.1	5523057	5540597	+	3336	protein_coding	HID1 domain containing	-
105081223	14.2145	18.6817	149.121	2683.18	1126.12	1791.16	60.6726	1866.82	-4.94137	1.40841e-07	2.78418e-06	LOC105081223	NW_011517677.1	1697726	1699788	-	1262	protein_coding	iroquois-class homeodomain protein IRX-2-like	-
105064796	1871.37	1777.01	3.45455	10.3598	3.52281	9.15192	1217.28	7.67817	7.32283	1.44544e-07	2.85413e-06	SRL	NW_011512008.1	863387	896382	+	3156	protein_coding	sarcalumenin%2C transcript variant X1	-
novel.512	11.7424	8.96724	0.575759	95.31	327.621	248.409	7.09514	223.78	-4.98809	1.49251e-07	2.94371e-06	-	NW_011513121.1	9032499	9096399	-	1718	-	- && O00370.1 RecName: Full=LINE-1 retrotransposable element ORF2 protein; Short=ORF2p; Includes: RecName: Full=Reverse transcriptase; Includes: RecName: Full=Endonuclease && -	-
novel.555	11.7424	53.8034	570.577	0	0	0	212.041	0	9.61463	1.50465e-07	2.96427e-06	-	NW_011513397.1	3940488	3944430	+	1609	-	- && - && -	-
105062161	409.749	478.253	667.88	107.742	89.2445	104.593	518.627	100.527	2.36942	1.51446e-07	2.98022e-06	LRIG3	NW_011511551.1	1655428	1799627	-	3431	protein_coding	leucine-rich repeats and immunoglobulin-like domains 3	I-set
105069352	176.755	147.212	80.0304	2038.8	961.727	758.302	134.666	1252.94	-3.21752	1.52152e-07	2.99052e-06	SDF2L1	NW_011513709.1	1047939	1049892	-	874	protein_coding	stromal cell-derived factor 2-like 1	-
105066796	289.235	239.874	76.0001	8.28782	14.0912	16.9964	201.703	13.1252	3.91979	1.52385e-07	2.99052e-06	SYNC	NW_011512866.1	1138703	1149635	+	1905	protein_coding	syncoilin%2C intermediate filament protein	Filament
105082187	74.1627	57.5398	78.8789	449.614	297.09	703.39	70.1938	483.365	-2.78276	1.5251e-07	2.99052e-06	TMEM173	NW_011517961.1	27767248	27773185	-	3341	protein_coding	transmembrane protein 173%2C transcript variant X4	-
105083038	65.5104	60.5289	134.152	625.731	487.322	767.454	86.7303	626.835	-2.85178	1.5266e-07	2.99052e-06	LOC105083038	NW_011544902.1	4533161	4539618	+	5243	protein_coding	leucine zipper putative tumor suppressor 3%2C transcript variant X1	-
105066831	7.41627	8.96724	28.7879	182.332	178.489	203.957	15.0571	188.259	-3.63642	1.54585e-07	3.0248e-06	PXYLP1	NW_011512871.1	3907772	3972763	-	2786	protein_coding	2-phosphoxylose phosphatase 1	Acid_phosphat_A
105079347	335.586	331.788	580.365	29.0074	71.6305	50.9893	415.913	50.5424	3.02708	1.5485e-07	3.02657e-06	LOC105079347	NW_011516737.1	55815	124243	+	2905	protein_coding	amine oxidase [flavin-containing] A	Amino_oxidase
105063548	354.127	331.041	12.0909	0	1.17427	1.30742	232.42	0.827229	7.97592	1.56507e-07	3.05512e-06	KLHL30	NW_011511614.1	2480557	2493488	-	3867	protein_coding	kelch-like family member 30	BTB
105076472	0	0.74727	10.3637	227.915	176.14	305.936	3.70364	236.664	-5.9754	1.56664e-07	3.05512e-06	GYLTL1B	NW_011516265.1	2370323	2375843	-	2595	protein_coding	glycosyltransferase-like 1B%2C transcript variant X2	Glyco_transf_8
novel.1316	168.102	216.708	36.8485	0	0	2.61483	140.553	0.871611	7.21736	1.58601e-07	3.08943e-06	-	NW_011517540.1	376774	394606	+	2368	-	- && - && PF00096:Zinc finger, C2H2 type	zf-C2H2
105080301	9.88836	10.4618	9.7879	62.1587	95.1158	82.3673	10.046	79.8806	-2.9978	1.5999e-07	3.11298e-06	GLYCTK	NW_011517149.1	829676	830629	-	954	protein_coding	glycerate kinase	-
105066689	76.0168	61.2761	148.546	455.83	1173.1	1422.47	95.2795	1017.13	-3.41575	1.60433e-07	3.1181e-06	PRKCI	NW_011512859.1	18374984	18435771	+	2559	protein_coding	protein kinase C%2C iota	Pkinase
novel.1118	0	0	0	47.655	23.4854	24.8409	0	31.9938	-8.07104	1.61407e-07	3.13351e-06	-	NW_011516553.1	3758226	3761320	+	501	-	- && Q9JIQ8.3 RecName: Full=Transmembrane protease serine 2; AltName: Full=Epitheliasin; AltName: Full=Plasmic transmembrane protein X; Contains: RecName: Full=Transmembrane protease serine 2 non-catalytic chain; Contains: RecName: Full=Transmembrane protease serine 2 catalytic chain && PF00089:Trypsin	Trypsin
105076771	1643.94	1859.95	1551.67	252.779	435.654	367.384	1685.19	351.939	2.25701	1.61731e-07	3.13627e-06	HSD17B12	NW_011516265.1	4083006	4193771	-	2032	protein_coding	hydroxysteroid (17-beta) dehydrogenase 12	adh_short
105076075	64.8924	41.8471	42.0304	721.041	243.074	371.306	49.59	445.14	-3.16341	1.62923e-07	3.15586e-06	AVPR2	NW_011515961.1	437157	439625	-	1475	protein_coding	arginine vasopressin receptor 2%2C transcript variant X1	7tm_1
105074668	1108.11	1461.66	238.364	53.8708	65.7591	15.689	936.046	45.1063	4.37679	1.64594e-07	3.18466e-06	HSPA2	NW_011515408.1	9207291	9210052	+	2762	protein_coding	heat shock 70kDa protein 2	HSP70
105080184	409.749	385.591	317.243	3261.26	1608.75	1740.17	370.861	2203.39	-2.57035	1.66469e-07	3.21735e-06	PPM1M	NW_011517149.1	867229	870637	-	1657	protein_coding	protein phosphatase%2C Mg2+/Mn2+ dependent%2C 1M	PP2C
novel.865	53.15	52.3089	123.788	457.902	777.367	619.716	76.4156	618.328	-3.01546	1.67289e-07	3.22958e-06	-	NW_011514997.1	1786537	1817939	-	2747	-	- && P51792.2 RecName: Full=H(+)/Cl(-) exchange transporter 3; AltName: Full=Chloride channel protein 3; Short=ClC-3; AltName: Full=Chloride transporter ClC-3 && -	-
105083452	46.3517	82.947	192.879	0	1.17427	1.30742	107.393	0.827229	6.84652	1.75287e-07	3.38022e-06	PCDH17	NW_011544908.1	5412290	5504970	+	4463	protein_coding	protocadherin 17	Cadherin
105077297	629.765	768.941	302.849	16.5756	42.2737	73.2154	567.185	44.0216	3.67405	1.75715e-07	3.38472e-06	FBXO30	NW_011516269.1	32619621	32626405	-	2992	protein_coding	F-box protein 30	-
105068822	95.1755	127.036	710.486	2.07196	8.21989	13.0742	310.899	7.78867	5.28065	1.76269e-07	3.39161e-06	NYNRIN	NW_011513511.1	1631653	1649185	+	6236	protein_coding	NYN domain and retroviral integrase containing	-
novel.1313	0.618023	0	0	62.1587	25.8339	47.067	0.206008	45.0199	-7.60359	1.80351e-07	3.46631e-06	-	NW_011517538.1	1532803	1533926	-	1124	-	- && - && -	-
novel.1322	0	0	0	161.613	11.7427	23.5335	0	65.6296	-9.10846	1.80822e-07	3.4715e-06	-	NW_011517549.1	1822630	1824170	+	346	-	- && - && -	-
105078014	713.816	712.148	821.032	10272.8	4217.98	3502.57	748.999	5997.77	-3.00117	1.83858e-07	3.52587e-06	PFKL	NW_011516553.1	1683980	1703257	-	2745	protein_coding	phosphofructokinase%2C liver	PFK
105074239	27.811	38.1108	133	855.718	772.669	913.885	66.3073	847.424	-3.67386	1.88152e-07	3.60423e-06	CPPED1	NW_011515267.1	1256867	1366804	+	1295	protein_coding	calcineurin-like phosphoesterase domain containing 1	Metallophos
105077172	80.961	115.08	54.1213	2.07196	3.52281	6.53709	83.3873	4.04395	4.31322	1.88802e-07	3.61269e-06	CEP85L	NW_011516269.1	12415107	12505035	-	1383	protein_coding	centrosomal protein 85kDa-like	-
105073853	6.79825	5.23089	2.30303	105.67	86.896	40.5299	4.77739	77.6985	-4.02652	1.90331e-07	3.63793e-06	TMEM249	NW_011515163.1	897030	898936	-	807	protein_coding	transmembrane protein 249	-
105081438	42.6436	53.8034	43.1819	0	0	0	46.543	0	7.42617	1.92814e-07	3.68133e-06	SLCO5A1	NW_011517737.1	185140	286220	+	3361	protein_coding	solute carrier organic anion transporter family%2C member 5A1	-
105081200	0	0	0	8.28782	44.6222	103.286	0	52.0653	-8.78724	1.96987e-07	3.75685e-06	PNMA5	NW_011517675.1	2706	4932	+	2227	protein_coding	paraneoplastic Ma antigen family member 5	-
105068400	55.6221	48.5725	56.4243	207.196	337.015	286.324	53.5396	276.845	-2.37217	1.99329e-07	3.79734e-06	ZSWIM4	NW_011513414.1	594800	614114	-	4233	protein_coding	zinc finger%2C SWIM-type containing 4	-
105076986	85.9052	79.2106	58.7274	1129.22	402.774	439.292	74.6144	657.094	-3.13729	1.99828e-07	3.80266e-06	SHF	NW_011516268.1	9832969	9851970	-	1568	protein_coding	Src homology 2 domain containing F	SH2
105078516	2322.53	2695.4	9632.44	517.989	345.235	274.558	4883.46	379.261	3.68768	2.00842e-07	3.81776e-06	CXCL12	NW_011516563.1	853631	882094	-	5695	protein_coding	chemokine (C-X-C motif) ligand 12%2C transcript variant X2	-
105082065	143.381	121.058	139.909	20.7196	15.2655	23.5335	134.783	19.8395	2.77116	2.01822e-07	3.83219e-06	SNX24	NW_011517961.1	15317356	15376299	+	2598	protein_coding	sorting nexin 24%2C transcript variant X3	PX
105080011	330.642	313.853	356.395	49.7269	59.8878	20.9187	333.63	43.5111	2.94124	2.04031e-07	3.86989e-06	EML1	NW_011517098.1	9830957	9996750	+	3756	protein_coding	echinoderm microtubule associated protein like 1	-
105078476	0.618023	0	0.575759	165.756	97.4644	9.15192	0.397927	90.7909	-7.76323	2.04292e-07	3.87059e-06	FOXA1	NW_011516558.1	10458238	10462359	+	1741	protein_coding	forkhead box A1	Fork_head
105071035	3.70814	3.73635	30.5152	203.052	347.584	532.119	12.6532	360.918	-4.82603	2.05429e-07	3.88286e-06	ARHGEF16	NW_011514262.1	15045462	15062389	-	2263	protein_coding	Rho guanine nucleotide exchange factor (GEF) 16	RhoGEF
105067407	141.527	131.519	130.697	4.14391	14.0912	1.30742	134.581	6.51419	4.31912	2.05482e-07	3.88286e-06	TMEM246	NW_011513243.1	17278776	17290386	-	2698	protein_coding	transmembrane protein 246%2C transcript variant X1	-
105083103	218.162	222.686	323.001	31.0793	51.6679	37.9151	254.616	40.2208	2.6507	2.05612e-07	3.88286e-06	DOPEY1	NW_011544903.1	6242921	6313396	+	7776	protein_coding	dopey family member 1	-
105068269	2015.99	1830.06	2202.28	71034.9	17699.8	10017.4	2016.11	32917.4	-4.02916	2.08699e-07	3.93685e-06	LOC105068269	NW_011513413.1	528522	529439	-	918	pseudogene	PF16122:40S ribosomal protein SA C-terminus|PF00318:Ribosomal protein S2	-
105080842	182.317	106.86	12.6667	0	0	0	100.614	0	8.53864	2.09796e-07	3.95325e-06	LOC105080842	NW_011517514.1	134904	140286	-	1795	protein_coding	potassium voltage-gated channel subfamily H member 2	cNMP_binding
105078600	0	0	0	4.14391	84.5474	107.208	0	65.2998	-9.11315	2.11129e-07	3.97404e-06	MACC1	NW_011516578.1	5028477	5046773	-	2591	protein_coding	metastasis associated in colon cancer 1	-
105082704	4040.01	4153.33	3144.22	851.574	1075.63	861.588	3779.19	929.598	2.02297	2.15273e-07	4.04391e-06	YWHAG	NW_011544899.1	2336	26831	+	3582	protein_coding	tyrosine 3-monooxygenase/tryptophan 5-monooxygenase activation protein%2C gamma	-
105079612	224.342	233.895	30.5152	0	3.52281	5.22967	162.918	2.91749	5.70626	2.15308e-07	4.04391e-06	RAD54B	NW_011516759.1	1288658	1356155	+	2727	protein_coding	RAD54 homolog B (S. cerevisiae)	-
novel.875	0	0	0	8.28782	145.609	32.6854	0	62.1942	-9.04373	2.16784e-07	4.06722e-06	-	NW_011515153.1	55580	57535	-	1956	-	- && O00370.1 RecName: Full=LINE-1 retrotransposable element ORF2 protein; Short=ORF2p; Includes: RecName: Full=Reverse transcriptase; Includes: RecName: Full=Endonuclease && -	-
105066009	803.43	692.719	522.789	4721.99	2780.67	3042.36	672.979	3515.01	-2.3847	2.26093e-07	4.23729e-06	SH3GLB2	NW_011512529.1	1205861	1219829	-	1815	protein_coding	SH3-domain GRB2-like endophilin B2	-
novel.402	3.09011	0	1.15152	236.203	55.1907	27.4558	1.41388	106.283	-6.19601	2.26744e-07	4.2449e-06	-	NW_011512512.1	297439	301816	-	640	-	- && - && -	-
105065652	1598.82	1271.85	1138.27	203.052	342.887	265.406	1336.32	270.448	2.3021	2.3919e-07	4.46919e-06	CASKIN2	NW_011512519.1	5157041	5170647	+	4747	protein_coding	CASK interacting protein 2	-
105068041	2186.56	2204.45	4655.01	335.657	558.952	420.988	3015.34	438.532	2.78049	2.39241e-07	4.46919e-06	RGS5	NW_011513397.1	1227664	1268550	-	3107	protein_coding	regulator of G-protein signaling 5	RGS
105077867	200.239	172.619	7.48486	0	0	0	126.781	0	8.87208	2.40676e-07	4.49116e-06	ISL1	NW_011516528.1	9158837	9168396	-	1596	protein_coding	ISL LIM homeobox 1	LIM
105080192	7072.65	5168.87	1.72728	26.9354	10.5684	20.9187	4081.08	19.4742	7.71651	2.41645e-07	4.50438e-06	PGAM2	NW_011510937.1	173706	175920	-	789	protein_coding	phosphoglycerate mutase 2 (muscle)	-
105079185	12911.7	13068.3	331.061	130.533	217.24	277.172	8770.35	208.315	5.39493	2.43295e-07	4.53026e-06	LOC105079185	NW_011510931.1	8088816	8219863	-	9878	protein_coding	myomegalin%2C transcript variant X2	-
novel.657	0	0	0	49.7269	90.4188	7.8445	0	49.3301	-8.70504	2.44735e-07	4.55217e-06	-	NW_011514126.1	1062222	1063617	+	907	-	- && - && -	-
105066695	7.41627	9.71451	9.21214	109.814	63.4106	65.3709	8.78097	79.5317	-3.17333	2.45081e-07	4.55373e-06	PCNXL2	NW_011512859.1	19351693	19602674	-	7184	protein_coding	pecanex-like 2 (Drosophila)	-
105077954	37.6994	35.869	96.1517	0	0	0	56.5733	0	7.7093	2.47178e-07	4.58777e-06	CADM2	NW_011516552.1	11061306	12007745	-	7736	protein_coding	cell adhesion molecule 2	I-set
105073438	73.5447	82.1997	302.849	4.14391	9.39416	5.22967	152.864	6.25591	4.57761	2.49728e-07	4.63014e-06	RAPGEF4	NW_011515021.1	860634	1133787	+	5229	protein_coding	Rap guanine nucleotide exchange factor (GEF) 4%2C transcript variant X9	cNMP_binding
105062845	6.18023	0	0	134.677	500.239	94.134	2.06008	243.017	-6.86979	2.52447e-07	4.67553e-06	LOC105062845	NW_011511566.1	538841	543346	-	565	protein_coding	galectin-10-like	-
105066601	1181.66	1162.75	621.244	151.253	207.846	142.508	988.552	167.202	2.56196	2.53522e-07	4.69043e-06	GBE1	NW_011512859.1	2067015	2256865	+	2712	protein_coding	glucan (1%2C4-alpha-)%2C branching enzyme 1	-
105064017	327.552	336.271	13.8182	0	1.17427	3.92225	225.881	1.69884	6.96073	2.57131e-07	4.75139e-06	PLCD4	NW_011511680.1	6826789	6845373	+	2966	protein_coding	phospholipase C%2C delta 4	PI-PLC-X
105066095	4.94418	11.209	0	422.679	111.556	223.568	5.38441	252.601	-5.56879	2.57366e-07	4.75139e-06	INPP5J	NW_011512590.1	4147537	4156946	+	3304	protein_coding	inositol polyphosphate-5-phosphatase J	Exo_endo_phos
105083939	198.385	217.456	38.5758	0	4.69708	0	151.472	1.56569	6.43088	2.58075e-07	4.75941e-06	RNF112	NW_011509917.1	1353090	1357024	+	2435	protein_coding	ring finger protein 112	-
105064913	29.0471	14.9454	2.87879	629.875	261.862	194.805	15.6238	362.181	-4.53498	2.59279e-07	4.77653e-06	PRSS33	NW_011512008.1	1969072	1971258	-	1437	protein_coding	protease%2C serine%2C 33	Trypsin
105079958	55.004	68.7488	340.849	9547.57	2424.87	1644.73	154.867	4539.06	-4.87255	2.63693e-07	4.85268e-06	CKB	NW_011517098.1	12752166	12755009	-	1102	protein_coding	creatine kinase%2C brain	-
105061727	650.16	561.947	1316.18	10372.2	6359.84	4353.7	842.764	7028.58	-3.05978	2.66489e-07	4.88537e-06	ACAA1	NW_011511178.1	1040265	1050143	-	1331	protein_coding	acetyl-CoA acyltransferase 1	Thiolase_N
105081471	1167.45	1168.73	1780.82	5658.51	6103.85	5926.52	1372.33	5896.3	-2.10311	2.66548e-07	4.88537e-06	SDCBP	NW_011517737.1	6995767	7013188	-	2141	protein_coding	syndecan binding protein (syntenin)%2C transcript variant X2	PDZ
105067752	544.478	439.395	65.0607	14.5037	21.1369	6.53709	349.644	14.0592	4.63355	2.66565e-07	4.88537e-06	HK2	NW_011510362.1	299979	360912	-	3370	protein_coding	hexokinase 2	-
105083889	2009.81	2654.3	3638.22	430.967	177.315	471.978	2767.44	360.086	2.94338	2.66598e-07	4.88537e-06	DST	NW_011544912.1	11970594	12323882	-	16446	protein_coding	dystonin	-
105068179	181.699	314.601	46.6364	0	5.87135	0	180.979	1.95712	6.3864	2.7027e-07	4.94743e-06	KCNN3	NW_011513412.1	1664840	1811202	+	4302	protein_coding	potassium intermediate/small conductance calcium-activated channel%2C subfamily N%2C member 3	-
105066970	0	8.21997	17.8485	808.063	448.571	186.961	8.68949	481.198	-5.78758	2.71404e-07	4.96294e-06	PRAP1	NW_011510360.1	293368	298793	-	1614	protein_coding	proline-rich acidic protein 1	-
105082499	145.853	479	3.45455	0	0	0	209.436	0	9.59621	2.71714e-07	4.96337e-06	LOC105082499	NW_011544756.1	214	1496	+	417	protein_coding	nebulin-like	-
105081201	663.756	489.462	2.30303	0	0	1.30742	385.174	0.435806	9.51367	2.73606e-07	4.98452e-06	LRRC14B	NW_011517677.1	98146	103625	+	2479	protein_coding	leucine rich repeat containing 14B	-
105062040	440.032	357.195	605.122	2111.32	2822.94	1974.2	467.45	2302.82	-2.30035	2.73724e-07	4.98452e-06	PRELID1	NW_011511506.1	2166070	2169386	-	1114	protein_coding	PRELI domain containing 1	MSF1
105073272	1502.41	1225.52	26.4849	20.7196	17.614	15.689	918.14	18.0075	5.67535	2.73735e-07	4.98452e-06	CACNB1	NW_011514988.1	1370301	1387613	+	3203	protein_coding	calcium channel%2C voltage-dependent%2C beta 1 subunit	-
105062620	4460.89	3644.44	6.9091	37.2952	7.04562	11.7668	2704.08	18.7025	7.19075	2.74681e-07	4.99648e-06	HRC	NW_011511555.1	4097894	4102051	-	2627	protein_coding	histidine rich calcium binding protein	-
105067708	4371.28	4588.24	107.091	0	34.0538	40.5299	3022.2	24.8612	6.91397	2.75059e-07	4.99811e-06	ASB5	NW_011513270.1	15812054	15871947	+	1663	protein_coding	ankyrin repeat and SOCS box containing 5%2C transcript variant X3	SOCS_box
105076593	516.049	495.44	10.9394	0	4.69708	3.92225	340.809	2.87311	6.80853	2.76516e-07	5.01931e-06	KCNJ11	NW_011516265.1	22943952	22946870	+	2919	protein_coding	potassium inwardly-rectifying channel%2C subfamily J%2C member 11	-
105066237	75.3988	122.552	119.182	6.21587	12.917	3.92225	105.711	7.68503	3.75163	2.77401e-07	5.03011e-06	KATNAL1	NW_011512597.1	13698416	13758480	+	1711	protein_coding	katanin p60 subunit A-like 1%2C transcript variant X1	AAA
105065395	260.806	229.412	334.516	26.9354	54.0164	20.9187	274.911	33.9568	3.00513	2.84194e-07	5.1479e-06	JAM3	NW_011512462.1	351609	358384	-	1406	protein_coding	junctional adhesion molecule 3	-
105080688	401.097	368.404	399.001	1895.84	1243.55	1816	389.501	1651.8	-2.0839	2.85494e-07	5.16605e-06	ZMIZ2	NW_011517499.1	614194	629621	-	3678	protein_coding	zinc finger%2C MIZ-type containing 2	zf-MIZ
105075899	1652.59	2083.39	2472.31	36004.4	17615.2	8219.73	2069.43	20613.1	-3.31621	2.86421e-07	5.17741e-06	MYL6	NW_011515840.1	457157	460411	-	802	protein_coding	myosin%2C light chain 6%2C alkali%2C smooth muscle and non-muscle%2C transcript variant X1	-
105082758	118.66	117.321	157.758	605.011	536.641	519.045	131.247	553.566	-2.07523	2.8761e-07	5.18806e-06	SUMF2	NW_011544899.1	5652649	5663655	-	1731	protein_coding	sulfatase modifying factor 2	DUF323
105077376	5.56221	9.71451	12.0909	1541.53	137.39	37.9151	9.12255	572.28	-5.9696	2.88386e-07	5.19665e-06	LOC105077376	NW_011516269.1	43806915	43807460	-	546	protein_coding	1-acyl-sn-glycerol-3-phosphate acyltransferase delta-like	-
novel.1114	18.5407	18.6817	66.788	963.459	254.817	485.052	34.6701	567.776	-4.02936	2.90524e-07	5.22816e-06	-	NW_011516553.1	2128940	2129704	+	765	-	- && - && -	-
105079294	8.65232	14.1981	7.48486	76.6624	91.593	79.7524	10.1118	82.6693	-3.04387	2.90739e-07	5.22816e-06	FIGF	NW_011516734.1	363041	397459	-	2365	protein_coding	c-fos induced growth factor (vascular endothelial growth factor D)	-
novel.176	41335.2	34654.6	1408.88	511.773	1016.92	759.609	25799.6	762.767	5.07968	2.92904e-07	5.26163e-06	-	NW_011511141.1	6386305	6388112	-	1808	-	- && - && -	-
novel.1462	0	0	0	33.1513	28.1825	22.2261	0	27.8533	-7.87609	2.93875e-07	5.27361e-06	-	NW_011544905.1	6263747	6272923	-	605	-	- && - && -	-
105067671	34004.8	27320.9	356.97	563.572	136.215	243.18	20560.9	314.322	6.03254	3.02897e-07	5.42988e-06	PDLIM3	NW_011513270.1	10050880	10079603	+	2165	protein_coding	PDZ and LIM domain 3%2C transcript variant X1	PDZ
105082972	252.771	304.139	297.091	1315.69	1252.95	940.033	284.667	1169.56	-2.03841	3.03692e-07	5.4385e-06	EXT1	NW_011544900.1	2870671	3128508	-	2931	protein_coding	exostosin glycosyltransferase 1	-
105066227	776.237	809.293	2195.37	155.397	130.344	164.735	1260.3	150.158	3.06986	3.06376e-07	5.4809e-06	FRY	NW_011512597.1	12291917	12566254	-	10927	protein_coding	furry homolog (Drosophila)%2C transcript variant X6	-
105063069	43.2616	69.4961	164.667	0	0	1.30742	92.4749	0.435806	7.45601	3.07334e-07	5.49236e-06	PLXNA4	NW_011511605.1	7220195	7628530	+	7091	protein_coding	plexin A4%2C transcript variant X1	-
105072809	177.373	144.223	249.879	3700.51	1938.72	758.302	190.492	2132.51	-3.48403	3.09847e-07	5.53158e-06	EVA1B	NW_011514983.1	5963508	5964627	+	819	protein_coding	eva-1 homolog B (C. elegans)	-
105074960	42.0255	37.3635	120.909	488.982	787.935	662.86	66.7661	646.592	-3.27403	3.20581e-07	5.71729e-06	TLR6	NW_011515567.1	7996562	8024541	+	3098	protein_coding	toll-like receptor 6%2C transcript variant X1	TIR
105077120	384.41	325.062	16.1212	0	3.52281	0	241.865	1.17427	7.5257	3.22734e-07	5.74978e-06	SLC22A16	NW_011516269.1	6555322	6578217	-	1836	protein_coding	solute carrier family 22 (organic cation/carnitine transporter)%2C member 16	Sugar_tr
105076915	2279.89	1539.38	7.48486	0	14.0912	5.22967	1275.58	6.4403	7.5916	3.24435e-07	5.77414e-06	CHAC1	NW_011516268.1	6828262	6830599	+	1492	protein_coding	ChaC glutathione-specific gamma-glutamylcyclotransferase 1	-
105062719	8.65232	5.23089	4.03031	354.304	55.1907	64.0634	5.97117	157.853	-4.71861	3.25674e-07	5.79024e-06	ZNF296	NW_011511555.1	1441073	1444292	-	1057	protein_coding	zinc finger protein 296	-
105077487	1752.09	1291.28	367.91	8.28782	76.3275	62.756	1137.1	49.1238	4.52104	3.34766e-07	5.94258e-06	SLC2A4	NW_011516271.1	247129	252885	+	2659	protein_coding	solute carrier family 2 (facilitated glucose transporter)%2C member 4	Sugar_tr
105062390	310.865	361.679	264.273	39.3672	34.0538	70.6005	312.272	48.0072	2.697	3.35272e-07	5.94258e-06	PHTF2	NW_011511553.1	8257566	8366803	-	5144	protein_coding	putative homeodomain transcription factor 2%2C transcript variant X1	-
105063071	849.163	750.259	1993.28	37.2952	162.049	65.3709	1197.57	88.2384	3.75517	3.37609e-07	5.97789e-06	PODXL	NW_011511605.1	8046429	8091087	+	2707	protein_coding	podocalyxin-like	-
105069207	273.784	217.456	33.9698	0	7.04562	2.61483	175.07	3.22015	5.65812	3.38731e-07	5.99163e-06	LOC105069207	NW_011513546.1	8534085	8545782	+	2010	protein_coding	chromosome unknown open reading frame%2C human C15orf59	-
105062635	10960	10381.1	7720.92	86154	54523.7	36177.5	9687.34	58951.7	-2.60535	3.4101e-07	6.02579e-06	RPL13A	NW_011511555.1	4353148	4357367	+	1092	protein_coding	ribosomal protein L13a	-
105078410	8.65232	11.209	16.697	555.284	117.427	86.2895	12.1861	253	-4.37026	3.42444e-07	6.04495e-06	PRR36	NW_011516557.1	5149143	5153491	-	3438	protein_coding	proline rich 36	-
105075492	156.978	155.432	196.334	1680.36	1015.74	645.864	169.581	1113.99	-2.71459	3.43016e-07	6.04889e-06	LOC105075492	NW_011515636.1	3629370	3632922	+	394	lncRNA	uncharacterized LOC105075492	-
105080067	0	0.74727	0	180.26	12.917	40.5299	0.24909	77.9023	-8.39431	3.46748e-07	6.10732e-06	LOC105080067	NW_011510932.1	76762	78598	-	784	lncRNA	uncharacterized LOC105080067%2C transcript variant X1	-
105066432	142.145	116.574	145.667	845.358	636.454	486.359	134.795	656.057	-2.28139	3.4708e-07	6.10732e-06	YIPF1	NW_011512834.1	819707	848431	+	1823	protein_coding	Yip1 domain family%2C member 1%2C transcript variant X2	-
105081023	2364.56	2400.23	1007.58	84.9502	177.315	298.091	1924.12	186.785	3.36141	3.47387e-07	6.10732e-06	DMD	NW_011510995.1	3079808	4753720	+	13606	protein_coding	dystrophin%2C transcript variant X5	ZZ
105063839	40.7895	30.6381	18.4243	229.987	210.194	164.735	29.9506	201.639	-2.75137	3.49982e-07	6.14669e-06	ABHD1	NW_011511623.1	3721024	3726080	-	1359	protein_coding	abhydrolase domain containing 1	Abhydrolase_1
105067124	213.218	235.39	540.637	35.2232	45.7965	35.3003	329.748	38.7733	3.08454	3.5182e-07	6.17272e-06	EBF3	NW_011510360.1	2600638	2714465	+	3350	protein_coding	early B-cell factor 3%2C transcript variant X5	-
105082536	5450.96	4697.34	38.5758	49.7269	65.7591	39.2225	3395.63	51.5695	6.0404	3.54831e-07	6.21925e-06	TMEM38A	NW_011544898.1	492474	512180	+	2282	protein_coding	transmembrane protein 38A	-
105072555	290.471	283.963	216.485	975.891	1317.53	1038.09	263.639	1110.5	-2.07527	3.57601e-07	6.26145e-06	TMUB2	NW_011514977.1	1049778	1053886	-	2426	protein_coding	transmembrane and ubiquitin-like domain containing 2%2C transcript variant X3	-
105075917	0	0	0	45.583	21.1369	22.2261	0	29.6487	-7.96036	3.605e-07	6.30584e-06	LOC105075917	NW_011510745.1	114960	116731	+	1048	protein_coding	chromosome unknown open reading frame%2C human C10orf120%2C transcript variant X2	-
105079764	511.105	655.356	1.72728	0	0	1.30742	389.396	0.435806	9.52935	3.64125e-07	6.36281e-06	MYLK4	NW_011516901.1	1531506	1619020	-	2296	protein_coding	myosin light chain kinase family%2C member 4%2C transcript variant X2	Pkinase
105073441	405.423	748.764	214.758	2.07196	35.2281	20.9187	456.315	19.4062	4.52455	3.67143e-07	6.40909e-06	LOC105073441	NW_011515021.1	1169718	1312983	+	3604	protein_coding	mitogen-activated protein kinase kinase kinase MLT%2C transcript variant X2	Pkinase_Tyr
105065398	69.2186	86.6833	198.637	0	4.69708	7.8445	118.18	4.18053	4.72809	3.73658e-07	6.51624e-06	RPS6KA2	NW_011510266.1	1335625	1480681	-	2167	protein_coding	ribosomal protein S6 kinase%2C 90kDa%2C polypeptide 2	Pkinase
105074573	119.278	165.894	235.485	0	2.34854	14.3816	173.553	5.57671	4.89693	3.75411e-07	6.54023e-06	ATP2B4	NW_011515407.1	4019	80509	-	1875	protein_coding	ATPase%2C Ca++ transporting%2C plasma membrane 4	-
105070370	150.18	399.042	1129.64	18.6476	44.6222	23.5335	559.62	28.9345	4.26322	3.76503e-07	6.5517e-06	MYOC	NW_011510435.1	1408733	1418703	+	1974	protein_coding	myocilin%2C trabecular meshwork inducible glucocorticoid response	-
105068827	33.9913	22.4181	10.3637	596.723	197.277	169.964	22.2577	321.322	-3.85021	3.76826e-07	6.5517e-06	LOC105068827	NW_011513511.1	1686593	1690120	+	1607	protein_coding	granzyme H-like%2C transcript variant X1	-
105083147	715.052	792.853	1415.21	4303.45	5840.82	7329.38	974.373	5824.55	-2.57957	3.7858e-07	6.57141e-06	RRBP1	NW_011544904.1	3937822	3977314	-	4942	protein_coding	ribosome binding protein 1	-
105080384	16.6866	9.71451	0	196.836	423.911	630.175	8.80037	416.974	-5.57022	3.78719e-07	6.57141e-06	RASSF6	NW_011517196.1	4621191	4665255	+	1480	protein_coding	Ras association (RalGDS/AF-6) domain family member 6%2C transcript variant X1	RA
105074015	46.9697	66.507	107.667	0	0	1.30742	73.7145	0.435806	7.12876	3.83779e-07	6.65256e-06	SETBP1	NW_011515224.1	13608537	14037503	-	4800	protein_coding	SET binding protein 1	-
105079514	4498.59	3643.69	4288.25	25800	21779.2	13393.2	4143.51	20324.1	-2.29422	3.90547e-07	6.76311e-06	SLC25A6	NW_011516739.1	422087	424325	-	1178	protein_coding	solute carrier family 25 (mitochondrial carrier%3B adenine nucleotide translocator)%2C member 6	Mito_carr
105069557	158.832	227.17	1847.61	31.0793	4.69708	16.9964	744.537	17.5909	5.42526	3.95571e-07	6.84325e-06	MPZ	NW_011513761.1	2308008	2313005	-	1945	protein_coding	myelin protein zero	V-set
105075042	165.63	177.103	240.667	739.688	830.209	894.273	194.467	821.39	-2.07848	3.99965e-07	6.91238e-06	ABCD4	NW_011510733.1	1073114	1087430	-	2511	protein_coding	ATP-binding cassette%2C sub-family D (ALD)%2C member 4%2C transcript variant X1	-
105068650	418.401	385.591	70.8183	16.5756	22.3111	13.0742	291.604	17.3203	4.06924	4.039e-07	6.97341e-06	PPEF1	NW_011513506.1	3476334	3601080	+	3869	protein_coding	protein phosphatase%2C EF-hand calcium binding domain 1%2C transcript variant X2	Metallophos
105067963	621.113	511.88	9.21214	6.21587	2.34854	0	380.735	2.8548	7.15187	4.07866e-07	7.03487e-06	PITX2	NW_011513299.1	14846114	14865734	-	2266	protein_coding	paired-like homeodomain 2%2C transcript variant X3	Homeobox
105061911	8.65232	15.6927	21.8788	267.282	139.738	96.7489	15.4079	167.923	-3.44036	4.1629e-07	7.17304e-06	LOC105061911	NW_011511274.1	399670	414138	+	899	pseudogene	-	-
105075530	171.81	218.203	5.18183	0	0	0	131.732	0	8.92726	4.19123e-07	7.21466e-06	LOC105075530	NW_011515636.1	10984364	11178694	+	282	lncRNA	uncharacterized LOC105075530	-
105079831	58.0941	68.0016	57.0001	2.07196	4.69708	2.61483	61.0319	3.12796	4.22568	4.20035e-07	7.22319e-06	HOXA6	NW_011517028.1	3811115	3813651	-	1158	protein_coding	homeobox A6	Homeobox
105083913	0.618023	2.24181	0	62.1587	31.7053	41.8373	0.953277	45.2338	-5.65566	4.2237e-07	7.25613e-06	LOC105083913	NW_011544912.1	3988538	4024771	+	925	protein_coding	chromosome unknown open reading frame%2C human C6orf223	-
105062321	591.448	806.304	1297.76	169.9	152.655	107.208	898.504	143.255	2.65121	4.2665e-07	7.32239e-06	PRELP	NW_011509948.1	44785	57865	-	3743	protein_coding	proline/arginine-rich end leucine-rich repeat protein	-
105068068	2.47209	1.49454	4.60607	116.03	39.9252	39.2225	2.85757	65.0591	-4.47712	4.27285e-07	7.32604e-06	XCL1	NW_011513397.1	4996747	4998884	+	661	protein_coding	chemokine (C motif) ligand 1	-
105064259	354.127	272.006	1.72728	0	0	0	209.287	0	9.59538	4.43711e-07	7.60015e-06	LOC105064259	NW_011510164.1	148111	154946	+	735	lncRNA	uncharacterized LOC105064259%2C transcript variant X1	-
105073385	74.7808	70.2434	65.0607	375.024	245.422	377.844	70.0283	332.763	-2.24729	4.44484e-07	7.60585e-06	EXD3	NW_011515016.1	182829	251613	-	2774	protein_coding	exonuclease 3'-5' domain containing 3	-
105074193	450.539	437.9	823.911	3118.29	3702.47	2542.93	570.783	3121.23	-2.45088	4.45742e-07	7.61986e-06	CARHSP1	NW_011509865.1	1740802	1745596	+	2385	protein_coding	calcium regulated heat stable protein 1%2C 24kDa	-
105068717	241.647	227.17	160.061	1539.46	1047.45	809.291	209.626	1132.07	-2.43263	4.47924e-07	7.6496e-06	DERL2	NW_011513508.1	7997978	8007455	-	1147	protein_coding	derlin 2	-
105080288	45.1157	38.858	72.5456	797.703	227.808	458.903	52.1731	494.805	-3.24218	4.51158e-07	7.68966e-06	PFKFB4	NW_011517149.1	3398623	3431786	+	3377	protein_coding	6-phosphofructo-2-kinase/fructose-2%2C6-biphosphatase 4%2C transcript variant X3	-
105067765	27.811	25.4072	38.5758	153.325	176.14	158.197	30.598	162.554	-2.4074	4.51788e-07	7.69283e-06	ACHE	NW_011513281.1	164472	168615	-	3006	protein_coding	acetylcholinesterase (Yt blood group)%2C transcript variant X2	COesterase
105065815	61.1843	62.7707	135.303	907.517	388.683	1277.35	86.4194	857.849	-3.31003	4.54384e-07	7.72944e-06	TTYH2	NW_011512519.1	6035961	6074831	-	3718	protein_coding	tweety family member 2	-
105068250	121.75	201.763	413.97	31.0793	10.5684	13.0742	245.828	18.2406	3.78779	4.57143e-07	7.76384e-06	IL6R	NW_011513412.1	1994882	2039502	-	2649	protein_coding	interleukin 6 receptor	-
105070322	17.9227	27.649	34.5455	283.858	149.132	160.812	26.7057	197.934	-2.88532	4.57303e-07	7.76384e-06	RHOD	NW_011514130.1	13131319	13140232	+	1183	protein_coding	ras homolog family member D	Ras
105063441	188.497	230.159	218.213	47.655	25.8339	37.9151	212.29	37.1347	2.53146	4.64228e-07	7.87369e-06	AHDC1	NW_011511613.1	1386466	1401352	+	4943	protein_coding	AT hook%2C DNA binding motif%2C containing 1	-
105071640	2.47209	1.49454	23.6061	360.52	230.157	270.635	9.19091	287.104	-4.9523	4.69227e-07	7.95069e-06	RAB11FIP4	NW_011514557.1	5375194	5478764	+	2448	protein_coding	RAB11 family interacting protein 4 (class II)	-
105074672	3395.42	3540.56	36.8485	14.5037	35.2281	57.5264	2324.28	35.7527	6.01683	4.71818e-07	7.98678e-06	SPTB	NW_011515408.1	9367471	9430669	-	10866	protein_coding	spectrin%2C beta%2C erythrocytic	CH
105070546	16.6866	9.71451	10.9394	190.62	76.3275	96.7489	12.4468	121.232	-3.27447	4.81875e-07	8.14906e-06	LOC105070546	NW_011514148.1	623993	626867	-	1322	lncRNA	uncharacterized LOC105070546	-
105081570	364.015	473.769	378.849	39.3672	70.4562	90.2118	405.545	66.6784	2.59335	4.83311e-07	8.16536e-06	KIAA2018	NW_011517767.1	5448005	5471268	-	8174	protein_coding	KIAA2018 ortholog	HLH
105072897	84.6691	91.9142	558.486	0	5.87135	9.15192	245.023	5.00776	5.54782	4.95434e-07	8.36033e-06	PDE1A	NW_011514985.1	3914301	4214697	-	4190	protein_coding	phosphodiesterase 1A%2C calmodulin-dependent%2C transcript variant X4	-
105073502	78.4889	109.101	366.182	10.3598	12.917	6.53709	184.591	9.93794	4.2147	4.95817e-07	8.36033e-06	SOGA1	NW_011515153.1	1183271	1240193	+	5538	protein_coding	suppressor of glucose%2C autophagy associated 1%2C transcript variant X2	-
105080021	6.18023	3.73635	1.72728	72.5184	43.448	57.5264	3.88128	57.8309	-3.897	5.02193e-07	8.45961e-06	EXOC3L4	NW_011517098.1	12457609	12465187	+	2414	protein_coding	exocyst complex component 3-like 4	-
105082264	529.646	538.782	45.4849	10.3598	12.917	19.6113	371.304	14.296	4.68941	5.11635e-07	8.61029e-06	PROB1	NW_011517961.1	27704421	27707418	-	2927	protein_coding	proline-rich basic protein 1	-
novel.1095	57.4761	92.6615	47.2122	4.14391	1.17427	2.61483	65.7833	2.64434	4.73408	5.25046e-07	8.8274e-06	-	NW_011516296.1	1486082	1489530	-	2903	-	- && - && -	-
105072609	7.41627	5.97816	39.7273	279.714	347.584	285.017	17.7073	304.105	-4.09493	5.29529e-07	8.89413e-06	PPP2R2B	NW_011514979.1	1229345	1652272	-	3377	protein_coding	protein phosphatase 2%2C regulatory subunit B%2C beta%2C transcript variant X2	-
105080015	71.0726	175.608	183.667	0	0	7.8445	143.449	2.61483	5.70269	5.38856e-07	9.04202e-06	LOC105080015	NW_011517098.1	10712765	10743748	+	5071	pseudogene	-	-
105068632	991.927	759.973	293.637	70.4465	45.7965	98.0563	681.846	71.4331	3.25551	5.43433e-07	9.11e-06	SH3KBP1	NW_011513506.1	441192	696350	-	3005	protein_coding	SH3-domain kinase binding protein 1%2C transcript variant X2	-
105073537	2878.75	2933.78	168.697	99.4539	81.0246	54.9115	1993.74	78.4633	4.66919	5.50233e-07	9.21507e-06	TP53INP2	NW_011515153.1	2747963	2756446	-	4002	protein_coding	tumor protein p53 inducible nuclear protein 2	-
105076766	71.6906	82.1997	47.788	0	1.17427	1.30742	67.2261	0.827229	6.1619	5.51707e-07	9.23082e-06	LOC105076766	NW_011509871.1	23993	45679	-	855	protein_coding	aspartoacylase-like	-
105082790	286.145	209.236	192.303	3188.74	1771.97	858.973	229.228	1939.9	-3.08063	5.56122e-07	9.29572e-06	BCL7C	NW_011544899.1	6255461	6259061	+	730	protein_coding	B-cell CLL/lymphoma 7C	-
105067549	1.23605	0.74727	8.63638	95.31	75.1533	115.053	3.5399	95.172	-4.71887	5.57599e-07	9.31141e-06	CCDC180	NW_011513243.1	14090078	14188591	+	6968	protein_coding	coiled-coil domain containing 180	-
105063478	10598.5	7841.85	12.6667	70.4465	64.5848	16.9964	6151	50.6759	6.92512	5.61857e-07	9.37349e-06	TRIM63	NW_011511613.1	2427321	2438836	+	1766	protein_coding	tripartite motif containing 63%2C E3 ubiquitin protein ligase	zf-B_box
novel.1456	0	1.49454	1.15152	66.3026	28.1825	32.6854	0.882019	42.3902	-5.60813	5.6246e-07	9.37452e-06	-	NW_011544904.1	8143103	8150114	+	619	-	- && - && -	-
105072680	215.69	145.718	5.18183	0	0	0	122.196	0	8.81902	5.69336e-07	9.47999e-06	GADL1	NW_011514982.1	2390431	2498426	-	3199	protein_coding	glutamate decarboxylase-like 1	-
105073555	1613.04	1428.03	228.576	91.166	25.8339	14.3816	1089.88	43.7939	4.6524	5.85007e-07	9.73158e-06	SNTA1	NW_011515153.1	3715974	3738305	+	1824	protein_coding	syntrophin%2C alpha 1	PDZ
105079030	824.442	744.281	701.274	5389.16	2840.56	3075.04	756.666	3768.25	-2.31587	5.90283e-07	9.80991e-06	MCFD2	NW_011516700.1	11314461	11323936	-	1591	protein_coding	multiple coagulation factor deficiency 2	-
105076695	95.7935	82.947	84.6365	520.061	342.887	345.158	87.7923	402.702	-2.19523	5.94705e-07	9.87392e-06	ARFIP2	NW_011516265.1	31596300	31601207	+	1805	protein_coding	ADP-ribosylation factor interacting protein 2%2C transcript variant X1	-
105079476	66.7465	63.5179	42.0304	857.79	186.709	1111.3	57.4316	718.601	-3.64538	6.08146e-07	1.00874e-05	ANKRD35	NW_011516738.1	3459525	3474515	-	3276	protein_coding	ankyrin repeat domain 35	-
105066594	2276.18	2221.63	358.698	116.03	115.078	139.894	1618.84	123.667	3.71	6.1296e-07	1.01575e-05	MITF	NW_011512853.1	4816954	5025591	+	4936	protein_coding	microphthalmia-associated transcription factor%2C transcript variant X1	-
105070964	346.093	321.326	335.091	51.7989	82.1989	78.445	334.17	70.8143	2.22884	6.1753e-07	1.02235e-05	CLCN6	NW_011514262.1	8789483	8821090	-	5735	protein_coding	chloride channel%2C voltage-sensitive 6%2C transcript variant X2	-
105066269	1024.06	941.56	67.9395	14.5037	0	0	677.854	4.83456	7.2367	6.236e-07	1.03141e-05	TNFRSF19	NW_011512597.1	17307041	17375138	-	4373	protein_coding	tumor necrosis factor receptor superfamily%2C member 19	-
105083520	359.071	362.426	803.183	2987.76	2853.48	3378.37	508.227	3073.2	-2.59591	6.28215e-07	1.03805e-05	CTSC	NW_011544909.1	9559281	9593222	+	2345	protein_coding	cathepsin C%2C transcript variant X1	Peptidase_C1
novel.1229	0	0	0	58.0148	9.39416	39.2225	0	35.5438	-8.2232	6.30543e-07	1.04091e-05	-	NW_011516901.1	605251	607008	-	602	-	- && - && -	-
105063862	75.3988	97.8924	73.6971	10.3598	9.39416	5.22967	82.3294	8.32787	3.32597	6.31597e-07	1.04162e-05	KIF3C	NW_011511623.1	4571938	4605818	+	5308	protein_coding	kinesin family member 3C%2C transcript variant X1	-
105068782	81773.7	90277.7	0.575759	39.3672	4.69708	2.61483	57350.6	15.5597	11.8572	6.32643e-07	1.04162e-05	LOC105068782	NW_011513511.1	1017829	1039199	-	6045	protein_coding	myosin-7%2C transcript variant X1	Myosin_head
105075500	41.4075	76.2215	76.0001	0	2.34854	1.30742	64.5431	1.21865	5.54619	6.33318e-07	1.04162e-05	TTLL7	NW_011515636.1	4047712	4137782	+	3250	protein_coding	tubulin tyrosine ligase-like family%2C member 7	TTL
105062267	964.116	915.406	7.48486	2.07196	12.917	3.92225	629.002	6.30372	6.60651	6.33378e-07	1.04162e-05	LMO3	NW_011511552.1	5194955	5253322	-	4378	protein_coding	LIM domain only 3 (rhombotin-like 2)%2C transcript variant X4	LIM
105066195	27.811	12.7036	54.1213	302.506	698.69	236.642	31.5453	412.613	-3.70618	6.44272e-07	1.05853e-05	LY96	NW_011510342.1	718117	733972	+	542	protein_coding	lymphocyte antigen 96	-
105072946	133.493	174.861	229.152	0	17.614	7.8445	179.169	8.48618	4.32695	6.4566e-07	1.0598e-05	ACADL	NW_011514985.1	14224629	14258141	+	1560	protein_coding	acyl-CoA dehydrogenase%2C long chain	-
105069050	88.3773	84.4415	103.061	638.162	329.97	453.674	91.9598	473.935	-2.36319	6.4734e-07	1.06155e-05	HAPLN3	NW_011513546.1	194563	205983	-	1925	protein_coding	hyaluronan and proteoglycan link protein 3	Xlink
105079388	131.021	86.6833	97.879	1411	536.641	530.811	105.194	826.151	-2.97166	6.49041e-07	1.06333e-05	EBP	NW_011516737.1	3264964	3273143	+	1129	protein_coding	emopamil binding protein (sterol isomerase)%2C transcript variant X2	EBP
105082862	45.1157	62.7707	472.698	0	2.34854	5.22967	193.528	2.52607	6.17432	6.51164e-07	1.0658e-05	MLXIPL	NW_011544899.1	710717	727938	-	3012	protein_coding	MLX interacting protein-like	-
105065427	8.65232	4.48362	0	147.109	184.36	90.2118	4.37865	140.56	-5.01101	6.65634e-07	1.08846e-05	LOC105065427	NW_011512512.1	1330362	1332446	-	734	lncRNA	uncharacterized LOC105065427	-
105070185	48.8238	53.8034	155.455	0	3.52281	1.30742	86.0273	1.61008	5.57858	6.78191e-07	1.10795e-05	SYT7	NW_011514128.1	1814005	1849731	-	3427	protein_coding	synaptotagmin VII	-
105075813	171.192	233.895	571.153	39.3672	15.2655	30.0706	325.413	28.2344	3.54273	6.84643e-07	1.11743e-05	MEIS1	NW_011515779.1	5527873	5659144	-	3375	protein_coding	Meis homeobox 1	Coprinus_mating
105067362	37.6994	56.0452	36.2728	236.203	184.36	309.858	43.3391	243.474	-2.49258	6.86736e-07	1.11979e-05	FBXO10	NW_011513243.1	13398625	13423446	-	4561	protein_coding	F-box protein 10%2C transcript variant X4	-
105061632	195.913	165.894	146.818	29.0074	29.3567	13.0742	169.542	23.8128	2.84129	6.94854e-07	1.13196e-05	BMP6	NW_011511150.1	14641817	14771513	-	1591	protein_coding	bone morphogenetic protein 6	TGFb_propeptide
105070030	27635.5	21771	6.9091	0	0	0	16471.1	0	15.8936	7.02355e-07	1.14311e-05	IGFN1	NW_011514126.1	1131458	1157813	-	8580	protein_coding	immunoglobulin-like and fibronectin type III domain containing 1	I-set
105078165	465.989	416.229	177.334	1995.29	2617.45	2104.94	353.184	2239.23	-2.66491	7.23903e-07	1.17707e-05	GADD45B	NW_011516557.1	1580398	1582442	+	1308	protein_coding	growth arrest and DNA-damage-inducible%2C beta	-
105067582	209.51	254.072	82.9092	0	11.7427	11.7668	182.164	7.83648	4.47181	7.42644e-07	1.20557e-05	NUP210	NW_011513243.1	24816473	24896904	+	5714	protein_coding	nucleoporin 210kDa	-
105067008	60.5662	48.5725	24.7576	0	0	0	44.6321	0	7.36565	7.42823e-07	1.20557e-05	LOC105067008	NW_011513053.1	2825	17878	-	2492	protein_coding	potassium voltage-gated channel subfamily H member 2-like	Ion_trans
105070307	16189.1	8601.08	1.15152	4.14391	0	1.30742	8263.78	1.81711	12.2141	7.45227e-07	1.20834e-05	LOC105070307	NW_011514130.1	12735932	12748574	+	2890	protein_coding	alpha-actinin-3	CH
novel.533	0	1.49454	2.87879	62.1587	41.0994	39.2225	1.45778	47.4935	-5.00695	7.57421e-07	1.22696e-05	-	NW_011513270.1	16362050	16363104	+	415	-	- && Q0W9P9.1 RecName: Full=Beta-defensin 103A; AltName: Full=Defensin, beta 103; AltName: Full=Defensin, beta 103A; Flags: Precursor && PF00711:Beta defensin	-
105062144	53.768	38.858	60.4547	248.635	213.717	274.558	51.0269	245.636	-2.2645	7.62755e-07	1.23445e-05	METTL21B	NW_011511551.1	837153	845457	+	2658	protein_coding	methyltransferase like 21B%2C transcript variant X2	-
105078063	10.5064	23.1654	39.1516	263.138	150.307	627.56	24.2744	347.002	-3.83637	7.72066e-07	1.24835e-05	CBS	NW_011516553.1	2564846	2593871	+	2382	protein_coding	cystathionine-beta-synthase	PALP
105078070	63.6563	64.2652	82.9092	358.448	375.766	251.024	70.2769	328.413	-2.22302	7.77788e-07	1.25643e-05	DOK1	NW_011516555.1	26700	29090	-	1801	protein_coding	docking protein 1%2C 62kDa (downstream of tyrosine kinase 1)	-
105076910	0	0	0	51.7989	19.9626	16.9964	0	29.586	-7.95531	7.88716e-07	1.2729e-05	PPP1R14D	NW_011516268.1	6721137	6730587	-	927	protein_coding	protein phosphatase 1%2C regulatory (inhibitor) subunit 14D	-
105072509	660.048	603.047	366.182	3205.32	2065.54	2903.77	543.093	2724.88	-2.32689	7.90464e-07	1.27453e-05	GAK	NW_011510551.1	229605	271698	-	4179	protein_coding	cyclin G associated kinase	-
105080703	27053.3	40130.6	685.153	391.6	605.923	747.843	22623	581.788	5.28088	8.09338e-07	1.30375e-05	ATP2A2	NW_011517499.1	5612920	5661842	-	4194	protein_coding	ATPase%2C Ca++ transporting%2C cardiac muscle%2C slow twitch 2	Cation_ATPase_C
105069124	1206.38	1217.3	1460.12	22453.8	8316.18	5291.12	1294.6	12020.4	-3.21479	8.14146e-07	1.31028e-05	PPIB	NW_011510373.1	461547	467233	-	893	protein_coding	peptidylprolyl isomerase B (cyclophilin B)	Pro_isomerase
105069896	955.463	1041.69	1493.52	310.793	197.277	215.724	1163.56	241.265	2.27304	8.15507e-07	1.31125e-05	ANGPTL2	NW_011514020.1	146598	180385	+	3400	protein_coding	angiopoietin-like 2	Fibrinogen_C
105073780	137.201	106.86	209.576	2703.9	1039.23	715.157	151.212	1486.1	-3.29567	8.17677e-07	1.31352e-05	LY6E	NW_011515163.1	26850	28358	+	1060	protein_coding	lymphocyte antigen 6 complex%2C locus E	-
novel.475	216.926	405.768	1.15152	0	0	0	207.948	0	9.58602	8.18801e-07	1.3141e-05	-	NW_011512859.1	7251048	7258971	-	7924	-	- && O00370.1 RecName: Full=LINE-1 retrotransposable element ORF2 protein; Short=ORF2p; Includes: RecName: Full=Reverse transcriptase; Includes: RecName: Full=Endonuclease && -	-
novel.452	294.179	302.644	1.15152	0	0	0	199.325	0	9.52498	8.34626e-07	1.33826e-05	-	NW_011512597.1	5626992	5647945	-	2909	-	- && - && -	-
105067635	626.057	601.552	146.818	35.2232	50.4936	16.9964	458.143	34.2378	3.74053	8.37901e-07	1.34227e-05	PPP1R3B	NW_011513270.1	3386770	3394970	+	2175	protein_coding	protein phosphatase 1%2C regulatory subunit 3B	-
105062513	404174	369191	0	0	1.17427	0	257788	0.391423	19.2451	8.38916e-07	1.34265e-05	CKM	NW_011511555.1	1641392	1650136	-	1573	protein_coding	creatine kinase%2C muscle	-
105072123	1082.78	1082.79	2.87879	6.21587	0	0	722.816	2.07196	8.6117	8.51582e-07	1.36167e-05	SMYD1	NW_011514758.1	2163438	2195804	+	4708	protein_coding	SET and MYND domain containing 1%2C transcript variant X1	SET
105062070	156.978	143.476	196.334	1050.48	716.305	602.719	165.596	789.835	-2.25233	8.61631e-07	1.37646e-05	PPAPDC1B	NW_011509947.1	108789	114022	+	843	protein_coding	phosphatidic acid phosphatase type 2 domain containing 1B	-
105076184	23.4849	41.0998	2.87879	219.627	507.284	874.662	22.4878	533.858	-4.57474	8.68696e-07	1.38647e-05	LOC105076184	NW_011516006.1	3318356	3346218	+	302	lncRNA	uncharacterized LOC105076184	-
105061699	194.059	215.961	173.303	965.531	752.707	655.016	194.441	791.085	-2.024	8.82263e-07	1.40553e-05	LRRC75A	NW_011509917.1	2255547	2270017	-	2567	protein_coding	leucine rich repeat containing 75A	-
105079437	100.738	102.376	43.7577	0	5.87135	2.61483	82.2904	2.82873	4.72451	8.83567e-07	1.40632e-05	CBFA2T3	NW_011516738.1	126064	133022	+	2555	protein_coding	core-binding factor%2C runt domain%2C alpha subunit 2%3B translocated to%2C 3	-
novel.1043	66.1284	47.8253	138.758	685.817	876.005	452.366	84.2372	671.396	-2.99295	8.94385e-07	1.42223e-05	-	NW_011516265.1	9440890	9442088	+	1199	-	- && - && -	-
105079728	0	2.98908	1.15152	24.8635	58.7135	78.445	1.3802	54.0073	-5.34729	8.97961e-07	1.4266e-05	RNF175	NW_011516836.1	3264866	3302743	-	1143	protein_coding	ring finger protein 175	-
105062416	15.4506	34.3744	14.394	553.212	140.912	168.657	21.4063	287.594	-3.74953	9.09351e-07	1.44338e-05	LOC105062416	NW_011511553.1	10882250	10893472	-	442	protein_coding	EF-hand calcium-binding domain-containing protein 10-like	-
105075160	3394.8	4062.91	357.546	24.8635	58.7135	183.038	2605.08	88.8718	4.86965	9.19307e-07	1.45755e-05	SYNM	NW_011515601.1	2640929	2654298	-	3173	protein_coding	synemin%2C intermediate filament protein	-
105068341	41.4075	30.6381	61.0304	994.539	317.053	234.028	44.3587	515.206	-3.53434	9.20726e-07	1.45755e-05	FBXW9	NW_011513414.1	1342785	1347898	+	1598	protein_coding	F-box and WD repeat domain containing 9	-
105071797	88.9953	72.4852	104.212	936.524	455.617	375.229	88.5643	589.123	-2.73125	9.20805e-07	1.45755e-05	LOC105071797	NW_011514637.1	1667342	1668058	+	585	lncRNA	uncharacterized LOC105071797	-
105063800	849.163	1107.45	1369.73	58.0148	199.626	164.735	1108.78	140.792	2.97103	9.25478e-07	1.46361e-05	DPYSL2	NW_011510104.1	1532790	1591387	+	2073	protein_coding	dihydropyrimidinase-like 2	Amidohydro_1
novel.974	0	0	0	20.7196	58.7135	14.3816	0	31.2715	-8.05237	9.31382e-07	1.4716e-05	-	NW_011515601.1	1791753	1794055	+	1742	-	- && - && -	-
105064024	210.128	241.368	13.8182	0	3.52281	1.30742	155.105	1.61008	6.45557	9.40942e-07	1.48535e-05	PRKAG3	NW_011511680.1	6987516	6994797	-	2196	protein_coding	protein kinase%2C AMP-activated%2C gamma 3 non-catalytic subunit%2C transcript variant X3	-
105078327	10.5064	6.72543	54.1213	513.845	450.92	302.013	23.7844	422.259	-4.1441	9.491e-07	1.49686e-05	RAB3D	NW_011516557.1	5921923	5929303	+	1473	protein_coding	RAB3D%2C member RAS oncogene family	-
105082276	220.634	153.19	180.788	8.28782	21.1369	32.6854	184.871	20.7034	3.12865	9.51414e-07	1.49915e-05	RRAGB	NW_011517962.1	166209	198854	-	1940	protein_coding	Ras-related GTP binding B	-
105079359	71.0726	61.2761	171.576	932.38	549.558	881.199	101.308	787.712	-2.95706	9.96602e-07	1.56892e-05	SLC9A7	NW_011516737.1	2072923	2200684	-	7174	protein_coding	solute carrier family 9%2C subfamily A (NHE7%2C cation proton antiporter 7)%2C member 7	-
105074037	224.342	218.203	138.182	3037.49	1202.45	849.821	193.576	1696.59	-3.13128	9.98773e-07	1.57091e-05	STK19	NW_011515227.1	175625	182554	-	1558	protein_coding	serine/threonine kinase 19%2C transcript variant X2	-
novel.954	59.3302	64.2652	22.4546	1033.91	400.426	278.48	48.6833	570.937	-3.55199	1.00115e-06	1.57323e-05	-	NW_011515567.1	7163192	7167307	+	833	-	- && - && -	-
105083756	5631.42	5753.23	14.394	0	0	0	3799.68	0	13.7777	1.0102e-06	1.58551e-05	APOBEC2	NW_011544912.1	1851111	1861665	+	1335	protein_coding	apolipoprotein B mRNA editing enzyme%2C catalytic polypeptide-like 2	-
novel.644	19.7767	16.4399	5.75759	273.498	89.2445	149.046	13.9914	170.596	-3.60801	1.0108e-06	1.58551e-05	-	NW_011513968.1	1437120	1438071	+	952	-	- && - && -	-
105071526	4.94418	13.4509	35.1213	265.21	179.663	299.399	17.8388	248.091	-3.79301	1.03002e-06	1.6136e-05	LOC105071526	NW_011514557.1	2435279	2437521	-	508	lncRNA	uncharacterized LOC105071526	-
novel.281	261.424	288.446	11.5152	0	0	2.61483	187.128	0.871611	7.63726	1.03058e-06	1.6136e-05	-	NW_011511611.1	10137067	10144944	-	4782	-	- && - && -	-
105066372	1755.18	2206.69	1.15152	10.3598	11.7427	6.53709	1321.01	9.54652	7.11339	1.03507e-06	1.61918e-05	MYPN	NW_011512613.1	2453110	2526660	-	6441	protein_coding	myopalladin%2C transcript variant X2	I-set
novel.959	33.3732	93.4087	1634.58	8.28782	10.5684	6.53709	587.12	8.46444	6.11389	1.0374e-06	1.62136e-05	-	NW_011515599.1	659079	681131	+	9556	-	- && A6QQF7.1 RecName: Full=Protein FAM89A && -	-
105062225	0	0	0	10.3598	25.8339	64.0634	0	33.419	-8.14909	1.0494e-06	1.63863e-05	LOC105062225	NW_011511552.1	1653968	1657423	+	495	protein_coding	basic salivary proline-rich protein 2-like	-
105074304	2708.18	3051.1	580.365	37.2952	223.111	73.2154	2113.21	111.207	4.24308	1.06421e-06	1.66026e-05	SYNPO	NW_011515288.1	495312	500964	+	4385	protein_coding	synaptopodin	-
105063579	1.85407	1.49454	5.18183	136.749	46.9708	31.378	2.84348	71.6993	-4.62603	1.07324e-06	1.67284e-05	NGEF	NW_011511614.1	6230709	6331727	+	3027	protein_coding	neuronal guanine nucleotide exchange factor	RhoGEF
105066559	0	2.98908	1.15152	549.068	4.69708	86.2895	1.3802	213.352	-7.29979	1.12112e-06	1.74433e-05	LOC105066559	NW_011512850.1	4839683	4840227	+	545	pseudogene	PF01157:Ribosomal protein L21e	-
novel.1261	0	0	0	8.28782	68.1076	30.0706	0	35.4887	-8.23769	1.12554e-06	1.74963e-05	-	NW_011517196.1	2632841	2636215	+	2449	-	- && - && -	-
105066693	173.664	161.41	362.152	26.9354	34.0538	33.9928	232.409	31.6607	2.86982	1.12973e-06	1.75458e-05	SIPA1L2	NW_011512859.1	18876529	19045188	-	6663	protein_coding	signal-induced proliferation-associated 1 like 2	-
105067005	386.882	422.955	869.971	103.598	75.1533	87.5969	559.936	88.7827	2.6607	1.13953e-06	1.7682e-05	ATP2B1	NW_011513030.1	2401763	2465209	-	5108	protein_coding	ATPase%2C Ca++ transporting%2C plasma membrane 1	Cation_ATPase_C
novel.1154	129.785	135.256	43.1819	4.14391	2.34854	9.15192	102.741	5.21479	4.29193	1.14398e-06	1.77246e-05	-	NW_011516690.1	4392330	4394448	-	756	-	- && - && PF00131:Metallothionein	-
105084204	106.3	97.1451	40.8789	0	0	3.92225	81.4413	1.30742	5.85948	1.14468e-06	1.77246e-05	LOC105084204	NW_011511150.1	6450338	6759467	+	2416	lncRNA	uncharacterized LOC105084204%2C transcript variant X2	-
105075810	391.826	391.569	389.213	101.526	62.2363	41.8373	390.87	68.5332	2.52474	1.14534e-06	1.77246e-05	CNRIP1	NW_011515779.1	4210431	4230243	+	1404	protein_coding	cannabinoid receptor interacting protein 1	-
105061773	4023.95	3098.93	1.15152	20.7196	2.34854	15.689	2374.68	12.919	7.53395	1.18851e-06	1.83599e-05	KLHL40	NW_011511178.1	3935919	3942844	+	2759	protein_coding	kelch-like family member 40%2C transcript variant X1	BTB
105074247	502.453	500.671	1187.21	2799.21	10338.3	9205.52	730.113	7447.67	-3.35057	1.21037e-06	1.86809e-05	LITAF	NW_011515267.1	2250559	2257986	+	1585	protein_coding	lipopolysaccharide-induced TNF factor	-
105076667	0.618023	1.49454	5.18183	31.0793	81.0246	74.5228	2.43146	62.2089	-4.65893	1.22192e-06	1.88305e-05	B4GALNT3	NW_011510761.1	1854611	1901289	-	3288	protein_coding	beta-1%2C4-N-acetyl-galactosaminyl transferase 3	-
105065772	23.4849	29.1435	130.697	0	0	0	61.1085	0	7.82052	1.22223e-06	1.88305e-05	LOC105065772	NW_011512519.1	785188	786950	+	890	protein_coding	carbonyl reductase [NADPH] 2-like	adh_short
105078227	309.011	310.117	142.212	4208.14	1735.57	1206.75	253.78	2383.49	-3.23131	1.22499e-06	1.88432e-05	LOC105078227	NW_011516557.1	3025508	3032258	-	716	protein_coding	chromosome unknown open reading frame%2C human C19orf10	-
105083264	407.895	381.855	351.213	2679.04	1324.58	1591.13	380.321	1864.91	-2.29325	1.22524e-06	1.88432e-05	QDPR	NW_011544905.1	7687807	7701665	-	1344	protein_coding	quinoid dihydropteridine reductase	adh_short
novel.687	0	0	0	45.583	9.39416	36.6077	0	30.5283	-8.00425	1.22901e-06	1.88845e-05	-	NW_011514130.1	15880203	15881168	-	489	-	- && - && -	-
105079016	190.351	308.622	324.152	0	11.7427	26.1483	274.375	12.6303	4.40056	1.23607e-06	1.8976e-05	PREPL	NW_011516700.1	9181405	9214065	-	2737	protein_coding	prolyl endopeptidase-like%2C transcript variant X3	-
105068992	794.777	695.708	931.002	107.742	216.066	162.12	807.162	161.976	2.31194	1.2456e-06	1.91054e-05	DMTN	NW_011513524.1	10253257	10274776	-	3028	protein_coding	dematin actin binding protein%2C transcript variant X3	-
105064621	130.403	171.872	4.60607	0	0	0	102.294	0	8.56226	1.24937e-06	1.91463e-05	WFIKKN2	NW_011511991.1	423353	428962	+	3047	protein_coding	WAP%2C follistatin/kazal%2C immunoglobulin%2C kunitz and netrin domain containing 2	Kunitz_BPTI
105069647	85.2871	69.4961	262.546	2.07196	8.21989	10.4593	139.11	6.91706	4.27873	1.2739e-06	1.94877e-05	ZFPM2	NW_011513933.1	5465597	5804470	+	4456	protein_coding	zinc finger protein%2C FOG family member 2	-
105079375	254.007	154.685	9.21214	0	1.17427	0	139.301	0.391423	8.04626	1.27623e-06	1.95062e-05	SYN1	NW_011516737.1	2842196	2883228	-	2325	protein_coding	synapsin I	-
105075432	11.1244	5.23089	26.4849	149.181	225.46	129.434	14.2801	168.025	-3.54794	1.29645e-06	1.97887e-05	IKBKE	NW_011515635.1	884366	908708	-	3237	protein_coding	inhibitor of kappa light polypeptide gene enhancer in B-cells%2C kinase epsilon	-
105082799	20389.8	24698.8	1479.7	0	218.414	201.342	15522.8	139.919	6.7916	1.297e-06	1.97887e-05	PDK4	NW_011511141.1	6375771	6386302	+	1747	protein_coding	pyruvate dehydrogenase kinase%2C isozyme 4	HATPase_c
105071948	742.245	690.477	1175.12	161.613	54.0164	35.3003	869.282	83.6431	3.38965	1.3128e-06	2.00121e-05	PPP1R16B	NW_011514637.1	15844093	15912247	-	5776	protein_coding	protein phosphatase 1%2C regulatory subunit 16B	-
105069071	158.832	154.685	232.031	1064.99	833.731	648.479	181.849	849.065	-2.22187	1.35382e-06	2.06193e-05	CIB1	NW_011513546.1	1110910	1114142	-	925	protein_coding	calcium and integrin binding 1 (calmyrin)	-
105078020	213.836	163.652	274.061	1023.55	780.889	1086.46	217.183	963.633	-2.14865	1.35642e-06	2.06408e-05	AGPAT3	NW_011516553.1	1956023	2031698	-	1628	protein_coding	1-acylglycerol-3-phosphate O-acyltransferase 3%2C transcript variant X3	Acyltransferase
105083930	325.698	387.833	779.001	82.8782	83.3731	53.6041	497.511	73.2852	2.76548	1.36788e-06	2.07968e-05	TRAM2	NW_011544912.1	9461874	9498316	-	4049	protein_coding	translocation associated membrane protein 2	-
105077725	177.991	298.161	218.213	37.2952	21.1369	6.53709	231.455	21.6564	3.44799	1.40016e-06	2.1269e-05	ARHGAP24	NW_011516410.1	5797048	6022151	-	3345	protein_coding	Rho GTPase activating protein 24%2C transcript variant X5	RhoGAP
105063543	263.278	380.36	164.667	26.9354	32.8796	50.9893	269.435	36.9347	2.8576	1.40296e-06	2.12927e-05	HDAC4	NW_011511614.1	1731864	1853670	+	3449	protein_coding	histone deacetylase 4	Hist_deacetyl
105070079	34.6093	76.2215	290.758	1980.79	1242.38	4357.62	133.863	2526.93	-4.23791	1.40935e-06	2.1371e-05	TCN1	NW_011514128.1	764417	777170	-	1787	protein_coding	transcobalamin I (vitamin B12 binding protein%2C R binder family)%2C transcript variant X1	-
105067059	213.836	178.597	151.425	22.7915	17.614	2.61483	181.286	14.3401	3.68885	1.42301e-06	2.15593e-05	FGF13	NW_011513077.1	1958734	2023615	-	2082	protein_coding	fibroblast growth factor 13	-
105066317	542.624	567.925	947.699	47.655	124.473	27.4558	686.083	66.5278	3.35982	1.44152e-06	2.18188e-05	FLT1	NW_011512597.1	14802819	14962448	+	6280	protein_coding	fms-related tyrosine kinase 1	-
105071989	0	0	0	99.4539	4.69708	33.9928	0	46.0479	-8.59668	1.44266e-06	2.18188e-05	PI3	NW_011514637.1	11309969	11311081	-	240	protein_coding	peptidase inhibitor 3%2C skin-derived	-
105083642	228.05	211.477	241.819	1245.25	844.3	762.224	227.115	950.59	-2.06425	1.44844e-06	2.18872e-05	KLF5	NW_011544910.1	5261166	5275971	-	2694	protein_coding	Kruppel-like factor 5 (intestinal)	zf-C2H2
105082842	150.18	157.674	612.607	9060.66	2091.37	3299.92	306.82	4817.32	-3.97228	1.45665e-06	2.1992e-05	LOC105082842	NW_011544899.1	6955467	6958735	+	1152	protein_coding	sulfotransferase 1A1	Sulfotransfer_1
105072585	374.522	346.733	10.9394	6.21587	2.34854	0	244.065	2.8548	6.51713	1.4618e-06	2.20506e-05	ASB16	NW_011514977.1	1061159	1067711	-	2253	protein_coding	ankyrin repeat and SOCS box containing 16	SOCS_box
105069783	540.77	538.782	586.698	4177.06	1938.72	2331.12	555.416	2815.64	-2.34137	1.47431e-06	2.22199e-05	SMARCD2	NW_011513948.1	140221	145152	+	2290	protein_coding	SWI/SNF related%2C matrix associated%2C actin dependent regulator of chromatin%2C subfamily d%2C member 2	-
105072144	38.3174	53.0562	25.3334	0	0	0	38.9023	0	7.16671	1.48758e-06	2.24004e-05	LOC105072144	NW_011514758.1	3265469	3273965	+	2598	protein_coding	uncharacterized LOC105072144%2C transcript variant X1	-
105069704	2761.94	1997.45	72.5456	78.7343	32.8796	31.378	1610.65	47.664	5.08518	1.52469e-06	2.29176e-05	PPAPDC3	NW_011513939.1	730490	744139	+	2157	protein_coding	phosphatidic acid phosphatase type 2 domain containing 3%2C transcript variant X1	-
105075041	230.522	266.028	1.15152	0	0	0	165.901	0	9.26013	1.52559e-06	2.29176e-05	RBFOX1	NW_011509865.1	2624204	2956461	-	1414	protein_coding	RNA binding protein%2C fox-1 homolog (C. elegans) 1	RRM_1
105081426	668.701	542.518	469.243	142.965	149.132	113.745	560.154	135.281	2.05059	1.5259e-06	2.29176e-05	EIF4E3	NW_011517692.1	4455355	4495909	+	2630	protein_coding	eukaryotic translation initiation factor 4E family member 3	-
105083877	1899.8	1617.09	51.2425	39.3672	3.52281	1.30742	1189.38	14.7325	6.3699	1.54559e-06	2.31933e-05	MLIP	NW_011544912.1	10389737	10587744	+	3642	protein_coding	muscular LMNA-interacting protein%2C transcript variant X12	-
105081222	0	0	0	35.2232	10.5684	36.6077	0	27.4665	-7.8538	1.55444e-06	2.33058e-05	IRX4	NW_011517677.1	1049071	1052739	-	1458	protein_coding	iroquois homeobox 4	Coprinus_mating
novel.1309	3.09011	1.49454	8.63638	58.0148	69.2819	70.6005	4.40701	65.9657	-3.88053	1.55959e-06	2.33629e-05	-	NW_011517530.1	283968	310786	-	1276	-	- && - && -	-
105077208	166.248	148.707	435.849	1415.15	2004.48	2191.23	250.268	1870.29	-2.90129	1.564e-06	2.33939e-05	PTPRK	NW_011516269.1	19255227	19764669	-	5850	protein_coding	protein tyrosine phosphatase%2C receptor type%2C K	Y_phosphatase
105065711	461.045	367.657	422.031	6311.18	2305.09	1691.8	416.911	3436.02	-3.04253	1.56437e-06	2.33939e-05	FAM173A	NW_011512519.1	7770872	7772372	-	864	protein_coding	family with sequence similarity 173%2C member A	-
105062178	38.9354	58.287	102.485	913.732	334.667	465.44	66.5692	571.28	-3.09889	1.57326e-06	2.35067e-05	LOC105062178	NW_011511552.1	537470	544806	+	829	lncRNA	uncharacterized LOC105062178	-
novel.488	158.832	188.312	2.87879	0	0	0	116.674	0	8.75215	1.57531e-06	2.35164e-05	-	NW_011512878.1	1693093	1699157	+	5979	-	- && - && -	-
105062021	100.738	41.0998	92.6971	546.996	358.152	666.783	78.1782	523.977	-2.74259	1.57663e-06	2.35164e-05	LOC105062021	NW_011509943.1	1554	61630	-	818	C_region	The sequence of the model RefSeq transcript was modified relative to this genomic sequence to represent the inferred CDS: added 244 bases not found in genome assembly	C1-set
105067492	336.204	348.975	889.547	0	37.5766	13.0742	524.909	16.8836	4.92702	1.58894e-06	2.36796e-05	FGD5	NW_011513243.1	23804650	23899517	-	4601	protein_coding	FYVE%2C RhoGEF and PH domain containing 5	-
105062352	0	8.21997	11.5152	269.354	98.6387	295.476	6.57838	221.156	-5.07046	1.6106e-06	2.39818e-05	PTHLH	NW_011511552.1	12591306	12601947	-	755	protein_coding	parathyroid hormone-like hormone	-
105062151	115.57	110.596	69.6668	12.4317	2.34854	9.15192	98.611	7.9774	3.68851	1.62013e-06	2.4103e-05	LOC105062151	NW_011511551.1	1231228	1256398	+	874	lncRNA	uncharacterized LOC105062151%2C transcript variant X2	-
105069546	252.153	262.292	468.667	2171.41	1281.13	1782.01	327.704	1744.85	-2.41195	1.62439e-06	2.41378e-05	B4GALT3	NW_011513761.1	2225299	2230994	-	2404	protein_coding	UDP-Gal:betaGlcNAc beta 1%2C4- galactosyltransferase%2C polypeptide 3%2C transcript variant X6	-
105081112	3729.77	3399.33	17.2728	47.655	1.17427	7.8445	2382.12	18.8913	6.99944	1.62526e-06	2.41378e-05	SH3BGR	NW_011517549.1	1415842	1456049	-	1026	protein_coding	SH3 domain binding glutamate-rich protein	-
105073733	3.70814	1.49454	0	339.801	66.9334	15.689	1.73423	140.808	-6.34478	1.63616e-06	2.42788e-05	ABCC6	NW_011515158.1	7778350	7846570	+	4991	protein_coding	ATP-binding cassette%2C sub-family C (CFTR/MRP)%2C member 6	ABC_tran
105078817	176.755	209.236	161.788	22.7915	34.0538	41.8373	182.593	32.8942	2.45676	1.68016e-06	2.49105e-05	AAED1	NW_011516693.1	6416922	6424629	-	737	protein_coding	AhpC/TSA antioxidant enzyme domain containing 1	-
105062511	28.429	24.6599	27.0607	424.751	103.336	207.879	26.7165	245.322	-3.1943	1.69146e-06	2.5035e-05	EXOC3L2	NW_011511555.1	1587200	1598552	-	1594	protein_coding	exocyst complex component 3-like 2	-
105079015	213.836	215.961	209.576	47.655	55.1907	47.067	213.124	49.9709	2.08939	1.6954e-06	2.5072e-05	SLC3A1	NW_011516700.1	9144739	9181209	+	2672	protein_coding	solute carrier family 3 (amino acid transporter heavy chain)%2C member 1%2C transcript variant X1	-
105074982	731.121	901.207	256.213	89.0941	72.8047	82.3673	629.514	81.422	2.95229	1.72139e-06	2.54198e-05	ATP8A1	NW_011515567.1	5148846	5359634	+	5134	protein_coding	ATPase%2C aminophospholipid transporter (APLT)%2C class I%2C type 8A%2C member 1	E1-E2_ATPase
105082503	114.334	286.952	2.30303	0	0	0	134.53	0	8.9575	1.72186e-06	2.54198e-05	LOC105082503	NW_011544798.1	2868	3318	+	350	protein_coding	nebulin-like	-
105079915	80.343	90.4197	38.5758	0	4.69708	1.30742	69.7795	2.0015	4.96175	1.72479e-06	2.54414e-05	ZNF697	NW_011510931.1	8735535	8762069	+	3025	protein_coding	zinc finger protein 697	zf-C2H2
105067142	714.434	795.095	253.91	33.1513	72.8047	84.9821	587.813	63.646	3.1985	1.73882e-06	2.56265e-05	CAMK2D	NW_011513121.1	11116034	11399398	+	2054	protein_coding	calcium/calmodulin-dependent protein kinase II delta	Pkinase
105078100	135.347	95.6505	65.6365	1887.55	787.935	398.762	98.878	1024.75	-3.37272	1.74171e-06	2.56473e-05	TPGS1	NW_011516557.1	154678	160376	+	1019	protein_coding	tubulin polyglutamylase complex subunit 1	-
105074713	162.54	313.853	2515.49	14.5037	55.1907	19.6113	997.294	29.7685	5.05657	1.75667e-06	2.58455e-05	SMOC1	NW_011515408.1	13251848	13385832	+	2756	protein_coding	SPARC related modular calcium binding 1	-
105070877	1622.31	1803.91	4340.07	47.655	257.165	278.48	2588.76	194.433	3.7315	1.76516e-06	2.59485e-05	GHR	NW_011510457.1	4461335	4697858	+	2707	protein_coding	growth hormone receptor	fn3
105073253	85.2871	47.8253	67.3638	0	0	3.92225	66.8254	1.30742	5.5725	1.84364e-06	2.70792e-05	LRRC3C	NW_011514988.1	848896	850970	-	1513	protein_coding	leucine rich repeat containing 3C	-
105075667	107.536	94.156	140.485	341.873	1198.93	1239.43	114.059	926.744	-3.02286	1.8509e-06	2.71627e-05	UNG	NW_011515675.1	757757	768859	+	1697	protein_coding	uracil-DNA glycosylase	UDG
105062326	193.441	207.741	314.94	830.854	1189.54	1350.56	238.707	1123.65	-2.23506	1.86986e-06	2.74178e-05	TMTC1	NW_011511552.1	13639123	13872274	-	3457	protein_coding	transmembrane and tetratricopeptide repeat containing 1	-
105063131	63.0383	48.5725	165.818	538.708	1754.36	789.68	92.4764	1027.58	-3.47331	1.87244e-06	2.74323e-05	CADPS2	NW_011511605.1	14085904	14534073	+	4282	protein_coding	Ca++-dependent secretion activator 2	-
novel.1330	0	0	0	18.6476	22.3111	26.1483	0	22.369	-7.56624	1.90116e-06	2.78296e-05	-	NW_011517677.1	2953883	2954552	+	414	-	- && - && -	-
105075211	370.814	335.524	150.849	1257.68	2065.54	1873.53	285.729	1732.25	-2.60056	1.90766e-06	2.78813e-05	EIF2B2	NW_011510733.1	1616580	1622750	+	1520	protein_coding	eukaryotic translation initiation factor 2B%2C subunit 2 beta%2C 39kDa	-
105082561	3505.43	3613.05	2707.79	28566.1	17804.3	10603.2	3275.42	18991.2	-2.53554	1.90791e-06	2.78813e-05	RPL18A	NW_011544898.1	1262162	1265586	+	656	protein_coding	ribosomal protein L18a	-
novel.509	97.0296	88.9251	86.3638	468.262	319.401	332.084	90.7728	373.249	-2.03768	1.9152e-06	2.79642e-05	-	NW_011513077.1	19923	20761	+	839	-	- && - && -	-
novel.52	0	0	0	70.4465	18.7883	10.4593	0	33.2314	-8.1223	1.93711e-06	2.82603e-05	-	NW_011510342.1	326890	328915	-	342	-	- && - && -	-
105078745	431.38	446.867	1322.52	6369.19	4741.7	5522.53	733.588	5544.47	-2.91776	1.95125e-06	2.84425e-05	B4GALT1	NW_011516693.1	490146	538614	-	3886	protein_coding	UDP-Gal:betaGlcNAc beta 1%2C4- galactosyltransferase%2C polypeptide 1	-
105063404	134.729	109.849	277.516	14.5037	25.8339	9.15192	174.031	16.4965	3.38783	1.95771e-06	2.85128e-05	PTPRU	NW_011511613.1	138449	216839	-	5521	protein_coding	protein tyrosine phosphatase%2C receptor type%2C U	-
105064920	0	0.74727	2.30303	159.541	15.2655	44.4522	1.01677	73.0861	-6.13264	1.97011e-06	2.86692e-05	PRSS27	NW_011512008.1	2086962	2093792	+	1005	protein_coding	protease%2C serine 27	Trypsin
105074033	132.257	146.465	190	18.6476	34.0538	16.9964	156.241	23.2326	2.73386	1.97822e-06	2.8763e-05	IQSEC1	NW_011510722.1	339869	477632	+	2202	protein_coding	IQ motif and Sec7 domain 1	-
105065762	95.7935	113.585	130.121	600.867	369.895	509.893	113.167	493.552	-2.12322	1.98052e-06	2.87724e-05	ALG1	NW_011512519.1	8461704	8471911	+	1268	protein_coding	ALG1%2C chitobiosyldiphosphodolichol beta-mannosyltransferase	-
105079546	237.321	221.939	568.274	10.3598	49.3193	26.1483	342.511	28.6091	3.55986	1.98328e-06	2.87883e-05	PTPRG	NW_011516746.1	1126092	1788370	-	5392	protein_coding	protein tyrosine phosphatase%2C receptor type%2C G	Y_phosphatase
105081616	1.85407	0	4.03031	37.2952	41.0994	128.127	1.96146	68.8405	-5.0951	2.03047e-06	2.94486e-05	SLC15A2	NW_011517767.1	11963231	11993365	+	3134	protein_coding	solute carrier family 15 (oligopeptide transporter)%2C member 2	-
105061830	137.819	171.872	55.2728	0	5.87135	10.4593	121.655	5.44356	4.40372	2.07319e-06	3.00431e-05	LOC105061830	NW_011511178.1	3455359	3549543	+	610	protein_coding	uncharacterized LOC105061830	-
105075452	10.5064	32.1326	174.455	341.873	4749.92	3703.91	72.3646	2931.9	-5.33959	2.08943e-06	3.02531e-05	CD55	NW_011515635.1	251867	290137	-	2741	protein_coding	CD55 molecule%2C decay accelerating factor for complement (Cromer blood group)	Sushi
novel.141	90.2313	119.563	23.6061	0	2.34854	1.30742	77.8002	1.21865	5.8323	2.09264e-06	3.02742e-05	-	NW_011510761.1	1189656	1194174	+	4519	-	- && O00370.1 RecName: Full=LINE-1 retrotransposable element ORF2 protein; Short=ORF2p; Includes: RecName: Full=Reverse transcriptase; Includes: RecName: Full=Endonuclease && -	-
105069558	239.175	210.73	1.15152	0	0	0	150.352	0	9.11818	2.10442e-06	3.04193e-05	KBTBD13	NW_011510373.1	1157064	1159954	+	2749	protein_coding	kelch repeat and BTB (POZ) domain containing 13	-
105073807	623.585	590.343	436.425	6458.29	2908.67	2068.33	550.118	3811.76	-2.79243	2.11087e-06	3.0487e-05	GPAA1	NW_011515163.1	704591	707542	+	1857	protein_coding	glycosylphosphatidylinositol anchor attachment 1	-
105067276	23814.9	19630.8	1068.61	737.616	769.147	517.737	14838.1	674.833	4.45868	2.13077e-06	3.07488e-05	ZFAND5	NW_011513243.1	3612055	3618348	-	2144	protein_coding	zinc finger%2C AN1-type domain 5	zf-A20
105080515	30.2831	77.7161	68.5153	0	1.17427	0	58.8382	0.391423	6.8025	2.168e-06	3.12459e-05	PYGO1	NW_011517309.1	6266193	6282858	+	1282	protein_coding	pygopus family PHD finger 1	PHD
105067381	1023.45	872.811	1109.49	6793.94	3946.72	3443.74	1001.91	4728.13	-2.23822	2.16882e-06	3.12459e-05	ANP32B	NW_011513243.1	14671435	14685405	+	1115	protein_coding	acidic (leucine-rich) nuclear phosphoprotein 32 family%2C member B	-
105068814	324.462	375.877	20.7273	6.21587	3.52281	11.7668	240.355	7.16848	5.06538	2.18458e-06	3.14467e-05	TGM1	NW_011513511.1	1500274	1513922	-	2875	protein_coding	transglutaminase 1	Transglut_core
105070326	232.995	205.499	260.819	696.177	1101.46	1181.91	233.104	993.182	-2.09163	2.19227e-06	3.15311e-05	SSH3	NW_011514130.1	13304182	13312151	+	2739	protein_coding	slingshot protein phosphatase 3%2C transcript variant X1	DSPc
105076960	0	0	0	78.7343	11.7427	14.3816	0	34.9529	-8.19475	2.19666e-06	3.1568e-05	LOC105076960	NW_011516268.1	8794507	8800501	+	1840	protein_coding	creatine kinase U-type%2C mitochondrial%2C transcript variant X2	-
105078046	0.618023	0	0	0	198.452	214.416	0.206008	137.623	-9.22409	2.20328e-06	3.16369e-05	RIPK4	NW_011516553.1	3559850	3573598	+	1752	protein_coding	receptor-interacting serine-threonine kinase 4	Pkinase_Tyr
105071044	893.661	730.83	440.455	9414.97	3985.47	2935.15	688.315	5445.2	-2.98372	2.22941e-06	3.19856e-05	RER1	NW_011514262.1	15790355	15797110	-	1112	protein_coding	retention in endoplasmic reticulum sorting receptor 1	-
105067016	185.407	150.201	92.6971	843.286	1032.18	533.426	142.768	802.965	-2.49202	2.24465e-06	3.21776e-05	TMUB1	NW_011513053.1	125776	128311	-	1330	protein_coding	transmembrane and ubiquitin-like domain containing 1	ubiquitin
105072505	195.913	208.488	238.364	634.018	1359.8	1666.96	214.255	1220.26	-2.51044	2.26274e-06	3.24102e-05	LOC105072505	NW_011514911.1	2632970	2648165	-	2462	protein_coding	lanosterol 14-alpha demethylase	p450
105071915	0	0	0	51.7989	19.9626	11.7668	0	27.8427	-7.86715	2.26967e-06	3.24825e-05	RIMS4	NW_011514637.1	11533521	11589115	+	5066	protein_coding	regulating synaptic membrane exocytosis 4	-
105068177	43.8796	53.0562	25.9091	544.924	228.983	205.264	40.9483	326.39	-2.994	2.27663e-06	3.25553e-05	PMVK	NW_011513412.1	1615437	1626447	+	1226	protein_coding	phosphomevalonate kinase	-
105061594	294.797	329.546	3.45455	0	2.34854	1.30742	209.266	1.21865	7.29872	2.28323e-06	3.26227e-05	RBM24	NW_011511150.1	8042343	8051993	-	470	protein_coding	RNA binding motif protein 24	-
novel.484	0	1.49454	0	29.0074	39.9252	40.5299	0.49818	36.4875	-6.35999	2.28762e-06	3.26585e-05	-	NW_011512866.1	2010153	2011345	-	1193	-	- && - && -	-
105083553	378.23	418.471	456.001	26.9354	89.2445	69.2931	417.567	61.8243	2.7412	2.31439e-06	3.30134e-05	GAB2	NW_011544909.1	17439544	17486793	+	5541	protein_coding	GRB2-associated binding protein 2	-
105079292	1355.32	1031.23	20.7273	31.0793	15.2655	9.15192	802.428	18.4989	5.45285	2.35667e-06	3.35889e-05	ASB11	NW_011516734.1	313174	340086	-	1574	protein_coding	ankyrin repeat and SOCS box containing 11%2C E3 ubiquitin protein ligase%2C transcript variant X1	SOCS_box
105082029	215.072	230.159	661.547	29.0074	42.2737	50.9893	368.926	40.7568	3.17105	2.36284e-06	3.3649e-05	MCC	NW_011517961.1	6900973	7273579	+	6458	protein_coding	mutated in colorectal cancers	-
105065554	2871.95	2398.74	2949.04	64317.6	15254.9	12165.5	2739.91	30579.4	-3.48032	2.36587e-06	3.36645e-05	P4HB	NW_011512519.1	928232	935895	+	2109	protein_coding	prolyl 4-hydroxylase%2C beta polypeptide	-
novel.131	51.2959	53.0562	48.9395	252.779	385.16	179.116	51.0972	272.352	-2.41553	2.36958e-06	3.36646e-05	-	NW_011510733.1	279195	282369	-	3155	-	- && - && -	-
105071958	50.6779	65.0125	55.8486	0	2.34854	0	57.1796	0.782846	5.94729	2.36976e-06	3.36646e-05	EDN3	NW_011514637.1	1404701	1426149	-	1937	protein_coding	endothelin 3	-
105075203	603.808	789.864	644.85	18.6476	83.3731	109.823	679.507	70.6146	3.25535	2.37692e-06	3.37387e-05	AKAP13	NW_011515601.1	8546990	8758954	+	8854	protein_coding	A kinase (PRKA) anchor protein 13	-
105082078	223.724	322.821	2.87879	0	1.17427	0	183.141	0.391423	8.4409	2.40307e-06	3.40818e-05	CTXN3	NW_011517961.1	18815842	18825710	+	1932	protein_coding	cortexin 3%2C transcript variant X1	-
105079573	787.361	675.532	27.0607	0	7.04562	16.9964	496.651	8.01401	5.91944	2.43126e-06	3.44535e-05	ASB14	NW_011516746.1	5003453	5027049	+	2943	protein_coding	ankyrin repeat and SOCS box containing 14	SOCS_box
105063920	234.849	289.193	19.5758	0	7.04562	3.92225	181.206	3.65596	5.54542	2.45341e-06	3.47128e-05	LOC105063920	NW_011511653.1	2151437	2167978	+	2372	lncRNA	uncharacterized LOC105063920	-
105068603	4.32616	4.48362	16.697	128.461	95.1158	83.6747	8.50226	102.417	-3.57524	2.45357e-06	3.47128e-05	ENTPD2	NW_011513475.1	1676948	1681013	-	1628	protein_coding	ectonucleoside triphosphate diphosphohydrolase 2	-
105070387	25646.1	24729.4	2.30303	12.4317	1.17427	0	16792.6	4.53533	11.8867	2.46712e-06	3.4876e-05	LOC105070387	NW_011514130.1	17024150	17025327	+	942	lncRNA	uncharacterized LOC105070387	-
105070942	369.578	558.211	260.243	2.07196	34.0538	36.6077	396.01	24.2445	4.00378	2.48682e-06	3.51259e-05	RSC1A1	NW_011514262.1	6286026	6288197	-	2171	protein_coding	regulatory solute carrier protein%2C family 1%2C member 1	-
105062990	88.3773	74.727	271.758	859.862	1887.05	1357.1	144.954	1368	-3.23779	2.5185e-06	3.55444e-05	SLC25A5	NW_011511602.1	392104	393893	-	1079	protein_coding	solute carrier family 25 (mitochondrial carrier%3B adenine nucleotide translocator)%2C member 5	Mito_carr
105062242	120.514	119.563	127.243	681.673	383.986	508.585	122.44	524.748	-2.09772	2.5242e-06	3.55957e-05	KIAA1467	NW_011511552.1	2748344	2777267	+	4548	protein_coding	KIAA1467 ortholog	-
105076580	26632.5	21652.1	2317.43	1123	1359.8	613.179	16867.3	1031.99	4.03074	2.54332e-06	3.58362e-05	LDHA	NW_011516265.1	22193594	22200523	-	1599	protein_coding	lactate dehydrogenase A	-
105069165	56.8581	111.343	354.092	0	10.5684	5.22967	174.098	5.26603	4.97005	2.56208e-06	3.60712e-05	PEAK1	NW_011513546.1	6655858	6770181	-	7612	protein_coding	pseudopodium-enriched atypical kinase 1%2C transcript variant X1	-
105072370	186.025	202.51	380.576	45.583	14.0912	10.4593	256.37	23.3779	3.49291	2.57888e-06	3.62652e-05	TMEM44	NW_011514844.1	7797022	7884414	-	4879	protein_coding	transmembrane protein 44%2C transcript variant X2	-
105067202	315.81	347.48	250.455	82.8782	49.3193	62.756	304.582	64.9845	2.23861	2.58005e-06	3.62652e-05	TRIM68	NW_011513178.1	54835	64470	-	3333	protein_coding	tripartite motif containing 68%2C transcript variant X3	zf-B_box
105069793	11.7424	15.6927	9.21214	33.1513	214.891	461.518	12.2157	236.52	-4.28041	2.58434e-06	3.6296e-05	LOC105069793	NW_011513948.1	432919	442441	+	574	protein_coding	cytochrome b561	Cytochrom_B561
novel.676	32.1372	25.4072	14.9697	982.107	113.904	196.113	24.1714	430.708	-4.15395	2.65209e-06	3.72174e-05	-	NW_011514130.1	16324234	16325180	+	679	-	- && - && -	-
105072780	1.85407	1.49454	5.18183	80.8063	212.543	13.0742	2.84348	102.141	-5.15228	2.70359e-06	3.79093e-05	RHBDL2	NW_011514983.1	3876947	3920471	+	1468	protein_coding	rhomboid%2C veinlet-like 2 (Drosophila)%2C transcript variant X1	Rhomboid
novel.1438	0	0	1.15152	22.7915	62.2363	32.6854	0.383839	39.2377	-6.57351	2.71355e-06	3.80183e-05	-	NW_011544900.1	1565507	1572241	+	1095	-	- && - && -	-
105080375	744.099	934.835	704.729	26.9354	131.518	19.6113	794.554	59.355	3.73278	2.72499e-06	3.81476e-05	PARM1	NW_011517196.1	3661436	3760860	-	4212	protein_coding	prostate androgen-regulated mucin-like protein 1	-
105062274	33.9913	41.8471	128.394	2.07196	0	0	68.0775	0.690652	7.01449	2.73443e-06	3.82489e-05	PDE3A	NW_011511552.1	7465939	7738566	+	4210	protein_coding	phosphodiesterase 3A%2C cGMP-inhibited	-
105077185	202.093	199.521	233.758	49.7269	39.9252	20.9187	211.791	36.8569	2.5368	2.79109e-06	3.90099e-05	SMPDL3A	NW_011516269.1	15382952	15397838	+	2124	protein_coding	sphingomyelin phosphodiesterase%2C acid-like 3A	Metallophos
105073347	137.201	101.629	36.2728	8.28782	1.17427	1.30742	91.7008	3.58984	4.83232	2.83306e-06	3.95646e-05	PHOSPHO1	NW_011514988.1	3359235	3365019	-	2941	protein_coding	phosphatase%2C orphan 1	-
105081562	933.832	800.326	2083.09	165.756	237.202	98.0563	1272.42	167.005	2.92908	2.85289e-06	3.98094e-05	CCDC80	NW_011517767.1	4687754	4719945	-	3814	protein_coding	coiled-coil domain containing 80	-
105075526	3898.49	3829.76	1580.46	240.347	563.649	505.97	3102.9	436.656	2.82743	2.91867e-06	4.06797e-05	ACADM	NW_011515636.1	10536095	10562875	-	2104	protein_coding	acyl-CoA dehydrogenase%2C C-4 to C-12 straight chain	-
105075438	281.2	310.117	12.0909	0	1.17427	6.53709	201.136	2.57045	6.22026	2.91996e-06	4.06797e-05	LOC105075438	NW_011510733.1	539837	551692	+	1520	protein_coding	acyl-coenzyme A thioesterase 2%2C mitochondrial-like	-
105065790	378.23	367.657	423.758	7628.94	2469.49	1422.47	389.882	3840.3	-3.29979	2.93824e-06	4.09016e-05	TMC6	NW_011512519.1	3391019	3404458	+	2368	protein_coding	transmembrane channel-like 6	-
novel.157	21.0128	17.9345	24.7576	203.052	98.6387	108.516	21.235	136.735	-2.6781	2.9719e-06	4.13369e-05	-	NW_011510931.1	711336	713285	-	269	-	- && - && -	-
105069288	847.927	786.875	1123.31	8507.45	5695.21	2818.79	919.369	5673.82	-2.6254	3.00772e-06	4.18015e-05	ZYX	NW_011509864.1	1036484	1045208	-	2187	protein_coding	zyxin	-
105064654	332.496	295.172	593.607	93.238	59.8878	61.4486	407.092	71.5248	2.51686	3.05377e-06	4.23735e-05	ARHGEF40	NW_011511992.1	522136	542214	-	5418	protein_coding	Rho guanine nucleotide exchange factor (GEF) 40	-
105082722	0	0	0	20.7196	15.2655	30.0706	0	22.0186	-7.54038	3.0836e-06	4.27531e-05	DLX5	NW_011511141.1	5205007	5209513	+	1560	protein_coding	distal-less homeobox 5	Homeobox
novel.8	0	0	0	76.6624	18.7883	7.8445	0	34.4317	-8.174	3.09482e-06	4.28743e-05	-	NW_011509865.1	4667	14458	+	489	-	- && - && -	-
105075319	82.8151	68.0016	97.879	559.428	436.828	270.635	82.8985	422.297	-2.34634	3.12906e-06	4.33141e-05	LOC105075319	NW_011510733.1	2106305	2115989	-	1501	protein_coding	chromosome unknown open reading frame%2C human C14orf1	-
105062510	98.2656	62.0234	23.0303	1657.56	428.608	422.296	61.1065	836.156	-3.77384	3.14739e-06	4.3533e-05	TRAPPC6A	NW_011511555.1	1509573	1519446	-	1253	protein_coding	trafficking protein particle complex 6A	TRAPP_Bet3
105062696	32.1372	23.9126	10.9394	420.607	182.012	115.053	22.3297	239.224	-3.41973	3.18127e-06	4.39315e-05	NKG7	NW_011511555.1	5539656	5541048	-	1128	protein_coding	natural killer cell granule protein 7%2C transcript variant X2	-
novel.1341	0	0	0	53.8708	4.69708	43.1448	0	33.9042	-8.15655	3.19623e-06	4.41029e-05	-	NW_011517677.1	2952491	2954139	-	412	-	- && - && -	-
105062301	106.918	122.552	89.8183	0	3.52281	13.0742	106.43	5.53233	4.1924	3.2263e-06	4.44823e-05	BHLHE41	NW_011511552.1	11225973	11228117	-	894	protein_coding	basic helix-loop-helix family%2C member e41	HLH
105069870	0	0	2.87879	346.017	37.5766	18.3038	0.959598	133.966	-7.07056	3.23984e-06	4.46335e-05	IL17B	NW_011513968.1	1249705	1254327	-	666	protein_coding	interleukin 17B	-
105066199	4004.79	3823.78	40.8789	29.0074	102.161	20.9187	2623.15	50.6958	5.68926	3.26492e-06	4.49433e-05	JPH1	NW_011510342.1	870852	943728	-	3549	protein_coding	junctophilin 1	-
105075863	22.2488	24.6599	92.6971	0	0	0	46.5353	0	7.42769	3.26967e-06	4.49729e-05	NRK	NW_011515813.1	1541878	1656228	+	6035	protein_coding	Nik related kinase%2C transcript variant X2	Pkinase
105072712	35.2273	71.7379	289.607	851.574	2427.22	4157.59	132.191	2478.79	-4.22844	3.28148e-06	4.50994e-05	PTPRF	NW_011514983.1	237253	312851	-	6479	protein_coding	protein tyrosine phosphatase%2C receptor type%2C F	-
105065391	1.85407	2.98908	11.5152	484.838	64.5848	44.4522	5.45277	197.958	-5.16882	3.29818e-06	4.52931e-05	LOC105065391	NW_011512462.1	212345	244416	-	2157	protein_coding	beta-galactosidase-1-like protein 2	-
105074303	1849.12	1770.28	56.4243	64.2306	28.1825	36.6077	1225.28	43.0069	4.83826	3.35101e-06	4.59821e-05	PRKCQ	NW_011510729.1	3594375	3706819	+	3507	protein_coding	protein kinase C%2C theta%2C transcript variant X4	Pkinase
105075365	38358.8	34274.3	1.15152	0	0	0	24211.4	0	16.4493	3.36439e-06	4.61292e-05	MYOZ1	NW_011515632.1	9202979	9209571	+	1315	protein_coding	myozenin 1	-
novel.138	109.39	318.337	1.15152	0	0	0	142.96	0	9.04523	3.38665e-06	4.63977e-05	-	NW_011510741.1	232714	246084	-	1453	-	- && P16960.2 RecName: Full=Ryanodine receptor 1; Short=RYR-1; Short=RyR1; AltName: Full=Skeletal muscle calcium release channel; AltName: Full=Skeletal muscle ryanodine receptor; AltName: Full=Skeletal muscle-type ryanodine receptor; AltName: Full=Type 1 ryanodine receptor && PF02815:MIR domain	-
105072053	341.767	381.108	1426.15	84.9502	58.7135	24.8409	716.343	56.1682	3.68002	3.40711e-06	4.66043e-05	PTPRB	NW_011514683.1	11008405	11114612	+	6777	protein_coding	protein tyrosine phosphatase%2C receptor type%2C B	Y_phosphatase
105066655	157.596	276.49	42.6061	0	5.87135	10.4593	158.897	5.44356	4.80048	3.43797e-06	4.69522e-05	PPM1L	NW_011512859.1	11580566	11836519	+	1352	protein_coding	protein phosphatase%2C Mg2+/Mn2+ dependent%2C 1L	PP2C
105065244	333.732	347.48	396.698	1062.91	3046.06	2040.88	359.303	2049.95	-2.51274	3.48443e-06	4.75492e-05	RNF145	NW_011512356.1	1455201	1505115	+	3217	protein_coding	ring finger protein 145	-
105065348	930.742	838.437	1428.46	140.893	207.846	50.9893	1065.88	133.243	2.9996	3.48955e-06	4.75816e-05	PALMD	NW_011512444.1	7693698	7738125	+	2596	protein_coding	palmdelphin	-
105082183	493.182	414.735	225.122	58.0148	44.6222	11.7668	377.68	38.1346	3.31989	3.53469e-06	4.81591e-05	HOXA9	NW_011511114.1	5330820	5339706	+	1865	protein_coding	homeobox A9	Homeobox
105081603	16.0686	20.9236	172.728	0	0	0	69.9066	0	8.01444	3.55604e-06	4.84119e-05	HGD	NW_011517767.1	11100600	11144118	-	1875	protein_coding	homogentisate 1%2C2-dioxygenase	-
novel.766	158.214	164.399	7.48486	0	0	1.30742	110.033	0.435806	7.70571	3.5678e-06	4.85338e-05	-	NW_011514566.1	693625	701247	+	4118	-	- && - && -	-
105076165	53.768	55.298	40.3031	2.07196	1.17427	3.92225	49.7897	2.38949	4.3799	3.60624e-06	4.89799e-05	ENDOU	NW_011516006.1	2657687	2672858	-	2339	protein_coding	endonuclease%2C polyU-specific	Somatomedin_B
105077188	7798.83	8524.11	0.575759	0	1.17427	0	5441.17	0.391423	13.334	3.61388e-06	4.90451e-05	TRDN	NW_011516269.1	15635312	15938430	-	4691	protein_coding	triadin	-
105072834	4.94418	6.72543	16.1212	232.059	61.062	90.2118	9.26362	127.778	-3.77331	3.63138e-06	4.9244e-05	ZMYM6NB	NW_011514983.1	6957187	6960049	+	526	protein_coding	ZMYM6 neighbor	-
105068224	0.618023	0	0.575759	39.3672	19.9626	33.9928	0.397927	31.1075	-6.20525	3.63466e-06	4.925e-05	LOC105068224	NW_011513412.1	2696627	2708346	+	1663	protein_coding	peptidoglycan recognition protein 3-like	-
105077897	244.737	228.665	100.758	2614.81	1013.39	979.255	191.386	1535.82	-3.00422	3.67797e-06	4.97978e-05	GPR146	NW_011510929.1	617897	627434	+	1591	protein_coding	G protein-coupled receptor 146	7tm_1
105069357	4.32616	11.209	23.6061	864.005	95.1158	107.208	13.0471	355.443	-4.76318	3.72597e-06	5.04083e-05	LOC105069357	NW_011513709.1	44307	47960	+	623	C_region	PF07654:Immunoglobulin C1-set domain	C1-set
105080930	101.974	107.607	213.031	18.6476	19.9626	20.9187	140.87	19.843	2.82492	3.73507e-06	5.0492e-05	ADAM19	NW_011517530.1	4965014	5042502	-	2931	protein_coding	ADAM metallopeptidase domain 19%2C transcript variant X1	-
novel.605	24.7209	26.1544	37.4243	959.315	193.754	135.971	29.4332	429.68	-3.86462	3.77202e-06	5.09517e-05	-	NW_011513546.1	10999095	10999892	+	598	-	- && - && -	-
105068602	587.74	528.32	742.153	12444.2	3381.9	2546.85	619.404	6124.3	-3.30536	3.80371e-06	5.13397e-05	NPDC1	NW_011513475.1	1669688	1672337	-	942	protein_coding	neural proliferation%2C differentiation and control%2C 1	NPDC1
105065937	83.4331	115.08	472.122	2.07196	16.4398	11.7668	223.545	10.0928	4.42786	3.81943e-06	5.15117e-05	DIAPH2	NW_011512525.1	2293972	3086290	+	5387	protein_coding	diaphanous-related formin 2	FH2
105069200	1.85407	2.24181	1.15152	20.7196	56.3649	30.0706	1.74913	35.7184	-4.38003	3.83678e-06	5.17054e-05	STRA6	NW_011513546.1	8229898	8257260	+	3144	protein_coding	stimulated by retinoic acid 6%2C transcript variant X1	-
105078226	312.72	269.764	497.455	82.8782	75.1533	60.1412	359.98	72.7242	2.31125	3.9482e-06	5.31656e-05	SEMA6B	NW_011516557.1	2946762	2957777	-	2090	protein_coding	sema domain%2C transmembrane domain (TM)%2C and cytoplasmic domain%2C (semaphorin) 6B	Sema
105071620	136.583	162.905	229.728	14.5037	37.5766	23.5335	176.405	25.2046	2.78304	3.97679e-06	5.34781e-05	SCARF1	NW_011514557.1	1845763	1853794	+	1445	protein_coding	scavenger receptor class F%2C member 1	-
novel.1404	0	0	0	24.8635	50.4936	7.8445	0	27.7339	-7.87615	3.97758e-06	5.34781e-05	-	NW_011541472.1	13	869	-	239	-	- && Q60997.2 RecName: Full=Deleted in malignant brain tumors 1 protein; AltName: Full=Apactin; AltName: Full=CRP-ductin; AltName: Full=Glycoprotein 300; Short=gp300; AltName: Full=Hensin; AltName: Full=Mucin-like glycoprotein; Short=Muclin; AltName: Full=Vomeroglandin; AltName: Full=p80; Flags: Precursor && -	-
105071001	38.3174	45.5835	141.637	0	2.34854	3.92225	75.1792	2.09026	5.05228	4.00387e-06	5.37897e-05	SLC2A5	NW_011514262.1	10849127	10877432	+	2490	protein_coding	solute carrier family 2 (facilitated glucose/fructose transporter)%2C member 5%2C transcript variant X1	-
105065683	1.85407	0	4.03031	12.4317	227.808	83.6747	1.96146	107.972	-5.7544	4.01015e-06	5.38324e-05	TSPAN1	NW_011510294.1	546724	551410	+	1246	protein_coding	tetraspanin 1%2C transcript variant X1	Tetraspannin
105062447	335.586	565.683	6104.19	95.31	78.6761	94.134	2335.15	89.3734	4.70804	4.09411e-06	5.49169e-05	LIPE	NW_011511555.1	29955	45589	+	2718	protein_coding	lipase%2C hormone-sensitive	Abhydrolase_3
105071785	0	0	8.63638	507.629	86.896	150.353	2.87879	248.293	-6.4059	4.11794e-06	5.51937e-05	C2CD4D	NW_011514627.1	326399	332156	+	569	protein_coding	C2 calcium-dependent domain containing 4D	C2
105079055	486.384	656.85	1537.85	10.3598	92.7673	75.8302	893.695	59.6524	3.89463	4.18677e-06	5.6073e-05	CRIM1	NW_011516700.1	3054337	3235460	+	2673	protein_coding	cysteine rich transmembrane BMP regulator 1 (chordin-like)	VWC
105083356	0	0	0.575759	128.461	4.69708	39.2225	0.19192	57.4603	-7.95469	4.20014e-06	5.62085e-05	SCRG1	NW_011544907.1	1353990	1367931	-	690	protein_coding	stimulator of chondrogenesis 1%2C transcript variant X2	-
105064346	236.703	264.534	36.8485	0	11.7427	3.92225	179.362	5.22165	5.02505	4.22732e-06	5.65286e-05	HOMER1	NW_011511773.1	2690915	2802819	+	3287	protein_coding	homer homolog 1 (Drosophila)	-
105081548	16.0686	10.4618	13.8182	165.756	95.1158	60.1412	13.4495	107.004	-2.98197	4.28263e-06	5.7224e-05	CD96	NW_011517767.1	3880909	3960416	+	3597	protein_coding	CD96 molecule%2C transcript variant X1	-
105073475	42.6436	53.8034	45.4849	0	2.34854	2.61483	47.3106	1.65446	4.68387	4.296e-06	5.73584e-05	HOXD3	NW_011515021.1	3516722	3534373	+	1375	protein_coding	homeobox D3	Homeobox
105067274	30.9011	31.3853	80.6062	482.766	259.514	308.55	47.6309	350.277	-2.87435	4.33427e-06	5.78248e-05	LOC105067274	NW_011513243.1	3276337	3326327	+	720	protein_coding	chromosome unknown open reading frame%2C human C9orf85	-
105065024	3005.44	3026.44	269.455	180.26	41.0994	24.8409	2100.45	82.0668	4.68532	4.35191e-06	5.80154e-05	FXYD1	NW_011512127.1	5490440	5494642	+	764	protein_coding	FXYD domain containing ion transport regulator 1%2C transcript variant X2	-
105073278	5001.66	6668.64	4180.58	40904.5	22856	18420.2	5283.63	27393.6	-2.37422	4.42937e-06	5.89572e-05	RPL23	NW_011514988.1	1579786	1583968	+	519	protein_coding	ribosomal protein L23	-
105068914	80.343	144.223	898.759	0	10.5684	15.689	374.442	8.75248	5.38139	4.43557e-06	5.89944e-05	ANGPTL1	NW_011513524.1	4042396	4063335	-	2620	protein_coding	angiopoietin-like 1	Fibrinogen_C
105070004	37491.7	39598.6	14.394	26.9354	0	1.30742	25701.6	9.41428	11.4323	4.47443e-06	5.94656e-05	TNNI1	NW_011514126.1	1005474	1009602	+	848	protein_coding	troponin I type 1 (skeletal%2C slow)	-
105080354	0	0	2.30303	10.3598	63.4106	172.579	0.767678	82.1165	-6.6793	4.51435e-06	5.99501e-05	LOC105080354	NW_011517196.1	2260991	2263414	-	212	lncRNA	uncharacterized LOC105080354	-
novel.1491	0	1.49454	2.87879	161.613	18.7883	39.2225	1.45778	73.2078	-5.63236	4.55738e-06	6.04731e-05	-	NW_011544912.1	10241299	10244157	-	705	-	- && - && -	-
105064068	1012.94	930.351	385.182	8001.89	4326.01	3599.32	776.158	5309.07	-2.77401	4.56071e-06	6.04731e-05	ATP6V0B	NW_011510156.1	531759	535070	-	1011	protein_coding	ATPase%2C H+ transporting%2C lysosomal 21kDa%2C V0 subunit b	-
novel.1472	42.6436	92.6615	133	681.673	568.347	458.903	89.4351	569.641	-2.67027	4.59679e-06	6.09048e-05	-	NW_011544909.1	3853264	3857205	-	1424	-	- && A5D7F6.1 RecName: Full=Mastermind-like protein 2; Short=Mam-2 && PF09596:MamL-1 domain	-
105075408	155.742	221.192	431.819	0	17.614	22.2261	269.584	13.28	4.30418	4.66204e-06	6.17221e-05	ZCCHC24	NW_011515632.1	4578737	4633098	+	753	protein_coding	zinc finger%2C CCHC domain containing 24	-
105066592	6960.79	6330.12	4.60607	0	0	0	4431.84	0	13.9997	4.67739e-06	6.1878e-05	LMOD3	NW_011512853.1	4331555	4342273	-	2262	protein_coding	leiomodin 3 (fetal)	-
105078138	4673.49	5626.19	5492.74	31837.7	24106.6	14811.7	5264.14	23585.3	-2.16359	4.74356e-06	6.27055e-05	RPS15	NW_011516557.1	804358	806095	+	545	protein_coding	ribosomal protein S15	-
novel.1334	0	0	0	31.0793	36.4024	7.8445	0	25.1087	-7.7277	4.77444e-06	6.30656e-05	-	NW_011517677.1	1282185	1287965	-	787	-	- && - && -	-
105063850	124.223	104.618	260.243	940.668	1033.36	770.069	163.028	914.698	-2.48719	4.86522e-06	6.42157e-05	PTK2B	NW_011510104.1	1959694	2077192	+	3986	protein_coding	protein tyrosine kinase 2 beta%2C transcript variant X2	-
105075540	3.09011	23.1654	403.607	0	0	0	143.287	0	9.04927	4.89532e-06	6.45638e-05	PTGER3	NW_011515636.1	14182769	14254138	+	2867	protein_coding	prostaglandin E receptor 3 (subtype EP3)%2C transcript variant X1	7tm_1
105066075	234.849	223.434	119.182	1027.69	703.388	1098.23	192.488	943.103	-2.29286	4.92374e-06	6.48892e-05	RNF215	NW_011512590.1	3705178	3710355	-	1734	protein_coding	ring finger protein 215	-
105074727	221.87	240.621	359.849	51.7989	58.7135	24.8409	274.113	45.1178	2.60612	4.97024e-06	6.54522e-05	RGS6	NW_011515408.1	14771906	15287991	+	7668	protein_coding	regulator of G-protein signaling 6%2C transcript variant X4	RGS
105068243	472.787	357.195	299.394	2345.45	1607.58	1232.89	376.459	1728.64	-2.19862	5.04999e-06	6.64519e-05	KRTCAP2	NW_011513412.1	1427178	1429500	+	462	protein_coding	keratinocyte associated protein 2	-
105068228	0.618023	0	0	18.6476	104.51	11.7668	0.206008	44.9748	-7.61537	5.08358e-06	6.68431e-05	IVL	NW_011513412.1	2870603	2872671	-	932	protein_coding	involucrin	-
105079158	639.036	3490.5	17.8485	0	0	0	1382.46	0	12.3191	5.08804e-06	6.68509e-05	NEB	NW_011516725.1	22	110731	-	13174	protein_coding	nebulin	-
105075204	139.673	208.488	1.15152	0	0	0	116.438	0	8.74922	5.10777e-06	6.70594e-05	AGBL1	NW_011515601.1	9130401	9509478	+	2916	protein_coding	ATP/GTP binding protein-like 1	-
105062268	25.3389	59.0343	74.2729	0	1.17427	0	52.882	0.391423	6.64913	5.11389e-06	6.70889e-05	RERGL	NW_011511552.1	5992407	6001110	-	957	protein_coding	RERG/RAS-like	Ras
105077537	16.0686	17.1872	43.7577	209.268	132.692	270.635	25.6712	204.198	-2.98699	5.17961e-06	6.78995e-05	SLC25A35	NW_011516271.1	1088041	1091743	-	1860	protein_coding	solute carrier family 25%2C member 35	Mito_carr
105071217	171.192	173.367	229.152	2063.67	1081.5	611.871	191.237	1252.35	-2.71022	5.18495e-06	6.79144e-05	TMEM18	NW_011514263.1	343387	348190	-	681	protein_coding	transmembrane protein 18	-
105077721	1.85407	5.97816	16.1212	103.598	90.4188	139.894	7.98449	111.303	-3.79289	5.18858e-06	6.79144e-05	LOC105077721	NW_011516410.1	5300090	5300605	+	514	protein_coding	cytochrome c oxidase subunit 6A1%2C mitochondrial-like	-
105068958	62.4203	73.9797	39.7273	0	4.69708	3.92225	58.7091	2.87311	4.22028	5.21384e-06	6.81933e-05	COLGALT2	NW_011513524.1	7995690	8115585	-	3859	protein_coding	collagen beta(1-O)galactosyltransferase 2%2C transcript variant X2	-
105076193	43.2616	70.2434	145.091	596.723	999.303	443.214	86.1987	679.747	-2.97867	5.2449e-06	6.85478e-05	ARF3	NW_011516006.1	3522450	3536500	-	947	protein_coding	ADP-ribosylation factor 3	Arf
105079379	159.45	230.906	126.091	1044.27	764.45	621.023	172.149	809.913	-2.23421	5.2504e-06	6.8568e-05	UXT	NW_011516737.1	2913479	2920027	-	542	protein_coding	ubiquitously-expressed%2C prefoldin-like chaperone	-
novel.1172	1.23605	0	0	161.613	9.39416	32.6854	0.412015	67.8974	-7.32488	5.41913e-06	7.07182e-05	-	NW_011516693.1	4581854	4583906	-	512	-	- && - && -	-
105064365	33.3732	47.8253	509.546	2283.3	7271.08	5774.86	196.915	5109.74	-4.69714	5.49651e-06	7.16263e-05	IQGAP2	NW_011511773.1	4776930	5040762	-	5547	protein_coding	IQ motif containing GTPase activating protein 2	-
novel.1257	46.3517	59.7816	32.8182	0	0	1.30742	46.3172	0.435806	6.45674	5.49699e-06	7.16263e-05	-	NW_011517149.1	445131	455092	-	1270	-	- && - && -	-
105083838	487.62	501.418	173.879	49.7269	15.2655	3.92225	387.639	22.9716	4.10846	5.53978e-06	7.21296e-05	RCAN2	NW_011544912.1	5624121	5796640	-	1193	protein_coding	regulator of calcineurin 2%2C transcript variant X1	-
105065350	1684.11	2409.95	403.031	0	57.5392	60.1412	1499.03	39.2268	5.24585	5.64639e-06	7.34624e-05	AGL	NW_011512444.1	7835736	7896192	+	5231	protein_coding	amylo-alpha-1%2C 6-glucosidase%2C 4-alpha-glucanotransferase	-
105061942	305.303	239.126	145.091	2078.17	771.495	1510.07	229.84	1453.24	-2.66023	5.65751e-06	7.35519e-05	TMEM53	NW_011511373.1	692977	710668	-	1795	protein_coding	transmembrane protein 53	-
105065753	352.273	260.797	177.909	3402.15	1371.55	1056.39	263.66	1943.36	-2.88136	5.76219e-06	7.48005e-05	MPG	NW_011512519.1	8296678	8302403	-	871	protein_coding	N-methylpurine-DNA glycosylase	-
105070575	216.308	161.41	27.6364	0	8.21989	1.30742	135.118	3.17577	5.30489	5.79885e-06	7.522e-05	TBX1	NW_011514148.1	380368	388722	-	1114	protein_coding	T-box 1	T-box
105071000	3614.2	2735.01	33.394	41.4391	73.979	53.6041	2127.53	56.3407	5.2367	5.81626e-06	7.53894e-05	GPR157	NW_011514262.1	10827811	10842806	+	1299	protein_coding	G protein-coupled receptor 157	7tm_2
105066056	62.4203	54.5507	90.3941	590.507	217.24	482.437	69.1217	430.061	-2.63457	5.82266e-06	7.54159e-05	GAS2L1	NW_011512590.1	2982443	2986785	+	1816	protein_coding	growth arrest-specific 2 like 1	-
105074028	155.742	151.696	255.637	3398.01	803.2	981.87	187.691	1727.69	-3.2015	5.8913e-06	7.62479e-05	AGPAT1	NW_011515227.1	54536	63677	+	2840	protein_coding	1-acylglycerol-3-phosphate O-acyltransferase 1%2C transcript variant X3	-
105062883	156.36	167.388	249.879	667.17	1328.1	823.673	191.209	939.647	-2.29734	5.97739e-06	7.73043e-05	STARD3NL	NW_011509970.1	3107351	3148620	-	1708	protein_coding	STARD3 N-terminal like%2C transcript variant X2	-
105076628	488.238	484.231	361.576	35.2232	72.8047	109.823	444.682	72.617	2.60409	5.99647e-06	7.74932e-05	ZBED5	NW_011516265.1	28212108	28217878	+	3040	protein_coding	zinc finger%2C BED-type containing 5%2C transcript variant X2	-
novel.357	0	0	0	29.0074	11.7427	22.2261	0	20.9921	-7.4634	6.01459e-06	7.76694e-05	-	NW_011512008.1	2068928	2069634	+	617	-	- && - && -	-
105082137	170.574	154.685	5.18183	0	0	1.30742	110.147	0.435806	7.7073	6.02388e-06	7.77285e-05	WIPF3	NW_011511114.1	3229745	3271733	-	1925	protein_coding	WAS/WASL interacting protein family%2C member 3	-
105075688	80.343	83.6942	48.9395	300.434	274.779	359.54	70.9922	311.584	-2.13551	6.02814e-06	7.77285e-05	RITA1	NW_011515675.1	1555338	1560233	+	1790	protein_coding	RBPJ interacting and tubulin associated 1	-
105062798	2483.22	2114.77	91.5456	91.166	29.3567	70.6005	1563.18	63.7078	4.62079	6.06681e-06	7.81689e-05	DTNA	NW_011511562.1	12063	232402	+	8053	protein_coding	dystrobrevin%2C alpha%2C transcript variant X8	ZZ
105065889	39.5535	65.7597	57.5759	6.21587	1.17427	2.61483	54.2964	3.33499	4.15627	6.09945e-06	7.8531e-05	TAL1	NW_011510294.1	1099816	1104951	-	1366	protein_coding	T-cell acute lymphocytic leukemia 1	HLH
105070700	88.9953	82.1997	25.3334	1352.99	533.118	312.473	65.5094	732.859	-3.48371	6.1502e-06	7.91256e-05	CTSW	NW_011514224.1	1807898	1811317	+	1344	protein_coding	cathepsin W	Peptidase_C1
105084054	0	0	1.72728	22.7915	36.4024	47.067	0.575759	35.4203	-5.85399	6.15617e-06	7.91436e-05	TRIM15	NW_011511150.1	131139	140096	-	1564	protein_coding	tripartite motif containing 15	SPRY
105070249	1496.23	1329.39	922.365	9829.36	5519.07	4237.34	1249.33	6528.59	-2.3855	6.16258e-06	7.91673e-05	SOD1	NW_011514130.1	4674208	4681310	-	621	protein_coding	superoxide dismutase 1%2C soluble	-
105061993	1991.27	1480.34	101.334	87.0221	54.0164	44.4522	1190.98	61.8302	4.27152	6.19128e-06	7.94769e-05	HMOX1	NW_011509942.1	546539	552650	-	927	protein_coding	heme oxygenase (decycling) 1	-
105070121	0	0	2.87879	107.742	91.593	14.3816	0.959598	71.2388	-6.15089	6.26035e-06	8.03041e-05	SCGB1A1	NW_011514128.1	2455147	2458008	+	485	protein_coding	secretoglobin%2C family 1A%2C member 1 (uteroglobin)	-
105069853	7.41627	8.96724	9.21214	360.52	286.522	11.7668	8.53188	219.603	-4.68477	6.27863e-06	8.04789e-05	LOC105069853	NW_011513968.1	356941	438482	-	1011	protein_coding	sperm-associated acrosin inhibitor-like%2C transcript variant X2	-
105078220	220.016	254.819	233.182	2206.63	846.648	958.337	236.006	1337.21	-2.50154	6.30173e-06	8.07153e-05	MPND	NW_011516557.1	2809065	2817975	+	1594	protein_coding	MPN domain containing	Mov34
105068947	65.5104	96.3978	268.879	12.4317	12.917	13.0742	143.596	12.8076	3.48592	6.32285e-06	8.09259e-05	SHCBP1L	NW_011513524.1	7102548	7133538	-	1762	protein_coding	SHC SH2-domain binding protein 1-like	-
105064098	1464.71	1569.27	171	95.31	12.917	50.9893	1068.33	53.0721	4.34066	6.35607e-06	8.1291e-05	SPEG	NW_011511680.1	7461133	7515566	+	9161	protein_coding	SPEG complex locus	-
105067594	0	0	0	74.5904	25.8339	3.92225	0	34.7822	-8.19091	6.36174e-06	8.13035e-05	MMP3	NW_011513264.1	2086946	2094987	+	1823	protein_coding	matrix metallopeptidase 3 (stromelysin 1%2C progelatinase)	Hemopexin
105077622	325.698	553.727	298.243	29.0074	61.062	84.9821	392.556	58.3505	2.73853	6.36753e-06	8.13175e-05	ANKRD28	NW_011516281.1	2210335	2323235	+	3973	protein_coding	ankyrin repeat domain 28%2C transcript variant X2	-
105078577	539.534	445.373	704.729	155.397	86.896	62.756	563.212	101.683	2.47863	6.43559e-06	8.21261e-05	MEOX2	NW_011516578.1	1469486	1535302	-	2425	protein_coding	mesenchyme homeobox 2	Homeobox
105073397	1.23605	1.49454	0	49.7269	22.3111	26.1483	0.910195	32.7288	-5.21068	6.45899e-06	8.23641e-05	TMEM210	NW_011515016.1	63484	66546	-	595	protein_coding	transmembrane protein 210	-
105082774	15.4506	44.8362	29.3637	325.297	145.609	196.113	29.8835	222.34	-2.8958	6.52774e-06	8.31614e-05	LOC105082774	NW_011544899.1	6030922	6032540	+	1019	protein_coding	apoptosis-associated speck-like protein containing a CARD%2C transcript variant X1	PAAD_DAPIN
105077739	430.144	607.53	650.607	22.7915	84.5474	105.901	562.76	71.0799	2.97389	6.53113e-06	8.31614e-05	AFF1	NW_011516410.1	4906681	5077050	-	6003	protein_coding	AF4/FMR2 family%2C member 1	AF-4
105081171	530.264	410.998	381.728	2513.28	1267.04	2042.19	440.997	1940.83	-2.1374	6.54953e-06	8.33344e-05	PRDX4	NW_011517570.1	2090028	2102331	+	913	protein_coding	peroxiredoxin 4	-
105075890	4614.78	3670.59	93.2729	124.317	62.2363	113.745	2792.88	100.1	4.80358	6.57582e-06	8.36075e-05	COQ10A	NW_011515840.1	369994	373457	-	1614	protein_coding	coenzyme Q10 homolog A (S. cerevisiae)	-
105080692	2019.7	1650.72	8.63638	0	0	0	1226.35	0	12.1462	6.59953e-06	8.38474e-05	CAMK2B	NW_011517499.1	949864	1006722	+	2207	protein_coding	calcium/calmodulin-dependent protein kinase II beta	-
105071101	173.664	133.761	62.1819	2.07196	15.2655	10.4593	123.203	9.2656	3.67547	6.6953e-06	8.49395e-05	IFFO1	NW_011514262.1	16972847	16983842	+	2093	protein_coding	intermediate filament family orphan 1%2C transcript variant X5	-
105066407	587.74	813.777	558.486	47.655	111.556	154.275	653.334	104.495	2.63672	6.70241e-06	8.49676e-05	PDPR	NW_011512822.1	2849	40079	-	5050	protein_coding	pyruvate dehydrogenase phosphatase regulatory subunit%2C transcript variant X4	-
105071515	1907.84	2198.47	165.243	118.101	88.0702	41.8373	1423.85	82.6697	4.10926	6.74921e-06	8.54982e-05	SLC43A2	NW_011514557.1	1860087	1895503	+	3557	protein_coding	solute carrier family 43 (amino acid system L transporter)%2C member 2	-
105083875	33.3732	32.1326	100.182	209.268	735.093	879.892	55.2293	608.084	-3.45997	6.84863e-06	8.66942e-05	LRRC1	NW_011544912.1	10285963	10337277	+	1439	protein_coding	leucine rich repeat containing 1	-
105081498	143.999	105.365	38.5758	0	7.04562	6.53709	95.9801	4.52757	4.31311	6.91198e-06	8.72847e-05	LOC105081498	NW_011517737.1	10027353	10032220	-	2543	lncRNA	uncharacterized LOC105081498	-
105076065	5.56221	3.73635	2.87879	62.1587	42.2737	30.0706	4.05912	44.8343	-3.45725	6.91494e-06	8.72847e-05	LOC105076065	NW_011515961.1	195136	198148	-	614	lncRNA	uncharacterized LOC105076065	-
105067376	2537.6	1942.9	188.849	107.742	112.73	98.0563	1556.45	106.176	3.87371	6.91543e-06	8.72847e-05	TMOD1	NW_011513243.1	14272587	14346428	+	2722	protein_coding	tropomodulin 1	-
105076770	31.5192	34.3744	301.697	3230.18	1472.53	2063.1	122.53	2255.27	-4.201	6.93542e-06	8.74732e-05	CREB3L1	NW_011516265.1	2051424	2085003	-	2215	protein_coding	cAMP responsive element binding protein 3-like 1	bZIP_1
105080591	5531.92	4858	6230.28	34715.6	20723.5	17123.2	5540.07	24187.5	-2.12623	7.03457e-06	8.86592e-05	RPL6	NW_011517499.1	4211158	4215538	+	932	protein_coding	ribosomal protein L6	-
105063323	51.2959	65.7597	54.1213	8.28782	4.69708	5.22967	57.059	6.07152	3.27799	7.09748e-06	8.9387e-05	PEX5L	NW_011511611.1	7264503	7475325	-	4808	protein_coding	peroxisomal biogenesis factor 5-like%2C transcript variant X7	-
105084029	1.23605	7.4727	8.06062	101.526	44.6222	83.6747	5.58979	76.6076	-3.77609	7.11265e-06	8.95128e-05	DNAH14	NW_011511147.1	6862145	7120742	-	13494	protein_coding	dynein%2C axonemal%2C heavy chain 14	-
105069321	34.6093	12.7036	24.1819	443.399	91.593	223.568	23.8316	252.853	-3.40137	7.19498e-06	9.04833e-05	LOC105069321	NW_011513709.1	19908	44124	+	868	V_segment	PF07654:Immunoglobulin C1-set domain|PF07686:Immunoglobulin V-set domain	C1-set
105073918	1262	1169.48	14.394	14.5037	29.3567	20.9187	815.291	21.593	5.23214	7.21307e-06	9.06449e-05	ALPK2	NW_011515224.1	3765936	3859267	+	8570	protein_coding	alpha-kinase 2%2C transcript variant X1	I-set
105072792	11.1244	14.9454	22.4546	58.0148	348.758	154.275	16.1748	187.016	-3.53346	7.23203e-06	9.07641e-05	CDCA8	NW_011514983.1	4817509	4830110	-	2065	protein_coding	cell division cycle associated 8	-
novel.568	8.0343	5.97816	24.7576	265.21	165.572	69.2931	12.9234	166.692	-3.67842	7.23303e-06	9.07641e-05	-	NW_011513413.1	1428648	1432008	-	507	-	- && - && -	-
105072019	51.9139	90.4197	8.06062	0	0	0	50.1314	0	7.53253	7.25546e-06	9.09796e-05	PTPRQ	NW_011514683.1	3894754	4072183	-	7114	protein_coding	protein tyrosine phosphatase%2C receptor type%2C Q	Y_phosphatase
105061907	61.1843	86.6833	292.485	2.07196	5.87135	14.3816	146.784	7.44163	4.26205	7.26409e-06	9.10219e-05	FREM1	NW_011511274.1	5111375	5238337	+	7562	protein_coding	FRAS1 related extracellular matrix 1	Lectin_C
105071106	13.5965	13.4509	24.1819	161.613	105.684	78.445	17.0764	115.247	-2.74506	7.29704e-06	9.13114e-05	CD27	NW_011514262.1	17044486	17048825	-	1853	protein_coding	CD27 molecule%2C transcript variant X3	-
105081114	464.753	436.406	673.638	3472.6	2059.67	1791.16	524.932	2441.14	-2.21679	7.4249e-06	9.28353e-05	HMGN1	NW_011517549.1	1524216	1529867	+	1102	protein_coding	high mobility group nucleosome binding domain 1	-
105073793	3467.11	2994.31	1350.73	58391.9	16410.4	10975.8	2604.05	28592.7	-3.4568	7.43546e-06	9.29003e-05	EEF1D	NW_011515163.1	328813	336265	-	1830	protein_coding	eukaryotic translation elongation factor 1 delta (guanine nucleotide exchange protein)	-
105069387	71.6906	101.629	45.4849	0	2.34854	7.8445	72.9348	3.39768	4.33022	7.49864e-06	9.36222e-05	2023-03-01	NW_011513716.1	5655558	5950441	-	1690	protein_coding	membrane-associated ring finger (C3HC4) 1%2C E3 ubiquitin protein ligase	-
105081770	33.9913	39.6053	87.5153	0	1.17427	2.61483	53.704	1.26303	5.27545	7.54255e-06	9.41025e-05	SFRP5	NW_011517816.1	6191135	6196542	+	1539	protein_coding	secreted frizzled-related protein 5	Fz
105078299	80.343	125.541	101.909	6.21587	19.9626	9.15192	102.598	11.7768	3.0797	7.55328e-06	9.41685e-05	LOC105078299	NW_011516557.1	5432222	5436178	-	299	lncRNA	uncharacterized LOC105078299	-
105072102	728.649	706.917	712.213	22752.1	4230.89	2497.17	715.927	9826.73	-3.77872	7.61851e-06	9.49135e-05	VAMP8	NW_011514758.1	1330122	1334166	+	728	protein_coding	vesicle-associated membrane protein 8%2C transcript variant X1	-
105067389	25.3389	26.9017	93.8486	739.688	460.314	266.713	48.6964	488.905	-3.32429	7.65398e-06	9.52868e-05	GALNT12	NW_011513243.1	15282811	15316744	+	1702	protein_coding	polypeptide N-acetylgalactosaminyltransferase 12	Glycos_transf_2
105077766	72.9267	65.7597	252.182	6.21587	14.0912	3.92225	130.29	8.07645	3.98861	7.69395e-06	9.57156e-05	LOC105077766	NW_011510927.1	2664637	2896091	-	3582	protein_coding	protein sidekick-1-like	fn3
novel.1149	61.1843	60.5289	42.0304	797.703	193.754	321.625	54.5812	437.694	-3.00167	7.79205e-06	9.68652e-05	-	NW_011516684.1	1217887	1235367	+	1602	-	- && - && -	-
105071353	91.4674	206.246	1469.91	0	25.8339	7.8445	589.209	11.2261	5.68272	7.79754e-06	9.68652e-05	LOC105071353	NW_011514434.1	1797	97554	+	1822	protein_coding	integrin beta-like protein 1	EGF_2
105070428	687.859	561.2	24.7576	0	7.04562	18.3038	424.606	8.44982	5.61878	7.82003e-06	9.70084e-05	CARNS1	NW_011514130.1	13386563	13394825	+	5265	protein_coding	carnosine synthase 1	-
105078166	46.3517	50.0671	13.2424	0	0	0	36.5537	0	7.07692	7.82028e-06	9.70084e-05	DIRAS1	NW_011516557.1	1733339	1736318	-	2980	protein_coding	DIRAS family%2C GTP-binding RAS-like 1	-
novel.542	102.592	100.134	11.5152	0	1.17427	0	71.4137	0.391423	7.08179	7.89339e-06	9.78452e-05	-	NW_011513285.1	4736351	4747803	-	1856	-	- && - && -	-
105070725	176.755	220.445	222.243	35.2232	54.0164	50.9893	206.481	46.743	2.13156	7.93256e-06	9.82605e-05	TRIM32	NW_011514248.1	894445	905334	-	3183	protein_coding	tripartite motif containing 32%2C transcript variant X1	NHL
105065425	425.818	303.392	65.0607	4504.43	2511.76	1706.18	264.757	2907.46	-3.45706	7.97057e-06	9.86607e-05	GADD45G	NW_011512512.1	1123189	1123708	+	437	protein_coding	growth arrest and DNA-damage-inducible%2C gamma	-
105068694	4716.13	4966.36	1392.18	265.21	584.786	560.882	3691.56	470.293	2.9714	8.01047e-06	9.90838e-05	SETD7	NW_011513508.1	6331057	6377165	+	7065	protein_coding	SET domain containing (lysine methyltransferase) 7	-
105075128	107.536	93.4087	3.45455	0	0	0	68.1331	0	7.97598	8.02886e-06	9.92404e-05	PGBD5	NW_011515599.1	1117811	1196462	+	1561	protein_coding	piggyBac transposable element derived 5	-
105075739	215.072	239.874	187.122	1481.45	791.458	719.079	214.022	997.328	-2.21949	8.09238e-06	9.99542e-05	IRX3	NW_011515729.1	943556	945690	-	1221	protein_coding	iroquois homeobox 3	Coprinus_mating
105080366	6.79825	19.429	232.606	0	0	0	86.2779	0	8.31772	8.12409e-06	0.000100203	PPEF2	NW_011517196.1	3072692	3106711	+	3107	protein_coding	protein phosphatase%2C EF-hand calcium binding domain 2	Metallophos
105077246	330.024	301.897	76.0001	20.7196	10.5684	31.378	235.974	20.8887	3.50057	8.17602e-06	0.000100772	SLC2A12	NW_011516269.1	23949195	24002368	-	2514	protein_coding	solute carrier family 2 (facilitated glucose transporter)%2C member 12%2C transcript variant X2	Sugar_tr
105065618	16.0686	23.9126	105.364	532.493	550.732	554.345	48.4483	545.857	-3.49149	8.20319e-06	0.000101004	ST6GALNAC2	NW_011512519.1	4375086	4390316	+	2333	protein_coding	ST6 (alpha-N-acetyl-neuraminyl-2%2C3-beta-galactosyl-1%2C3)-N-acetylgalactosaminide alpha-2%2C6-sialyltransferase 2	Glyco_transf_29
105062250	735.447	739.797	751.941	6201.36	4411.73	1950.67	742.395	4187.92	-2.49579	8.20658e-06	0.000101004	LOC105062250	NW_011511552.1	3939255	3939938	+	684	protein_coding	histone H2A.J	Histone
105075345	4.94418	13.4509	12.0909	215.483	54.0164	83.6747	10.162	117.725	-3.53066	8.22891e-06	0.000101136	LOC105075345	NW_011515632.1	6993689	7957204	-	760	protein_coding	chromosome unknown open reading frame%2C human C10orf11	-
105069347	50.0598	56.7925	70.8183	0	5.87135	5.22967	59.2236	3.70034	3.88003	8.44557e-06	0.000103725	ZNF70	NW_011513709.1	832188	835421	+	3234	protein_coding	zinc finger protein 70	zf-C2H2
105073685	573.525	592.585	480.758	1663.78	5326.49	2707.66	548.956	3232.64	-2.55829	8.59857e-06	0.000105529	METTL9	NW_011515158.1	3953632	3993633	-	1348	protein_coding	methyltransferase like 9	-
105066440	5.56221	1.49454	6.33334	33.1513	50.4936	117.668	4.46336	67.1041	-3.89764	8.66423e-06	0.000106259	SLC10A5	NW_011510342.1	5640337	5641650	-	1314	protein_coding	solute carrier family 10%2C member 5	-
105082588	94.5575	73.2324	51.2425	0	8.21989	5.22967	73.0108	4.48319	3.9153	8.7085e-06	0.000106727	CERS1	NW_011544898.1	2009462	2016216	-	765	protein_coding	ceramide synthase 1	LAG1
novel.1049	0	0	0	116.03	7.04562	6.53709	0	43.2041	-8.50328	8.74515e-06	0.0001071	-	NW_011516265.1	10535422	10536865	-	760	-	- && - && -	-
105063569	1.23605	4.48362	6.9091	93.238	30.531	66.6783	4.20959	63.4824	-3.90436	8.7878e-06	0.000107546	SPP2	NW_011511614.1	5486291	5508607	-	1050	protein_coding	secreted phosphoprotein 2%2C 24kDa%2C transcript variant X2	-
105082752	812.082	638.916	543.516	198.908	124.473	91.5192	664.838	138.3	2.27142	8.84e-06	0.000108033	TPST1	NW_011544899.1	5326075	5448062	-	2529	protein_coding	tyrosylprotein sulfotransferase 1%2C transcript variant X1	-
105081065	1287.34	1230.01	1789.46	215.483	442.7	234.028	1435.6	297.404	2.26888	8.85836e-06	0.000108181	LOC105081065	NW_011517541.1	29354	52175	+	4717	protein_coding	olfactory receptor 4C11	-
105063703	815.79	701.686	803.759	5480.32	4826.25	1979.43	773.745	4095.33	-2.40388	8.93825e-06	0.000109079	RHOC	NW_011511616.1	2836787	2842794	-	1090	protein_coding	ras homolog family member C	Ras
105077405	318.9	415.482	140.485	51.7989	31.7053	47.067	291.622	43.5237	2.75054	9.02197e-06	0.000110024	NT5DC1	NW_011516269.1	10790316	10817858	+	2285	protein_coding	5'-nucleotidase domain containing 1	-
105080760	20.3948	56.0452	442.183	0	3.52281	5.22967	172.874	2.91749	5.81334	9.04674e-06	0.000110248	HSPA12A	NW_011517503.1	6896835	6928216	-	2966	protein_coding	heat shock 70kDa protein 12A	-
105081174	588.976	631.443	1080.12	7995.68	13521.7	1910.14	766.847	7809.18	-3.34811	9.07143e-06	0.000110471	SAT1	NW_011517570.1	2164792	2167844	+	1062	protein_coding	spermidine/spermine N1-acetyltransferase 1	Acetyltransf_1
105064315	1.23605	4.48362	2.30303	8.28782	105.684	108.516	2.67423	74.1626	-4.81723	9.11363e-06	0.000110855	RASL10B	NW_011511770.1	222457	227974	+	708	protein_coding	RAS-like%2C family 10%2C member B	Ras
105082469	63.0383	224.928	1.72728	0	0	0	96.5646	0	8.47894	9.1171e-06	0.000110855	LOC105082469	NW_011544137.1	621	1267	+	309	protein_coding	nebulin-like	-
105083439	15176.2	11092.5	1549.37	522.133	968.772	792.295	9272.67	761.067	3.60651	9.12217e-06	0.000110855	IVNS1ABP	NW_011511147.1	1260672	1280848	+	4031	protein_coding	influenza virus NS1A binding protein	BTB
105061891	3115.45	2436.85	165.818	34900	24557.5	34127.5	1906.04	31195	-4.0327	9.15464e-06	0.000111172	PLIN2	NW_011511274.1	1861762	1868581	+	1639	protein_coding	perilipin 2	Perilipin
novel.378	104.446	82.1997	140.485	360.52	669.334	492.896	109.044	507.583	-2.21907	9.19662e-06	0.000111603	-	NW_011512356.1	215414	218778	+	2850	-	- && P18466.1 RecName: Full=DLA class I histocompatibility antigen, A9/A9 alpha chain; Flags: Precursor && -	-
105077665	102.592	110.596	66.2122	14.5037	15.2655	6.53709	93.1333	12.1021	2.95405	9.20973e-06	0.000111684	RASL11B	NW_011516410.1	64036	68504	+	1870	protein_coding	RAS-like%2C family 11%2C member B	Ras
105078215	133.493	109.849	7.48486	0	0	1.30742	83.6088	0.435806	7.30949	9.27102e-06	0.000112349	SHD	NW_011516557.1	2770894	2776914	+	1669	protein_coding	Src homology 2 domain containing transforming protein D	SH2
105071494	76.0168	109.849	12.6667	0	1.17427	0	66.1774	0.391423	6.97155	9.36394e-06	0.000113316	ANK1	NW_011510533.1	2120808	2206534	+	5880	protein_coding	ankyrin 1%2C erythrocytic	Death
105077094	92.0854	102.376	114	24.8635	16.4398	14.3816	102.821	18.5616	2.49559	9.39646e-06	0.00011363	SOBP	NW_011516269.1	4261880	4418855	+	3421	protein_coding	sine oculis binding protein homolog (Drosophila)	-
novel.970	5.56221	5.23089	4.60607	113.958	24.6597	54.9115	5.13305	64.5096	-3.64137	9.54341e-06	0.000115327	-	NW_011515599.1	3177471	3179432	-	1102	-	- && - && -	-
105070211	3.09011	0	0	10.3598	69.2819	214.416	1.03004	98.0194	-6.55527	9.59175e-06	0.00011583	CLIC6	NW_011514130.1	2333754	2368776	-	1234	protein_coding	chloride intracellular channel 6	-
novel.1378	55.6221	38.1108	13.2424	0	0	0	35.6584	0	7.04178	9.62869e-06	0.000116195	-	NW_011517961.1	25228558	25229954	+	534	-	- && - && -	-
105066709	375.758	412.493	30.5152	0	10.5684	13.0742	272.922	7.88087	5.06988	9.69526e-06	0.000116856	P2RY1	NW_011512859.1	5455600	5462894	+	2757	protein_coding	purinergic receptor P2Y%2C G-protein coupled%2C 1	7tm_1
105076655	66.7465	94.156	46.0607	0	2.34854	7.8445	68.9877	3.39768	4.24925	9.77847e-06	0.000117688	TUB	NW_011516265.1	30247577	30267420	-	1822	protein_coding	tubby bipartite transcription factor	Tub
105077576	91.4674	47.8253	89.2426	368.808	422.737	283.71	76.1784	358.418	-2.23233	9.77958e-06	0.000117688	TMEM102	NW_011516271.1	366635	368654	+	1662	protein_coding	transmembrane protein 102	-
105081536	305.921	280.973	675.941	3383.5	2187.66	1809.47	420.945	2460.21	-2.5465	9.79167e-06	0.000117752	CD47	NW_011517767.1	1227734	1274822	-	1182	protein_coding	CD47 molecule	-
105062191	18.5407	18.6817	23.0303	288.002	51.6679	270.635	20.0843	203.435	-3.33709	9.85076e-06	0.000118344	CD69	NW_011511552.1	1001081	1008980	-	1669	protein_coding	CD69 molecule	Lectin_C
105062473	492.564	430.427	288.455	2803.36	1730.87	1332.26	403.816	1955.5	-2.27545	9.85461e-06	0.000118344	ETHE1	NW_011511555.1	601337	614507	-	936	protein_coding	ethylmalonic encephalopathy 1	Lactamase_B
105072973	2046.89	2146.91	1251.7	219.627	320.576	511.2	1815.17	350.468	2.37091	9.8636e-06	0.00011837	NDUFS1	NW_011514985.1	16976972	17049131	+	3540	protein_coding	NADH dehydrogenase (ubiquinone) Fe-S protein 1%2C 75kDa (NADH-coenzyme Q reductase)%2C transcript variant X3	-
105069302	215.69	138.992	323.576	49.7269	34.0538	24.8409	226.086	36.2072	2.65678	9.89778e-06	0.000118698	ELMO1	NW_011513697.1	1687149	2180549	-	5953	protein_coding	engulfment and cell motility 1%2C transcript variant X9	-
105069875	47.5878	65.0125	138.182	2.07196	8.21989	7.8445	83.5941	6.04545	3.72935	9.9244e-06	0.000118935	SLC26A2	NW_011513968.1	1685801	1698673	+	3588	protein_coding	solute carrier family 26 (anion exchanger)%2C member 2%2C transcript variant X1	Sulfate_transp
105068164	1331.84	1049.91	591.304	5662.65	5659.98	3422.82	991.019	4915.15	-2.31026	1.00809e-05	0.000120727	EFNA1	NW_011513412.1	1443941	1450024	-	1506	protein_coding	ephrin-A1	-
105084013	180.463	278.732	419.152	16.5756	28.1825	61.4486	292.782	35.4022	3.0344	1.02028e-05	0.000122103	CEP170	NW_011511147.1	2658682	2756917	-	5355	protein_coding	centrosomal protein 170kDa	FHA
105065062	5.56221	5.97816	1.72728	203.052	32.8796	37.9151	4.42255	91.2821	-4.36907	1.03601e-05	0.000123899	HCST	NW_011512127.1	6067906	6069338	+	440	protein_coding	hematopoietic cell signal transducer%2C transcript variant X1	-
105082858	48.8238	49.3198	11.5152	0	0	0	36.5529	0	7.07697	1.04872e-05	0.000125332	PON1	NW_011511141.1	6610415	6637234	+	1380	protein_coding	paraoxonase 1	-
105078278	279.346	223.434	329.91	2219.06	1107.34	942.648	277.563	1423.02	-2.35704	1.05656e-05	0.000126182	STXBP2	NW_011516557.1	5010176	5019471	+	2229	protein_coding	syntaxin binding protein 2%2C transcript variant X1	Sec1
novel.493	1570.4	1609.62	6.9091	0	0	0	1062.31	0	11.9391	1.06327e-05	0.000126891	-	NW_011512878.1	496048	503541	-	7494	-	- && O00370.1 RecName: Full=LINE-1 retrotransposable element ORF2 protein; Short=ORF2p; Includes: RecName: Full=Reverse transcriptase; Includes: RecName: Full=Endonuclease && -	-
105070670	3357.72	3973.23	2386.52	24295.8	14461.1	10203.1	3239.16	16320	-2.33292	1.06395e-05	0.000126891	FAU	NW_011514224.1	1234238	1235750	-	566	protein_coding	Finkel-Biskis-Reilly murine sarcoma virus (FBR-MuSV) ubiquitously expressed	Ribosomal_S30
105083634	1676.7	1649.22	469.819	20.7196	182.012	56.2189	1265.25	86.3168	3.86646	1.0656e-05	0.000126999	LMO7	NW_011544910.1	2995179	3184508	-	4966	protein_coding	LIM domain 7	-
105076592	9.27034	7.4727	25.3334	735.544	44.6222	168.657	14.0255	316.274	-4.48851	1.06756e-05	0.000127145	ABCC8	NW_011516265.1	22866878	22940421	+	4766	protein_coding	ATP-binding cassette%2C sub-family C (CFTR/MRP)%2C member 8%2C transcript variant X1	ABC_membrane
105071342	48.2058	34.3744	31.6667	683.745	193.754	160.812	38.0823	346.104	-3.18082	1.08299e-05	0.000128895	ISG15	NW_011514349.1	120283	121377	+	635	protein_coding	ISG15 ubiquitin-like modifier	ubiquitin
105065734	634.091	630.696	603.395	122.245	150.307	45.7596	622.727	106.104	2.55417	1.08608e-05	0.000129173	NME4	NW_011512519.1	8032047	8033851	-	877	protein_coding	NME/NM23 nucleoside diphosphate kinase 4	NDK
105074027	45.7337	62.7707	162.94	634.018	811.42	495.511	90.4813	646.983	-2.83687	1.0908e-05	0.000129646	EGFL8	NW_011515227.1	63601	66890	-	2114	protein_coding	EGF-like-domain%2C multiple 8%2C transcript variant X2	EGF_CA
105082564	33.3732	50.0671	14.9697	0	0	0	32.8033	0	6.92027	1.0931e-05	0.00012983	KCNN1	NW_011544898.1	1316480	1348396	+	2230	protein_coding	potassium intermediate/small conductance calcium-activated channel%2C subfamily N%2C member 1%2C transcript variant X1	Ion_trans_2
novel.1125	0	0	0	58.0148	3.52281	28.7632	0	30.1002	-7.9819	1.09731e-05	0.00013024	-	NW_011516553.1	2556433	2564111	-	635	-	- && - && -	-
105063946	144.617	148.707	527.971	29.0074	31.7053	31.378	273.765	30.6969	3.15546	1.10029e-05	0.000130505	PITPNC1	NW_011511653.1	4578598	4793490	+	4221	protein_coding	phosphatidylinositol transfer protein%2C cytoplasmic 1%2C transcript variant X3	-
105074742	254.625	421.46	11.5152	2.07196	3.52281	11.7668	229.2	5.78717	5.2789	1.10702e-05	0.000131074	SIX4	NW_011515408.1	6303228	6311812	-	2498	protein_coding	SIX homeobox 4	Homeobox
105070821	430.762	332.535	222.819	3949.15	1264.69	1533.6	328.705	2249.15	-2.77411	1.10736e-05	0.000131074	CHKB	NW_011514259.1	1254885	1258282	-	1352	protein_coding	choline kinase beta	Choline_kinase
105067148	42.6436	55.298	52.394	805.991	223.111	214.416	50.1119	414.506	-3.04582	1.11269e-05	0.000131615	MGMT	NW_011510360.1	2766302	2996423	-	762	protein_coding	O-6-methylguanine-DNA methyltransferase	DNA_binding_1
105068038	100.12	67.2543	195.758	520.061	843.126	807.984	121.044	723.723	-2.57922	1.11395e-05	0.000131674	HSD17B7	NW_011513397.1	1017100	1036286	+	1401	protein_coding	hydroxysteroid (17-beta) dehydrogenase 7	adh_short
105068564	749.662	656.103	377.698	3511.96	2388.46	2189.92	594.487	2696.78	-2.18141	1.11655e-05	0.000131891	SURF1	NW_011513475.1	2167	6309	-	960	protein_coding	surfeit 1	-
105069635	45.1157	50.8143	48.3637	6.21587	1.17427	1.30742	48.0979	2.89918	4.22932	1.12203e-05	0.000132448	BAALC	NW_011513933.1	3768456	3821157	+	1450	protein_coding	brain and acute leukemia%2C cytoplasmic	-
105075927	3133.38	6729.17	4241.04	61719.4	23997.4	17965.2	4701.19	34560.7	-2.87802	1.12514e-05	0.000132725	LOC105075927	NW_011515840.1	497847	501572	-	531	protein_coding	uncharacterized LOC105075927	-
novel.899	0	0	0	14.5037	14.0912	28.7632	0	19.1194	-7.3401	1.13428e-05	0.000133712	-	NW_011515224.1	11753538	11755603	+	288	-	- && - && -	-
novel.1307	0	0	0.575759	22.7915	28.1825	19.6113	0.19192	23.5284	-6.6757	1.14091e-05	0.000134403	-	NW_011517530.1	283771	290424	+	1066	-	- && - && -	-
105073714	1427.63	1164.25	2110.16	4616.32	9973.07	8626.34	1567.34	7738.58	-2.30378	1.15348e-05	0.000135791	GPRC5B	NW_011515158.1	5678664	5690305	+	2717	protein_coding	G protein-coupled receptor%2C class C%2C group 5%2C member B	-
105068283	894.279	753.248	485.364	196.836	115.078	159.505	710.964	157.14	2.18146	1.1579e-05	0.000136218	CAPRIN2	NW_011513413.1	1811402	1849801	+	4136	protein_coding	caprin family member 2%2C transcript variant X10	-
105070547	169.338	190.554	643.122	3321.34	3471.14	1677.42	334.338	2823.3	-3.07757	1.16077e-05	0.000136463	SLC25A1	NW_011514148.1	628563	630578	+	1094	protein_coding	solute carrier family 25 (mitochondrial carrier%3B citrate transporter)%2C member 1	Mito_carr
105071047	17.9227	19.429	34.5455	240.347	143.261	98.0563	23.9657	160.555	-2.73671	1.17101e-05	0.000137481	LOC105071047	NW_011514262.1	15959009	15961587	+	1923	lncRNA	uncharacterized LOC105071047%2C transcript variant X1	-
105081779	229.904	213.719	121.485	1220.38	844.3	651.094	188.37	905.258	-2.26443	1.18731e-05	0.0001393	UBTD1	NW_011517816.1	6336179	6338915	-	1334	protein_coding	ubiquitin domain containing 1	ubiquitin
105075293	76.6348	174.114	2224.16	18.6476	32.8796	30.0706	824.968	27.1992	4.91782	1.20085e-05	0.000140793	SOD3	NW_011515627.1	6749997	6755258	-	1786	protein_coding	superoxide dismutase 3%2C extracellular%2C transcript variant X1	-
105064403	23.4849	14.1981	51.8183	138.821	253.642	393.533	29.8338	261.999	-3.13214	1.21671e-05	0.000142556	OCLN	NW_011511773.1	8900457	8944763	-	3103	protein_coding	occludin%2C transcript variant X1	-
105078105	0	1.49454	0	33.1513	18.7883	44.4522	0.49818	32.1306	-6.16109	1.24807e-05	0.000146026	LOC105078105	NW_011510929.1	135748	186061	+	777	protein_coding	forkhead box protein L1	Fork_head
105084104	106.3	150.201	149.121	10.3598	18.7883	31.378	135.208	20.1754	2.71904	1.24951e-05	0.000146026	ZKSCAN8	NW_011511150.1	1058681	1070123	-	2088	protein_coding	zinc finger with KRAB and SCAN domains 8	SCAN
105083952	49.4418	45.5835	52.394	0	4.69708	3.92225	49.1398	2.87311	3.96143	1.2497e-05	0.000146026	SUSD4	NW_011511147.1	8074414	8183167	+	3051	protein_coding	sushi domain containing 4%2C transcript variant X2	Sushi
105069606	79.1069	88.1778	403.031	1114.71	2128.95	3329.99	190.105	2191.22	-3.52641	1.25897e-05	0.000146911	NIPAL2	NW_011513933.1	138496	187882	-	1475	protein_coding	NIPA-like domain containing 2	DUF803
105071733	73.5447	133.761	46.0607	0	3.52281	9.15192	84.4556	4.22491	4.23727	1.26338e-05	0.000147327	LOC105071733	NW_011510549.1	1195914	1290907	+	372	lncRNA	uncharacterized LOC105071733	-
105071710	33.9913	68.0016	61.6062	174.044	387.509	435.37	54.533	332.308	-2.61039	1.26508e-05	0.000147425	TUFT1	NW_011514627.1	521113	558619	-	2519	protein_coding	tuftelin 1%2C transcript variant X2	-
105062187	0	0	3.45455	29.0074	39.9252	133.357	1.15152	67.4297	-5.81974	1.27118e-05	0.000148037	LOC105062187	NW_011511552.1	748802	788603	-	4656	protein_coding	alpha-2-macroglobulin-like	A2M_comp
105079657	66.7465	48.5725	21.8788	0	0	1.30742	45.7326	0.435806	6.43899	1.27719e-05	0.000148636	ARHGAP36	NW_011516773.1	2385672	2393848	+	2670	protein_coding	Rho GTPase activating protein 36	-
105083065	1019.12	777.908	1009.88	5472.03	2979.12	3123.42	935.636	3858.19	-2.04355	1.29828e-05	0.000150989	CENPB	NW_011544902.1	4103015	4109572	+	2096	protein_coding	centromere protein B%2C 80kDa	DDE
105081667	443.122	407.262	1217.15	124.317	83.3731	40.5299	689.179	82.7401	3.06446	1.30501e-05	0.000151569	ARHGAP31	NW_011517767.1	10109245	10205020	+	5902	protein_coding	Rho GTPase activating protein 31	-
105081552	493.8	449.856	1.72728	6.21587	5.87135	1.30742	315.128	4.46488	6.15739	1.30695e-05	0.000151692	TAGLN3	NW_011517767.1	4254423	4267710	+	1313	protein_coding	transgelin 3%2C transcript variant X1	CH
105068580	55.004	47.078	415.122	8.28782	7.04562	9.15192	172.401	8.16179	4.4036	1.31329e-05	0.000152326	OLFM1	NW_011513475.1	1197126	1217747	+	1473	protein_coding	olfactomedin 1	-
105070268	122.987	118.069	12.6667	0	0	2.61483	84.574	0.871611	6.48865	1.33519e-05	0.000154659	MAP3K7CL	NW_011514130.1	6791562	6870629	-	1222	protein_coding	MAP3K7 C-terminal like%2C transcript variant X1	-
105066882	23.4849	7.4727	2.87879	310.793	129.17	84.9821	11.2788	174.982	-3.95171	1.33815e-05	0.000154898	GRTP1	NW_011512878.1	514368	537159	+	1009	protein_coding	growth hormone regulated TBC protein 1	TBC
novel.1127	4.94418	8.21997	16.697	55.9428	111.556	95.4414	9.95372	87.6466	-3.13702	1.33943e-05	0.000154943	-	NW_011516553.1	2873497	2874241	-	649	-	- && - && -	-
105083620	121.132	99.3869	128.394	323.225	618.84	519.045	116.305	487.037	-2.06732	1.34552e-05	0.00015551	ADSS	NW_011511147.1	3598779	3630255	-	2558	protein_coding	adenylosuccinate synthase	-
105078160	203.948	189.807	100.758	4135.62	937.067	622.331	164.837	1898.34	-3.52533	1.34613e-05	0.00015551	PLEKHJ1	NW_011516557.1	1355977	1358747	+	1737	protein_coding	pleckstrin homology domain containing%2C family J member 1	-
novel.937	142.763	114.332	1.15152	0	0	0	86.0824	0	8.31352	1.35797e-05	0.000156773	-	NW_011515408.1	6215344	6253952	-	2632	-	- && - && -	-
105070996	1.23605	2.98908	0	12.4317	118.601	45.7596	1.40837	58.9309	-5.44235	1.36464e-05	0.000157438	LOC105070996	NW_011514262.1	10629098	10635014	-	408	lncRNA	uncharacterized LOC105070996%2C transcript variant X1	-
105073783	300.359	248.094	252.758	1744.59	783.238	1047.24	267.07	1191.69	-2.15673	1.38373e-05	0.000159534	LY6H	NW_011515163.1	68149	71190	-	2017	protein_coding	lymphocyte antigen 6 complex%2C locus H	-
105080135	266.986	215.214	176.182	3122.44	1005.17	798.832	219.461	1642.15	-2.90291	1.39843e-05	0.000161121	IFI35	NW_011517136.1	147927	157614	-	1574	protein_coding	interferon-induced protein 35	-
105075145	643.98	653.114	278.091	7807.13	2420.17	2422.64	525.062	4216.65	-3.00544	1.40268e-05	0.000161504	VIMP	NW_011515601.1	1110325	1116000	+	986	protein_coding	VCP-interacting membrane protein	-
105076106	151.416	160.663	630.456	0	25.8339	11.7668	314.178	12.5336	4.6102	1.40424e-05	0.000161576	SHROOM4	NW_011515962.1	609215	809908	-	6739	protein_coding	shroom family member 4	-
105061742	862.142	665.817	1.72728	4.14391	0	9.15192	509.895	4.43194	6.85126	1.40895e-05	0.000162011	LOC105061742	NW_011511178.1	1806292	1809139	-	2771	protein_coding	xin actin-binding repeat-containing protein 1-like%2C transcript variant X1	-
105061596	124.841	146.465	92.6971	10.3598	17.614	27.4558	121.334	18.4765	2.68965	1.43095e-05	0.000164431	ATXN1	NW_011511150.1	8591032	8753908	+	3924	protein_coding	ataxin 1%2C transcript variant X1	-
novel.250	0	0	0	6.21587	24.6597	35.3003	0	22.0586	-7.55283	1.43304e-05	0.000164562	-	NW_011511555.1	2162432	2164359	-	942	-	- && Q6UW32.1 RecName: Full=Insulin growth factor-like family member 1; Flags: Precursor && -	-
105079765	336.822	568.672	1547.06	37.2952	91.593	117.668	817.519	82.1853	3.30858	1.43799e-05	0.000165021	GLG1	NW_011510931.1	9965	124225	-	3636	protein_coding	golgi glycoprotein 1	-
105068765	1904.13	1667.91	1505.03	4966.48	9700.64	5887.3	1692.36	6851.47	-2.01751	1.45193e-05	0.00016651	LRP10	NW_011513511.1	623874	629648	+	3171	protein_coding	low density lipoprotein receptor-related protein 10	Ldl_recept_a
105077626	80.961	77.7161	4.03031	0	0	0	54.2358	0	7.64667	1.46036e-05	0.000167366	COLQ	NW_011516281.1	2449219	2502457	+	1788	protein_coding	collagen-like tail subunit (single strand of homotrimer) of asymmetric acetylcholinesterase	-
105066086	1768.78	1477.35	1767	15856.7	7016.26	5227.05	1671.05	9366.66	-2.48664	1.46284e-05	0.000167539	TCN2	NW_011512590.1	3848304	3860674	+	2006	protein_coding	transcobalamin II	-
105079110	269.458	461.065	1520.58	39.3672	92.7673	13.0742	750.367	48.4029	3.95025	1.47085e-05	0.000168346	SCARA5	NW_011516705.1	72644	168602	-	4145	protein_coding	scavenger receptor class A%2C member 5%2C transcript variant X2	-
105082989	438.178	428.933	473.849	8975.71	1986.86	1685.26	446.987	4215.95	-3.23727	1.47349e-05	0.000168537	NFIB	NW_011544901.1	146818	368637	+	3096	protein_coding	nuclear factor I/B%2C transcript variant X1	MH1
105080896	4921.93	5471.51	6114.56	942.74	492.019	92.8266	5502.67	509.195	3.4352	1.47856e-05	0.000169005	GPX3	NW_011517530.1	13202	21520	+	1594	protein_coding	glutathione peroxidase 3 (plasma)	-
105067089	32.7552	35.869	123.788	0	1.17427	3.92225	64.1374	1.69884	5.13026	1.48733e-05	0.000169817	LOC105067089	NW_011509858.1	522563	526136	+	3054	protein_coding	protein PRR14L-like	-
105075393	2931.28	2739.49	1936.85	687.889	302.962	189.575	2535.88	393.475	2.69075	1.48763e-05	0.000169817	SPOCK2	NW_011515632.1	10347880	10374014	+	5111	protein_coding	sparc/osteonectin%2C cwcv and kazal-like domains proteoglycan (testican) 2	-
105077922	153.888	198.774	168.122	45.583	15.2655	14.3816	173.594	25.0767	2.82988	1.48997e-05	0.000169973	COL8A1	NW_011516552.1	3600448	3746331	-	5245	protein_coding	collagen%2C type VIII%2C alpha 1%2C transcript variant X2	Collagen
105073126	204.566	145.718	21.3031	10.3598	4.69708	5.22967	123.862	6.76217	4.23399	1.49722e-05	0.000170688	BAIAP2L2	NW_011514986.1	6672561	6694846	+	1966	protein_coding	BAI1-associated protein 2-like 2	-
105064678	1302.17	1588.7	100.182	78.7343	11.7427	5.22967	997.017	31.9022	4.98457	1.51011e-05	0.000172043	KLHL33	NW_011511992.1	935431	940306	+	2781	protein_coding	kelch-like family member 33	BACK
novel.383	1.23605	4.48362	4.03031	120.173	29.3567	28.7632	3.24999	59.4311	-4.18825	1.53194e-05	0.000174301	-	NW_011512444.1	227370	228948	+	1579	-	- && - && -	-
105083862	0.618023	0	9.21214	134.677	125.647	70.6005	3.27672	110.308	-5.04507	1.5426e-05	0.000175284	TFAP2B	NW_011544912.1	8229326	8254284	+	2300	protein_coding	transcription factor AP-2 beta (activating enhancer binding protein 2 beta)%2C transcript variant X1	TF_AP-2
novel.820	6.18023	3.73635	35.697	142.965	254.817	287.632	15.2045	228.471	-3.90255	1.54792e-05	0.000175685	-	NW_011514982.1	2239222	2327506	-	2441	-	- && - && -	-
105082699	523.465	419.218	1141.73	155.397	57.5392	62.756	694.804	91.8973	2.92762	1.54817e-05	0.000175685	NEURL1B	NW_011544898.1	11634533	11650580	+	4995	protein_coding	neuralized E3 ubiquitin protein ligase 1B	-
105078224	1615.51	1256.16	42.0304	47.655	36.4024	48.3744	971.234	44.1439	4.46064	1.54996e-05	0.000175774	PLIN5	NW_011516557.1	2932228	2939499	-	1890	protein_coding	perilipin 5	Perilipin
105064300	0.618023	0.74727	1.72728	43.5111	42.2737	10.4593	1.03086	32.0814	-4.93072	1.5577e-05	0.00017642	DLX3	NW_011510164.1	296939	302210	+	2614	protein_coding	distal-less homeobox 3	Homeobox
105080017	289.853	582.123	1799.25	24.8635	38.7509	122.897	890.407	62.1705	3.8349	1.60923e-05	0.000182019	LOC105080017	NW_011517098.1	11647078	11678331	+	7509	protein_coding	cytoplasmic dynein 1 heavy chain 1	AAA_5
novel.320	38.9354	54.5507	88.0911	296.29	260.688	298.091	60.5257	285.023	-2.23379	1.61517e-05	0.00018256	-	NW_011511680.1	6929903	6935071	+	5169	-	- && - && -	-
105076893	1280.54	1265.13	137.031	29.0074	43.448	105.901	894.234	59.452	3.90608	1.6175e-05	0.000182596	LOC105076893	NW_011516268.1	6360791	6369739	-	4803	protein_coding	chromosome unknown open reading frame%2C human C15orf52	-
novel.1356	1.23605	1.49454	1.15152	33.1513	34.0538	14.3816	1.29403	27.1956	-4.39831	1.63119e-05	0.000184021	-	NW_011517737.1	5912331	5922671	-	1002	-	- && - && -	-
105081134	25.3389	39.6053	57.0001	0	0	1.30742	40.6481	0.435806	6.26996	1.63781e-05	0.000184648	LOC105081134	NW_011517550.1	767071	806592	+	3088	protein_coding	hemicentin-2-like	I-set
105072925	229.286	183.828	6.9091	2074.03	1932.85	4972.11	140.008	2992.99	-4.41841	1.64286e-05	0.000185097	MSTN	NW_011514985.1	9484604	9491340	-	2893	protein_coding	myostatin	TGFb_propeptide
105067347	45.7337	67.2543	207.273	1052.55	739.79	745.228	106.754	845.857	-2.98466	1.65637e-05	0.000186498	GLIPR2	NW_011513243.1	12366949	12383493	+	954	protein_coding	GLI pathogenesis-related 2	SCP
105065649	124.841	127.783	45.4849	511.773	521.376	575.264	99.3696	536.137	-2.4331	1.6659e-05	0.000187449	LLGL2	NW_011512519.1	5117730	5138489	-	3421	protein_coding	lethal giant larvae homolog 2 (Drosophila)%2C transcript variant X1	-
105083159	30.9011	38.1108	46.6364	625.731	167.921	168.657	38.5494	320.769	-3.05308	1.67818e-05	0.000188708	LOC105083159	NW_011544904.1	4526475	4530057	-	432	lncRNA	uncharacterized LOC105083159	-
105076153	416.547	616.498	2235.09	2.07196	90.4188	35.3003	1089.38	42.597	4.6654	1.68494e-05	0.000189346	ANO6	NW_011516006.1	922131	1197784	+	4102	protein_coding	anoctamin 6%2C transcript variant X2	-
105081995	448.067	803.315	517.031	2.07196	41.0994	69.2931	589.471	37.4882	3.9603	1.69541e-05	0.000190399	LOC105081995	NW_011517956.1	11987746	12115204	+	3908	protein_coding	E3 ubiquitin-protein ligase UBR3	-
105077890	115.57	124.047	1.15152	0	0	0	80.2562	0	8.21229	1.69792e-05	0.000190556	MROH5	NW_011516551.1	363555	461435	-	4279	protein_coding	maestro heat-like repeat family member 5	-
105076957	158.832	133.761	201.516	12.4317	34.0538	33.9928	164.703	26.8261	2.59245	1.70456e-05	0.000191178	TUBGCP4	NW_011516268.1	8617438	8654614	+	3680	protein_coding	tubulin%2C gamma complex associated protein 4%2C transcript variant X1	-
105062519	3753.25	3106.4	53.5455	132.605	58.7135	43.1448	2304.4	78.1545	4.88559	1.70867e-05	0.000191396	RTN2	NW_011511555.1	1765412	1773687	-	1857	protein_coding	reticulon 2	-
105065627	97.0296	171.872	154.303	20.7196	14.0912	32.6854	141.068	22.4987	2.64788	1.70871e-05	0.000191396	RNF157	NW_011512519.1	4627801	4695053	+	2820	protein_coding	ring finger protein 157	-
105071300	520.375	553.727	358.122	111.886	21.1369	39.2225	477.408	57.415	3.07353	1.72736e-05	0.000193359	RHOBTB1	NW_011514272.1	9829549	9891580	+	4182	protein_coding	Rho-related BTB domain containing 1	Ras
105082616	3.09011	2.24181	25.3334	261.066	126.821	160.812	10.2218	182.9	-4.14898	1.73951e-05	0.000194594	LPAR2	NW_011544898.1	2529105	2534283	-	1749	protein_coding	lysophosphatidic acid receptor 2%2C transcript variant X1	7tm_1
105065692	297.269	307.875	1144.03	37.2952	86.896	66.6783	583.059	63.6231	3.18958	1.7421e-05	0.000194758	GPR124	NW_011509483.1	50748	73711	-	3426	protein_coding	G protein-coupled receptor 124	7tm_2
105076161	50.6779	68.0016	57.0001	0	7.04562	1.30742	58.5598	2.78435	4.25011	1.76349e-05	0.000197021	SLC38A4	NW_011516006.1	2082980	2123198	-	3330	protein_coding	solute carrier family 38%2C member 4	Aa_trans
105072549	237.939	207.741	534.88	1864.76	1808.38	1418.55	326.853	1697.23	-2.37589	1.76645e-05	0.000197225	SLC25A39	NW_011514977.1	926892	932081	+	2102	protein_coding	solute carrier family 25%2C member 39%2C transcript variant X3	Mito_carr
105078261	0	0.74727	3.45455	8.28782	116.253	87.5969	1.40061	70.7125	-5.63465	1.77105e-05	0.000197611	CRB3	NW_011516557.1	4250830	4253104	+	803	protein_coding	crumbs family member 3	-
105064863	10900.1	10416.2	7940.86	54697.6	41927.3	25770.5	9752.37	40798.5	-2.06468	1.77505e-05	0.00019793	RPS2	NW_011512008.1	2698323	2700110	+	777	protein_coding	ribosomal protein S2	-
105066960	75.3988	83.6942	82.3335	1440.01	434.48	256.254	80.4755	710.248	-3.14028	1.77716e-05	0.000198038	FUOM	NW_011510360.1	286696	290628	+	683	protein_coding	fucose mutarotase	-
105077445	1448.65	1431.02	105.94	49.7269	89.2445	65.3709	995.202	68.1141	3.86597	1.78867e-05	0.000199064	EPM2A	NW_011516269.1	32505207	32553132	-	2581	protein_coding	epilepsy%2C progressive myoclonus type 2A%2C Lafora disease (laforin)	DSPc
105073166	23.4849	22.4181	28.2122	323.225	127.995	91.5192	24.705	180.913	-2.86593	1.80227e-05	0.000200449	IFT27	NW_011514986.1	7740734	7759020	+	1164	protein_coding	intraflagellar transport 27%2C transcript variant X1	Ras
105064198	1.23605	2.98908	0	95.31	83.3731	7.8445	1.40837	62.1759	-5.508	1.8173e-05	0.000201991	SPDEF	NW_011511766.1	2834140	2840962	+	1157	protein_coding	SAM pointed domain containing ETS transcription factor	Ets
novel.594	33.3732	42.5944	44.3334	0	1.17427	2.61483	40.1003	1.26303	4.84737	1.83086e-05	0.000203368	-	NW_011513524.1	7189490	7204610	-	2518	-	- && - && -	-
105062263	2493.1	2181.28	364.455	24.8635	86.896	0	1679.61	37.2531	5.48998	1.83633e-05	0.000203845	MYBPH	NW_011509948.1	329371	340020	+	4630	protein_coding	myosin binding protein H%2C transcript variant X1	I-set
novel.310	44.4976	53.0562	9.21214	0	0	0	35.5886	0	7.03819	1.85342e-05	0.000205478	-	NW_011511623.1	1057952	1079745	+	1465	-	- && - && -	-
105076363	0	2.24181	0	190.62	9.39416	28.7632	0.74727	76.2591	-6.75907	1.86042e-05	0.000206123	LOC105076363	NW_011516006.1	6005553	6013840	-	1796	protein_coding	keratin%2C type II cuticular Hb1-like	Filament
105071240	1.23605	0.74727	0	103.598	14.0912	14.3816	0.661105	44.0235	-6.06829	1.86322e-05	0.000206301	LOC105071240	NW_011514270.1	1207546	1220647	-	468	lncRNA	uncharacterized LOC105071240	-
105073043	9.88836	14.1981	12.0909	145.037	97.4644	41.8373	12.0591	94.7795	-2.97072	1.86695e-05	0.000206581	BIK	NW_011514986.1	3114708	3118489	-	1233	protein_coding	BCL2-interacting killer (apoptosis-inducing)%2C transcript variant X2	-
105062714	281.818	251.083	134.152	793.559	1864.74	1021.09	222.351	1226.46	-2.46445	1.87512e-05	0.000207352	PVRL2	NW_011511555.1	1304195	1329708	+	2552	protein_coding	poliovirus receptor-related 2 (herpesvirus entry mediator B)	-
105082961	232.995	227.17	10.3637	0	5.87135	0	156.843	1.95712	6.2077	1.88296e-05	0.000208087	KHDRBS3	NW_011544900.1	14760184	14847797	+	969	protein_coding	KH domain containing%2C RNA binding%2C signal transduction associated 3	-
105074834	420.255	255.566	295.364	2216.99	1645.15	907.347	323.729	1589.83	-2.29542	1.885e-05	0.000208179	GFOD2	NW_011515430.1	6717009	6747577	-	2116	protein_coding	glucose-fructose oxidoreductase domain containing 2	GFO_IDH_MocA
105073159	417.165	311.612	286.728	5853.27	1708.56	1110	338.502	2890.61	-3.09376	1.88874e-05	0.00020846	MPST	NW_011514986.1	7511692	7521472	-	1171	protein_coding	mercaptopyruvate sulfurtransferase	Rhodanese
novel.126	0.618023	0	0	37.2952	11.7427	24.8409	0.206008	24.6263	-6.72896	1.93001e-05	0.000212879	-	NW_011510729.1	4296116	4299872	-	588	-	- && - && -	-
105067420	126.695	153.938	128.394	10.3598	19.9626	33.9928	136.342	21.4384	2.64282	1.93387e-05	0.000213168	LOC105067420	NW_011510360.1	8246593	8260320	-	1517	protein_coding	chromosome unknown open reading frame%2C human C10orf88	-
105083512	0	8.21997	39.1516	546.996	461.488	590.953	15.7905	533.146	-5.07371	1.94617e-05	0.000214278	NAALAD2	NW_011544909.1	8406471	8442765	-	2168	protein_coding	N-acetylated alpha-linked acidic dipeptidase 2	TFR_dimer
105078780	613.079	535.792	168.697	74.5904	61.062	27.4558	439.189	54.3694	3.02006	1.94641e-05	0.000214278	GKAP1	NW_011516693.1	2066030	2122385	-	1533	protein_coding	G kinase anchoring protein 1%2C transcript variant X2	-
105072504	8.0343	3.73635	3.45455	200.98	44.6222	26.1483	5.07507	90.5834	-4.1467	1.94776e-05	0.000214291	MYL5	NW_011510551.1	115184	117823	+	618	protein_coding	myosin%2C light chain 5%2C regulatory	-
105065392	326.316	242.115	153.152	1048.41	866.611	1908.83	240.528	1274.62	-2.40608	1.95194e-05	0.000214614	ACAD8	NW_011512462.1	257184	274356	-	1895	protein_coding	acyl-CoA dehydrogenase family%2C member 8	-
105071832	260.188	195.037	50.091	22.7915	9.39416	3.92225	168.439	12.036	3.85057	1.9555e-05	0.00021487	DOK5	NW_011514637.1	4696966	4824003	-	1895	protein_coding	docking protein 5%2C transcript variant X1	-
novel.1335	0	0	0	103.598	5.87135	5.22967	0	38.2329	-8.32622	1.97881e-05	0.000217292	-	NW_011517677.1	1679865	1680372	-	378	-	- && - && -	-
105064914	0	0	0	31.0793	37.5766	3.92225	0	24.1927	-7.67412	1.99543e-05	0.00021887	LOC105064914	NW_011512008.1	1976642	1985849	-	761	protein_coding	putative serine protease 41	Trypsin
105080134	11.7424	14.9454	123.212	0	0	0	49.9667	0	7.53024	1.9957e-05	0.00021887	NT5C3B	NW_011517136.1	997499	1003479	+	3516	protein_coding	5'-nucleotidase%2C cytosolic IIIB	-
105078972	2456.64	2381.55	225.122	116.03	151.481	151.66	1687.77	139.724	3.59348	2.00396e-05	0.000219507	CDC42EP3	NW_011516700.1	4077189	4101085	-	2354	protein_coding	CDC42 effector protein (Rho GTPase binding) 3	-
105082293	391.826	416.229	211.303	31.0793	76.3275	67.9857	339.786	58.4642	2.52671	2.00404e-05	0.000219507	ALS2	NW_011517963.1	2564578	2632304	+	6647	protein_coding	amyotrophic lateral sclerosis 2 (juvenile)	VPS9
novel.185	0	0.74727	0	37.2952	16.4398	16.9964	0.24909	23.5771	-6.66478	2.02927e-05	0.000222129	-	NW_011511147.1	7754252	7756051	+	478	-	- && - && -	-
105083834	228.05	258.555	55.8486	0	5.87135	18.3038	180.818	8.0584	4.44258	2.03676e-05	0.000222808	CLIC5	NW_011544912.1	5416775	5543159	-	2272	protein_coding	chloride intracellular channel 5%2C transcript variant X1	-
105064603	51.2959	75.4743	153.728	8.28782	9.39416	13.0742	93.4992	10.2521	3.17768	2.05687e-05	0.000224646	NR2F1	NW_011511990.1	3836230	3844854	-	1261	protein_coding	nuclear receptor subfamily 2%2C group F%2C member 1	Hormone_recep
105071292	3955.96	3221.48	2.30303	0	0	0	2393.25	0	13.1108	2.05745e-05	0.000224646	LOC105071292	NW_011510533.1	2207130	2216740	+	1880	protein_coding	ankyrin-1-like	-
105079574	35.8453	38.1108	19	184.404	111.556	356.925	30.9854	217.628	-2.81479	2.06264e-05	0.000225071	HESX1	NW_011516746.1	5068823	5070888	+	1171	protein_coding	HESX homeobox 1	Homeobox
105064248	138.437	159.916	343.152	758.336	1531.25	1379.32	213.835	1222.97	-2.51581	2.08222e-05	0.000227064	LOC105064248	NW_011511766.1	4047230	4051352	-	1177	protein_coding	SLA class II histocompatibility antigen%2C DQ haplotype D alpha chain	C1-set
105069093	380.702	375.129	481.91	1317.76	2372.02	1300.88	412.58	1663.56	-2.01177	2.11633e-05	0.000230494	SEC11A	NW_011513546.1	1710889	1741731	-	1410	protein_coding	SEC11 homolog A (S. cerevisiae)%2C transcript variant X1	-
105072713	201.475	150.201	61.0304	2527.79	851.346	559.574	137.569	1312.9	-3.25417	2.11923e-05	0.000230664	HYI	NW_011514983.1	379816	382183	+	698	protein_coding	hydroxypyruvate isomerase (putative)	-
novel.685	3.09011	2.98908	0	8.28782	145.609	94.134	2.0264	82.6771	-5.37427	2.13399e-05	0.000232125	-	NW_011514130.1	14731469	14743418	-	3765	-	- && - && -	-
105062208	20.3948	42.5944	28.2122	265.21	122.124	149.046	30.4004	178.793	-2.55501	2.14926e-05	0.000233493	LOC105062208	NW_011511552.1	1344734	1354825	-	824	protein_coding	NKG2-D type II integral membrane protein%2C transcript variant X2	Lectin_C
novel.1029	1.23605	0	0	72.5184	30.531	10.4593	0.412015	37.8363	-6.47673	2.19228e-05	0.000237868	-	NW_011516006.1	7889950	7893818	+	603	-	- && - && -	-
105082734	1201.44	1324.16	9124.62	60.0867	410.994	69.2931	3883.41	180.125	4.42797	2.19587e-05	0.000238108	ELN	NW_011544899.1	1011240	1041437	+	2219	protein_coding	elastin	-
105082288	168.72	216.708	630.456	14.5037	55.1907	31.378	338.628	33.6908	3.31391	2.22239e-05	0.000240833	BMPR2	NW_011517963.1	1954296	2115704	-	5220	protein_coding	bone morphogenetic protein receptor%2C type II (serine/threonine kinase)	-
105061741	432.616	427.438	0.575759	0	0	3.92225	286.877	1.30742	7.71325	2.22573e-05	0.000241044	LOC105061741	NW_011511178.1	1808658	1815432	-	3470	protein_coding	xin actin-binding repeat-containing protein 1-like	-
105076159	70.4546	68.0016	157.758	741.76	440.351	445.829	98.738	542.647	-2.4559	2.24786e-05	0.000243239	LOC105076159	NW_011510761.1	573699	576513	-	2815	protein_coding	interleukin-17 receptor A-like	-
105076092	26.575	40.3526	45.4849	356.376	183.186	132.049	37.4708	223.871	-2.57494	2.2488e-05	0.000243239	HAUS7	NW_011515961.1	851711	872910	+	1012	protein_coding	HAUS augmin-like complex%2C subunit 7	-
105068848	1568.54	1370.49	6.33334	35.2232	21.1369	14.3816	981.789	23.5806	5.38633	2.26005e-05	0.000244303	FITM1	NW_011513511.1	1407652	1409749	+	903	protein_coding	fat storage-inducing transmembrane protein 1	-
105072316	125.459	136.75	78.3032	849.502	383.986	468.055	113.504	567.181	-2.32016	2.27796e-05	0.000246085	TMEM41A	NW_011514844.1	940541	948736	-	2530	protein_coding	transmembrane protein 41A	-
105070235	56.8581	32.8799	89.2426	261.066	415.691	291.554	59.6602	322.771	-2.43421	2.27988e-05	0.000246139	IL10RB	NW_011514130.1	3461187	3483601	-	1779	protein_coding	interleukin 10 receptor%2C beta%2C transcript variant X3	-
105061823	64.2744	76.9688	133	263.138	810.246	664.168	91.4145	579.184	-2.66418	2.30456e-05	0.000248648	DLEC1	NW_011511178.1	977156	1040058	+	5580	protein_coding	deleted in lung and esophageal cancer 1	-
105061750	5242.69	5615.73	6436.41	49063.9	22794.9	17046.1	5764.94	29635	-2.36188	2.36618e-05	0.000255007	RPSA	NW_011511178.1	1973383	1979229	+	1062	protein_coding	ribosomal protein SA	-
105072729	0	0	0	18.6476	17.614	13.0742	0	16.4453	-7.11684	2.36912e-05	0.000255137	LOC105072729	NW_011514983.1	729887	730834	-	948	protein_coding	olfactory receptor 2D3-like	-
105080551	9985.39	7611.69	214.182	441.327	149.132	129.434	5937.09	239.964	4.63044	2.37253e-05	0.000255282	HSPB8	NW_011517499.1	2590051	2603458	+	1912	protein_coding	heat shock 22kDa protein 8	-
105076871	3639.54	1371.24	3.45455	0	0	0	1671.41	0	12.5929	2.37341e-05	0.000255282	ACTC1	NW_011516268.1	1931617	1936741	-	1410	protein_coding	actin%2C alpha%2C cardiac muscle 1	Actin
novel.107	0	0	0	26.9354	78.6761	1.30742	0	35.6396	-8.23774	2.38611e-05	0.000256489	-	NW_011510719.1	4643855	4654310	+	523	-	- && - && -	-
105081838	1380.04	1814.37	4.03031	0	0	0	1066.15	0	11.9443	2.39288e-05	0.000257056	ANKRD1	NW_011517816.1	11094667	11103646	+	1950	protein_coding	ankyrin repeat domain 1 (cardiac muscle)	-
novel.39	223.106	241.368	315.516	14.5037	63.4106	36.6077	259.997	38.174	2.74685	2.39631e-05	0.000257265	-	NW_011510164.1	10771	22247	-	2950	-	- && Q4R856.1 RecName: Full=RAD52 motif-containing protein 1 && -	-
105072407	3255.74	4966.36	2326.06	37427.8	16551.3	12070.1	3516.05	22016.4	-2.64654	2.40747e-05	0.000258303	RPL35A	NW_011514844.1	10197454	10200448	+	436	protein_coding	ribosomal protein L35a	-
105066249	224.96	206.246	82.9092	932.38	926.499	728.231	171.372	862.37	-2.33166	2.42224e-05	0.000259727	LOC105066249	NW_011512597.1	15413144	15413708	-	565	protein_coding	DNA-directed RNA polymerases I and III subunit RPAC2	-
105077556	4494.26	3709.45	1.72728	0	0	0	2735.15	0	13.3034	2.44718e-05	0.000262238	DHRS7C	NW_011516271.1	2050252	2060941	-	1123	protein_coding	dehydrogenase/reductase (SDR family) member 7C%2C transcript variant X2	adh_short
105079993	0.618023	0	1.72728	4.14391	72.8047	65.3709	0.781766	47.4398	-5.87294	2.46037e-05	0.000263489	KCNK13	NW_011517098.1	2134604	2218007	+	1345	protein_coding	potassium channel%2C subfamily K%2C member 13	Ion_trans_2
105082034	67.9825	53.0562	61.6062	178.188	266.559	417.066	60.8816	287.271	-2.24	2.46259e-05	0.000263564	EPB41L4A	NW_011517961.1	7668983	7887205	+	2540	protein_coding	erythrocyte membrane protein band 4.1 like 4A%2C transcript variant X2	-
105068087	105.064	141.234	485.94	0	15.2655	0	244.079	5.0885	5.51895	2.47387e-05	0.000264607	PRRX1	NW_011513397.1	6541397	6608909	+	1979	protein_coding	paired related homeobox 1%2C transcript variant X2	Homeobox
105077761	174.9	192.048	310.91	663.026	1194.23	1132.22	225.953	996.494	-2.14117	2.48354e-05	0.000265478	OFD1	NW_011516475.1	3022271	3065821	+	3968	protein_coding	oral-facial-digital syndrome 1%2C transcript variant X5	-
105067716	187.879	198.774	272.91	20.7196	54.0164	13.0742	219.854	29.27	2.89433	2.48695e-05	0.000265621	ANGPT2	NW_011513270.1	16641197	16691926	+	2347	protein_coding	angiopoietin 2	Fibrinogen_C
105070969	254.625	189.807	114.576	1004.9	659.94	817.136	186.336	827.325	-2.15021	2.48794e-05	0.000265621	MAD2L2	NW_011514262.1	8919966	8924873	+	1195	protein_coding	MAD2 mitotic arrest deficient-like 2 (yeast)%2C transcript variant X1	HORMA
105074305	1621.07	1371.24	4.03031	0	0	0	998.781	0	11.8501	2.51285e-05	0.000268115	MYOZ3	NW_011515288.1	508335	521308	+	1382	protein_coding	myozenin 3%2C transcript variant X1	-
105079781	57.4761	64.2652	47.788	8.28782	8.21989	6.53709	56.5098	7.6816	2.8845	2.52025e-05	0.000268738	LOC105079781	NW_011516901.1	2347089	2371160	+	3247	lncRNA	uncharacterized LOC105079781	-
105064077	92.0854	111.343	8.06062	0	1.17427	1.30742	70.4964	0.827229	6.25144	2.53318e-05	0.00026965	COL4A4	NW_011511680.1	13363154	13463104	-	6336	protein_coding	collagen%2C type IV%2C alpha 4%2C transcript variant X1	Collagen
105081595	245.355	191.301	199.212	43.5111	4.69708	14.3816	211.956	20.8632	3.3885	2.53347e-05	0.00026965	POPDC2	NW_011517767.1	10381011	10397606	-	2125	protein_coding	popeye domain containing 2%2C transcript variant X2	-
105083786	208.274	180.092	267.728	1734.23	1045.1	604.027	218.698	1127.78	-2.36538	2.55541e-05	0.000271818	CNPY3	NW_011544912.1	3208754	3218489	+	3776	protein_coding	canopy FGF signaling regulator 3	-
105065997	291.089	242.863	190	29.0074	65.7591	52.2967	241.317	49.0211	2.28442	2.58387e-05	0.000274677	PKN3	NW_011512529.1	1009910	1020901	+	3070	protein_coding	protein kinase N3	Pkinase
105077892	208.274	135.256	6.33334	0	3.52281	0	116.621	1.17427	6.48212	2.60761e-05	0.00027673	BAI1	NW_011516551.1	1005814	1095690	+	5199	protein_coding	brain-specific angiogenesis inhibitor 1	7tm_2
105083785	1407.24	1489.31	1584.49	3741.95	6025.18	8457.68	1493.68	6074.94	-2.02413	2.60798e-05	0.00027673	RPL7L1	NW_011544912.1	3174805	3185689	+	2504	protein_coding	ribosomal protein L7-like 1%2C transcript variant X5	-
105072417	44.4976	79.9579	920.062	0	15.2655	1.30742	348.173	5.52431	5.9261	2.62562e-05	0.000278432	HEG1	NW_011514844.1	10780162	10830585	+	4415	protein_coding	heart development protein with EGF-like domains 1	EGF_CA
105068596	38.9354	45.5835	30.5152	2.07196	2.34854	2.61483	38.3447	2.34511	4.01427	2.63475e-05	0.000279229	LOC105068596	NW_011513475.1	1596665	1606302	+	1663	protein_coding	complement component C8 gamma chain-like%2C transcript variant X7	-
105069260	519.757	371.393	607.425	140.893	120.95	66.6783	499.525	109.507	2.19413	2.64528e-05	0.000280165	CSPG4	NW_011513546.1	7241121	7280716	+	8103	protein_coding	chondroitin sulfate proteoglycan 4	-
105083478	74.7808	115.08	113.424	12.4317	23.4854	10.4593	101.095	15.4588	2.68959	2.64682e-05	0.000280165	ARHGAP42	NW_011544909.1	978133	1223955	-	3263	protein_coding	Rho GTPase activating protein 42%2C transcript variant X1	RhoGAP
105072673	9.88836	9.71451	2.30303	66.3026	588.309	19.6113	7.30197	224.741	-4.95006	2.65443e-05	0.000280799	CLDN10	NW_011514982.1	9764632	9853528	-	1766	protein_coding	claudin 10%2C transcript variant X1	-
105072784	9033.64	6564.02	128.97	339.801	91.593	141.201	5242.21	190.865	4.78132	2.65951e-05	0.000281165	FHL3	NW_011514983.1	4623468	4633289	+	1502	protein_coding	four and a half LIM domains 3	LIM
105068607	6132.64	5756.97	3622.67	52828.7	23169.5	16183.2	5170.76	30727.1	-2.57104	2.67394e-05	0.000282357	RPL7A	NW_011513475.1	5	1930	+	615	protein_coding	ribosomal protein L7a	-
105078280	671.173	585.112	396.698	5403.66	2532.9	1676.11	550.994	3204.22	-2.53962	2.67405e-05	0.000282357	TRAPPC5	NW_011516557.1	5042878	5045064	+	665	protein_coding	trafficking protein particle complex 5	TRAPP_Bet3
novel.851	0	0.74727	2.30303	29.0074	37.5766	22.2261	1.01677	29.6034	-4.83178	2.67644e-05	0.000282437	-	NW_011514986.1	6880522	6883670	-	584	-	- && - && -	-
105072974	1634.67	1544.61	1561.46	19590.3	7198.27	4607.34	1580.24	10465.3	-2.72729	2.67926e-05	0.000282461	EEF1B2	NW_011514985.1	17018490	17021942	-	1089	protein_coding	eukaryotic translation elongation factor 1 beta 2	-
105077810	148.325	99.3869	409.94	35.2232	22.3111	19.6113	219.217	25.7152	3.10542	2.67993e-05	0.000282461	GPX8	NW_011516528.1	6308009	6312941	-	1279	protein_coding	glutathione peroxidase 8 (putative)%2C transcript variant X1	GSHPx
105068472	55.6221	35.869	59.8789	971.747	174.966	262.791	50.4566	469.835	-3.21582	2.68625e-05	0.000282783	BIRC7	NW_011513418.1	738969	743538	-	1472	protein_coding	baculoviral IAP repeat containing 7	BIR
105066821	1242.84	1148.55	234.334	116.03	75.1533	128.127	875.244	106.437	3.04085	2.70146e-05	0.000284211	TFDP2	NW_011512871.1	3300580	3412583	+	1691	protein_coding	transcription factor Dp-2 (E2F dimerization partner 2)%2C transcript variant X2	E2F_TDP
105072375	564.873	505.902	595.91	4311.74	2402.56	1483.92	555.562	2732.74	-2.2979	2.72619e-05	0.000286639	LRPAP1	NW_011510551.1	2128249	2140582	-	1148	protein_coding	low density lipoprotein receptor-related protein associated protein 1	-
105077631	222.488	195.037	97.879	0	21.1369	13.0742	171.802	11.4037	3.8623	2.73926e-05	0.000287759	SATB1	NW_011516281.1	184702	260462	+	2909	protein_coding	SATB homeobox 1	CUT
novel.1289	6.18023	0.74727	13.2424	111.886	70.4562	94.134	6.72332	92.1586	-3.75738	2.74169e-05	0.000287759	-	NW_011517499.1	6300507	6301266	-	760	-	- && - && -	-
105064197	53.768	47.8253	38.5758	1100.21	241.9	155.583	46.723	499.23	-3.4157	2.74183e-05	0.000287759	LOC105064197	NW_011511766.1	2777516	2778283	-	768	pseudogene	-	-
105066581	110.626	100.881	35.1213	0	4.69708	9.15192	82.2096	4.61633	4.07297	2.77216e-05	0.000290349	KBTBD8	NW_011512853.1	2706975	2718676	+	4692	protein_coding	kelch repeat and BTB (POZ) domain containing 8	BACK
105073530	127.931	132.267	156.606	816.351	531.944	385.688	138.935	577.994	-2.05485	2.77321e-05	0.000290349	EDEM2	NW_011515153.1	2416864	2443082	+	1864	protein_coding	ER degradation enhancer%2C mannosidase alpha-like 2%2C transcript variant X1	-
105068976	29.0471	41.8471	24.1819	120.173	173.792	133.357	31.692	142.441	-2.17471	2.80677e-05	0.000293508	LOC105068976	NW_011513524.1	9868770	9872076	-	1859	protein_coding	chromosome unknown open reading frame%2C human C8orf58	-
105078013	220.016	184.576	76.0001	6549.45	521.376	913.885	160.197	2661.57	-4.05421	2.83396e-05	0.000295994	LOC105078013	NW_011516553.1	1669695	1678373	+	832	protein_coding	chromosome unknown open reading frame%2C human C21orf2	-
105080804	0.618023	0	2.30303	14.5037	15.2655	138.586	0.973686	56.1185	-5.80134	2.83702e-05	0.000296134	LOC105080804	NW_011517503.1	3408620	3448436	-	2527	pseudogene	-	-
105076619	162.54	269.017	85.2123	16.5756	24.6597	31.378	172.256	24.2044	2.81743	2.84998e-05	0.000297307	TEAD1	NW_011516265.1	26531342	26687074	-	1766	protein_coding	TEA domain family member 1 (SV40 transcriptional enhancer factor)%2C transcript variant X5	TEA
105071103	201753	183975	3478.73	6663.41	6779.06	3222.78	129736	5555.08	4.54562	2.88432e-05	0.000300709	GAPDH	NW_011514262.1	16984553	16988746	-	1298	protein_coding	glyceraldehyde-3-phosphate dehydrogenase	-
novel.252	10026.2	11855.4	8.63638	122.245	2.34854	103.286	7296.75	75.96	6.58793	2.88953e-05	0.000301071	-	NW_011511555.1	5018780	5026412	-	7469	-	- && - && -	-
novel.1416	28.429	40.3526	72.5456	0	0	2.61483	47.1091	0.871611	5.64049	2.91089e-05	0.000302932	-	NW_011544664.1	877	2380	+	635	-	- && D3K0R6.2 RecName: Full=Plasma membrane calcium-transporting ATPase 4; Short=PMCA4 && PF00122:E1-E2 ATPase	E1-E2_ATPase
105069029	0.618023	0	10.9394	393.672	63.4106	82.3673	3.85248	179.816	-5.52342	2.93278e-05	0.000305027	LAMC2	NW_011513524.1	7352643	7408542	+	4342	protein_coding	laminin%2C gamma 2	Laminin_EGF
105080533	1198.96	1194.88	2423.37	8957.06	7330.97	5440.16	1605.74	7242.73	-2.17315	2.96436e-05	0.000308126	PPIA	NW_011517499.1	593252	596697	-	760	protein_coding	peptidylprolyl isomerase A (cyclophilin A)	Pro_isomerase
105077014	0.618023	0	0.575759	45.583	63.4106	3.92225	0.397927	37.6386	-6.49892	2.96774e-05	0.000308292	SLC27A2	NW_011516268.1	13801173	13839866	+	2175	protein_coding	solute carrier family 27 (fatty acid transporter)%2C member 2	AMP-binding
105076998	50.6779	70.9906	180.212	0	9.39416	7.8445	100.627	5.74622	4.05331	2.97468e-05	0.000308828	SEMA6D	NW_011516268.1	11775445	11826253	+	4352	protein_coding	sema domain%2C transmembrane domain (TM)%2C and cytoplasmic domain%2C (semaphorin) 6D%2C transcript variant X1	Sema
105078550	0	0	1.15152	45.583	15.2655	24.8409	0.383839	28.5632	-6.10223	2.98807e-05	0.000310031	LOC105078550	NW_011516575.1	23427	26408	-	1071	protein_coding	chromosome unknown open reading frame%2C human C7orf61	-
105078919	933.214	1451.95	2224.73	8.28782	34.0538	206.572	1536.63	82.9712	4.20631	2.98984e-05	0.000310031	LOC105078919	NW_011516697.1	1283587	1292682	+	1963	lncRNA	uncharacterized LOC105078919%2C transcript variant X1	-
105062936	0	0	0	31.0793	7.04562	18.3038	0	18.8096	-7.3011	2.99841e-05	0.000310733	VSNL1	NW_011511600.1	4063022	4164301	+	2051	protein_coding	visinin-like 1	efhand
novel.137	1439.38	2959.19	2.87879	0	0	0	1467.15	0	12.4048	3.00088e-05	0.000310803	-	NW_011510741.1	202477	232310	-	6183	-	- && P11716.1 RecName: Full=Ryanodine receptor 1; Short=RYR-1; Short=RyR1; AltName: Full=Skeletal muscle calcium release channel; AltName: Full=Skeletal muscle ryanodine receptor; AltName: Full=Skeletal muscle-type ryanodine receptor; AltName: Full=Type 1 ryanodine receptor && PF01365:RIH domain|PF00622:SPRY domain	SPRY
105067599	0	0	0	8.28782	131.518	1.30742	0	47.0378	-8.63961	3.00871e-05	0.000311427	MMP7	NW_011513264.1	2305021	2314633	+	1058	protein_coding	matrix metallopeptidase 7 (matrilysin%2C uterine)	PG_binding_1
105062928	137.819	171.872	144.515	35.2232	29.3567	10.4593	151.402	25.0131	2.61456	3.01918e-05	0.000312266	TRIB2	NW_011511600.1	778906	800810	+	1938	protein_coding	tribbles pseudokinase 2	Pkinase
105083113	35.8453	77.7161	99.6062	0	8.21989	3.92225	71.0559	4.04738	4.02638	3.02042e-05	0.000312266	TBX18	NW_011544903.1	7450051	7476967	-	2193	protein_coding	T-box 18	-
105064541	127.931	211.477	490.546	6.21587	22.3111	43.1448	276.651	23.8906	3.51405	3.02306e-05	0.000312353	PTPN14	NW_011511988.1	3748595	3903399	-	5257	protein_coding	protein tyrosine phosphatase%2C non-receptor type 14	Y_phosphatase
105077552	135.965	194.29	242.97	640.234	893.619	2886.78	191.075	1473.54	-2.94736	3.06445e-05	0.000316106	LOC105077552	NW_011516271.1	1757715	1763442	-	3008	lncRNA	uncharacterized LOC105077552	-
105070925	29.6651	108.354	348.334	2117.54	1094.42	3088.12	162.118	2100.03	-3.69479	3.06662e-05	0.000316106	MFAP2	NW_011514262.1	5624099	5630930	+	1188	protein_coding	microfibrillar-associated protein 2%2C transcript variant X2	-
105062011	38.3174	70.9906	59.8789	0	7.04562	2.61483	56.3956	3.22015	4.00032	3.06669e-05	0.000316106	ZNF354C	NW_011511506.1	1270517	1283337	-	2046	protein_coding	zinc finger protein 354C%2C transcript variant X1	KRAB
105082553	217.544	206.994	208.425	2324.73	913.582	623.638	210.987	1287.32	-2.60825	3.07157e-05	0.000316421	PGLS	NW_011544898.1	1021956	1027452	+	813	protein_coding	6-phosphogluconolactonase	-
105077789	0	2.98908	1.15152	22.7915	24.6597	66.6783	1.3802	38.0431	-4.83539	3.07759e-05	0.000316852	RAB3C	NW_011516528.1	3468006	3606950	-	2191	protein_coding	RAB3C%2C member RAS oncogene family	Ras
105080541	406.659	277.237	286.152	2749.49	1651.02	853.743	323.349	1751.42	-2.43678	3.09232e-05	0.00031818	POLD2	NW_011517499.1	1077427	1083565	+	1557	protein_coding	polymerase (DNA directed)%2C delta 2%2C accessory subunit	-
105073531	629.765	771.93	60.4547	0	9.39416	33.9928	487.383	14.4623	5.05406	3.09983e-05	0.000318764	MYH7B	NW_011515153.1	2518863	2541873	-	5914	protein_coding	myosin%2C heavy chain 7B%2C cardiac muscle%2C beta	-
105070023	53.15	42.5944	7.48486	0	0	0	34.4097	0	6.99006	3.10577e-05	0.000319185	F13B	NW_011514126.1	3863279	3887048	+	2150	protein_coding	coagulation factor XIII%2C B polypeptide%2C transcript variant X2	Sushi
105081684	165.63	298.161	1199.31	22.7915	75.1533	28.7632	554.365	42.236	3.70576	3.13132e-05	0.00032159	SH3PXD2A	NW_011517816.1	1602642	1827085	+	5356	protein_coding	SH3 and PX domains 2A	-
novel.631	0	0	0.575759	37.2952	8.21989	28.7632	0.19192	24.7594	-6.7377	3.13289e-05	0.00032159	-	NW_011513933.1	2275189	2276299	+	327	-	- && - && -	-
105061888	10176.4	9779.52	8521.8	108227	41963.7	27176	9492.56	59122.1	-2.63881	3.1747e-05	0.000325689	RPS6	NW_011511274.1	1696640	1700793	+	853	protein_coding	ribosomal protein S6	-
novel.783	1.23605	0	0	165.756	3.52281	24.8409	0.412015	64.7067	-7.25901	3.19071e-05	0.000327137	-	NW_011514637.1	8488315	8497553	-	772	-	- && Q3UPR9.1 RecName: Full=Somatomedin-B and thrombospondin type-1 domain-containing protein; AltName: Full=RPE-spondin; Flags: Precursor && -	-
105071584	17.3046	12.7036	17.2728	142.965	49.3193	117.668	15.7603	103.317	-2.70416	3.21361e-05	0.000329291	NOS2	NW_011514557.1	4720653	4756487	+	4155	protein_coding	nitric oxide synthase 2%2C inducible%2C transcript variant X2	NAD_binding_1
105077325	881.3	1369.75	4585.92	221.699	382.812	176.501	2278.99	260.337	3.12919	3.22844e-05	0.000330615	AKAP12	NW_011516269.1	36743572	36784594	+	6562	protein_coding	A kinase (PRKA) anchor protein 12%2C transcript variant X1	-
105074012	1622.31	1434.76	230.303	97.3819	79.8503	163.427	1095.79	113.553	3.26982	3.26833e-05	0.000334107	PSTPIP2	NW_011515224.1	12883844	12919628	+	2698	protein_coding	proline-serine-threonine phosphatase interacting protein 2	-
105068447	3.09011	1.49454	1.72728	18.6476	30.531	37.9151	2.10398	29.0312	-3.78728	3.29316e-05	0.000336446	SAMD10	NW_011513418.1	233130	235725	+	1877	protein_coding	sterile alpha motif domain containing 10	SAM_2
105083410	338.058	375.877	352.364	1168.58	1032.18	2189.92	355.433	1463.56	-2.04211	3.30049e-05	0.000336996	SLC35F5	NW_011544907.1	14223674	14256277	-	2513	protein_coding	solute carrier family 35%2C member F5	DUF6
105075394	35.8453	47.8253	112.273	0	3.52281	6.53709	65.3145	3.3533	4.18873	3.31322e-05	0.000338097	CHST3	NW_011515632.1	10414087	10443388	-	2108	protein_coding	carbohydrate (chondroitin 6) sulfotransferase 3%2C transcript variant X1	Sulfotransfer_1
105080422	33.9913	40.3526	44.9092	0	2.34854	0	39.751	0.782846	5.42981	3.31907e-05	0.000338328	FRAS1	NW_011517196.1	1049053	1454090	-	12035	protein_coding	Fraser extracellular matrix complex subunit 1	VWC
105070651	64.2744	48.5725	112.849	256.922	423.911	1404.17	75.2319	695	-3.20731	3.3194e-05	0.000338328	CDC42BPG	NW_011514224.1	1006501	1024845	-	5697	protein_coding	CDC42 binding protein kinase gamma (DMPK-like)	-
105071988	1.85407	5.23089	19.5758	578.076	56.3649	70.6005	8.88692	235.014	-4.71632	3.32584e-05	0.000338786	MATN4	NW_011514637.1	11247406	11259459	+	1856	protein_coding	matrilin 4	VWA
105082085	23.4849	19.429	28.2122	0	0	0	23.7087	0	6.45436	3.36481e-05	0.000342353	LOC105082085	NW_011517961.1	20158252	20334743	+	2860	protein_coding	A disintegrin and metalloproteinase with thrombospondin motifs 19-like	-
105078059	19.7767	11.209	5.75759	229.987	39.9252	145.123	12.2478	138.345	-3.49429	3.38304e-05	0.000344006	AIRE	NW_011516553.1	1715706	1735087	-	2128	protein_coding	autoimmune regulator	PHD
105081230	108.154	103.123	84.6365	22.7915	4.69708	5.22967	98.6379	10.9061	3.25716	3.38884e-05	0.000344393	UBE2QL1	NW_011517677.1	4327778	4373901	+	1485	protein_coding	ubiquitin-conjugating enzyme E2Q family-like 1	-
novel.1295	59.3302	47.078	92.6971	824.638	237.202	311.165	66.3684	457.669	-2.78232	3.39518e-05	0.000344835	-	NW_011517499.1	8491954	8494500	-	1141	-	- && - && -	-
105078526	364.633	360.184	1437.67	12.4317	105.684	37.9151	720.829	52.0104	3.78226	3.43056e-05	0.000348224	F8	NW_011516564.1	141558	244541	-	7484	protein_coding	coagulation factor VIII%2C procoagulant component	F5_F8_type_C
105067937	15.4506	45.5835	111.697	0	2.34854	1.30742	57.5771	1.21865	5.41033	3.4807e-05	0.000353106	DKK2	NW_011513299.1	12074991	12174598	-	1657	protein_coding	dickkopf WNT signaling pathway inhibitor 2	-
105075650	3.09011	2.98908	12.0909	16.5756	174.966	149.046	6.05671	113.529	-4.22212	3.50938e-05	0.0003556	CHRM3	NW_011515666.1	100204	103899	-	1916	protein_coding	cholinergic receptor%2C muscarinic 3	7tm_1
105061597	1794.74	1445.22	14.9697	43.5111	21.1369	1.30742	1084.98	21.9851	5.63696	3.53358e-05	0.000357842	GMPR	NW_011511150.1	8762687	8800336	-	1692	protein_coding	guanosine monophosphate reductase%2C transcript variant X1	-
105074679	201.475	153.938	223.97	47.655	50.4936	24.8409	193.128	40.9965	2.24089	3.54271e-05	0.000358557	FUT8	NW_011515408.1	9954205	10124067	+	2689	protein_coding	fucosyltransferase 8 (alpha (1%2C6) fucosyltransferase)%2C transcript variant X1	-
105074958	105.682	127.036	166.394	24.8635	30.531	32.6854	133.037	29.36	2.17172	3.57518e-05	0.000361632	ENTPD5	NW_011510733.1	829808	864283	-	4590	protein_coding	ectonucleoside triphosphate diphosphohydrolase 5%2C transcript variant X1	-
105062940	26.575	13.4509	24.1819	362.592	65.7591	154.275	21.4026	194.209	-3.17453	3.60238e-05	0.000364171	KCNS3	NW_011511600.1	4327773	4361513	+	2564	protein_coding	potassium voltage-gated channel%2C delayed-rectifier%2C subfamily S%2C member 3%2C transcript variant X1	Ion_trans
105073802	211.364	186.07	134.152	1178.94	715.13	512.507	177.195	802.193	-2.17772	3.63855e-05	0.000367613	PARP10	NW_011515163.1	621398	629805	-	3866	protein_coding	poly (ADP-ribose) polymerase family%2C member 10	-
105065542	66.7465	47.078	50.091	445.47	237.202	168.657	54.6385	283.777	-2.37295	3.6515e-05	0.000368706	STRA13	NW_011512519.1	806500	807537	+	668	protein_coding	stimulated by retinoic acid 13	-
105083273	1341.11	1162	3.45455	0	0	0	835.523	0	11.5926	3.6647e-05	0.000369823	ART5	NW_011544906.1	456532	460608	+	1969	protein_coding	ADP-ribosyltransferase 5%2C transcript variant X3	-
105071177	254.007	227.17	218.788	55.9428	75.1533	39.2225	233.322	56.7729	2.03653	3.67539e-05	0.000370418	PLEKHG5	NW_011514262.1	12823920	12868893	+	3428	protein_coding	pleckstrin homology domain containing%2C family G (with RhoGef domain) member 5	RhoGEF
105083686	250.917	383.349	527.395	0	7.04562	44.4522	387.221	17.1659	4.47502	3.67564e-05	0.000370418	CNST	NW_011511147.1	5078055	5125388	+	2727	protein_coding	consortin%2C connexin sorting protein%2C transcript variant X1	-
105062075	203.948	258.555	293.637	16.5756	37.5766	66.6783	252.047	40.2768	2.62946	3.67702e-05	0.000370418	MAML1	NW_011511506.1	747518	786224	-	3210	protein_coding	mastermind-like 1 (Drosophila)	-
105065897	14.8325	26.1544	33.9698	0	0	0	24.9856	0	6.52943	3.71312e-05	0.000373838	LOC105065897	NW_011510294.1	1105365	1111476	-	1053	lncRNA	uncharacterized LOC105065897	-
105064244	1051.87	918.395	4.03031	0	0	0	658.1	0	11.2482	3.7304e-05	0.00037536	SGCA	NW_011510164.1	148376	161147	-	1335	protein_coding	sarcoglycan%2C alpha (50kDa dystrophin-associated glycoprotein)%2C transcript variant X1	-
105069530	156.978	171.872	34.5455	2.07196	10.5684	13.0742	121.132	8.57152	3.77502	3.76097e-05	0.000378215	DAPK2	NW_011510373.1	278263	378462	-	1397	protein_coding	death-associated protein kinase 2	Pkinase
105081483	3069.72	3692.26	3221.37	61226.3	14576.2	10272.4	3327.78	28691.6	-3.10797	3.7901e-05	0.000380924	RPS20	NW_011517737.1	8143537	8144560	+	391	protein_coding	ribosomal protein S20	Ribosomal_S10
105074417	74.7808	66.507	16.697	0	2.34854	0	52.6616	0.782846	5.84902	3.83372e-05	0.000384992	LOC105074417	NW_011510729.1	4461991	4475381	+	1096	protein_coding	dihydrodiol dehydrogenase 3-like	Aldo_ket_red
105082382	36.4633	39.6053	24.1819	0	0	1.30742	33.4168	0.435806	5.98593	3.85112e-05	0.000386384	LOC105082382	NW_011537924.1	148	460	-	225	protein_coding	integrin alpha-7-like	-
105066929	768.202	599.31	186.546	6825.02	2960.33	2352.04	518.02	4045.8	-2.96529	3.86691e-05	0.000387743	LOC105066929	NW_011512912.1	398435	400300	-	784	protein_coding	chromosome unknown open reading frame%2C human C11orf31	-
105077561	404.187	248.841	0	0	1.17427	1.30742	217.676	0.827229	7.90352	3.87155e-05	0.000387984	LOC105077561	NW_011516271.1	2506422	2526831	-	5847	protein_coding	myosin-4	Myosin_head
novel.967	0	0	0	31.0793	37.5766	2.61483	0	23.7569	-7.64789	3.90626e-05	0.000390855	-	NW_011515599.1	2391319	2392580	-	519	-	- && - && -	-
105071842	636.563	588.101	331.637	4052.75	2126.6	1670.88	518.767	2616.74	-2.33439	3.90697e-05	0.000390855	ATP9A	NW_011514637.1	6774540	6867143	+	7332	protein_coding	ATPase%2C class II%2C type 9A	E1-E2_ATPase
novel.338	694.04	563.441	91.5456	8.28782	55.1907	32.6854	449.676	32.0546	3.79494	3.93342e-05	0.000393274	-	NW_011511987.1	517977	520231	-	1654	-	- && - && -	-
novel.965	1.23605	2.98908	0	47.655	54.0164	14.3816	1.40837	38.6843	-4.8323	3.95478e-05	0.000395182	-	NW_011515599.1	3481446	3483252	+	668	-	- && - && -	-
105082813	1010.47	792.106	390.94	4848.38	3475.84	2548.16	731.171	3624.12	-2.30929	3.97617e-05	0.000397089	CD2BP2	NW_011544899.1	6601929	6604430	+	1338	protein_coding	CD2 (cytoplasmic tail) binding protein 2	-
105076083	888.717	739.05	951.729	13886.2	3783.5	2610.91	859.832	6760.22	-2.97475	3.99061e-05	0.000398072	BCAP31	NW_011515961.1	618977	643616	+	1131	protein_coding	B-cell receptor-associated protein 31	-
105066343	258.334	252.577	4.60607	8.28782	3.52281	3.92225	171.839	5.24429	5.06959	4.00499e-05	0.000399277	LRRC20	NW_011512613.1	932726	986762	+	481	protein_coding	leucine rich repeat containing 20	-
105072212	125.459	174.114	366.758	1301.19	868.96	1357.1	222.11	1175.75	-2.40355	4.02292e-05	0.000400834	RNF149	NW_011514758.1	7756830	7770237	-	1761	protein_coding	ring finger protein 149	-
105072311	42.6436	50.0671	160.061	0	8.21989	1.30742	84.2572	3.17577	4.61832	4.03607e-05	0.000401681	LOC105072311	NW_011514844.1	637775	706182	-	3759	protein_coding	chromosome unknown open reading frame%2C human C3orf70%2C transcript variant X4	-
105072689	26.575	26.1544	17.2728	0	0	0	23.3341	0	6.42985	4.05533e-05	0.000403366	RET	NW_011510558.1	406158	431808	+	4042	protein_coding	ret proto-oncogene	Pkinase_Tyr
105077456	226.814	244.357	100.182	1912.42	826.686	741.305	190.451	1160.14	-2.60653	4.06499e-05	0.000404095	GTF2H5	NW_011516269.1	41940839	41966856	+	823	protein_coding	general transcription factor IIH%2C polypeptide 5	-
105062467	3715.55	2744.72	3070.52	20935	24326.2	6971.15	3176.93	17410.8	-2.45426	4.07419e-05	0.000404777	RPS19	NW_011511555.1	441485	448952	-	558	protein_coding	ribosomal protein S19	-
105078562	928.888	934.087	1920.73	4819.37	5403.99	5246.66	1261.24	5156.67	-2.03151	4.07652e-05	0.000404777	TRAM1	NW_011516575.1	1617609	1643781	+	2694	protein_coding	translocation associated membrane protein 1	LAG1
105068369	86.5232	68.0016	93.8486	435.111	368.721	219.646	82.7911	341.159	-2.04039	4.07907e-05	0.000404798	LOC105068369	NW_011513414.1	2156629	2161149	+	1169	protein_coding	chromosome unknown open reading frame%2C human C19orf66	-
105064934	3.70814	4.48362	19.5758	66.3026	117.427	112.438	9.25585	98.7225	-3.40663	4.08335e-05	0.000404991	BAIAP3	NW_011512008.1	3201616	3211224	-	4289	protein_coding	BAI1-associated protein 3	-
novel.394	1.23605	1.49454	1.15152	31.0793	29.3567	13.0742	1.29403	24.5034	-4.24591	4.09693e-05	0.000406105	-	NW_011512444.1	7970373	7973841	-	319	-	- && - && -	-
105081441	282.436	402.778	1313.88	120.173	44.6222	33.9928	666.365	66.2628	3.34007	4.1026e-05	0.000406435	PREX2	NW_011517737.1	1094079	1291138	-	5614	protein_coding	phosphatidylinositol-3%2C4%2C5-trisphosphate-dependent Rac exchange factor 2	-
105078827	62.4203	53.0562	81.182	428.895	581.263	162.12	65.5528	390.759	-2.57463	4.10512e-05	0.000406452	NINJ1	NW_011516693.1	7434820	7437731	+	962	protein_coding	ninjurin 1	-
105064305	0	0	1.15152	43.5111	34.0538	10.4593	0.383839	29.3414	-6.1488	4.11242e-05	0.000406941	DLX4	NW_011510164.1	316777	322220	-	1687	protein_coding	distal-less homeobox 4	-
105069802	77.2528	72.4852	297.667	619.515	2388.46	1300.88	149.135	1436.29	-3.26727	4.11977e-05	0.000407436	ITGB3	NW_011513948.1	1184752	1218476	-	5070	protein_coding	integrin%2C beta 3 (platelet glycoprotein IIIa%2C antigen CD61)	-
105080557	1.23605	5.23089	2.87879	31.0793	25.8339	62.756	3.11524	39.8898	-3.70202	4.16961e-05	0.000411895	CCDC64	NW_011517499.1	3176582	3200944	+	2496	protein_coding	coiled-coil domain containing 64	-
105064766	98.2656	92.6615	67.9395	217.555	630.583	473.285	86.2889	440.474	-2.35429	4.18451e-05	0.000412895	PRRG1	NW_011512003.1	46606	148299	+	3079	protein_coding	proline rich Gla (G-carboxyglutamic acid) 1%2C transcript variant X1	-
105074792	1178.57	1050.66	2571.34	68.3745	356.978	98.0563	1600.19	174.47	3.19349	4.20039e-05	0.000414226	CDH5	NW_011515430.1	5715144	5745241	+	3145	protein_coding	cadherin 5%2C type 2 (vascular endothelium)	-
105073722	43.8796	41.8471	30.5152	0	3.52281	1.30742	38.7473	1.61008	4.41861	4.20497e-05	0.000414442	TMC7	NW_011515158.1	6060749	6092905	+	2228	protein_coding	transmembrane channel-like 7	-
105082447	367.106	266.028	373.667	3259.19	939.416	1476.07	335.6	1891.56	-2.494	4.27373e-05	0.00042074	ARL4A	NW_011511141.1	744044	745800	-	1320	protein_coding	ADP-ribosylation factor-like 4A	Arf
105073000	54.386	56.0452	118.031	0	3.52281	10.4593	76.1539	4.66072	3.95425	4.28512e-05	0.000421382	ANKAR	NW_011514985.1	9204676	9259062	+	4302	protein_coding	ankyrin and armadillo repeat containing	-
105071732	17.3046	17.1872	36.2728	281.786	82.1989	152.968	23.5882	172.318	-2.86117	4.29429e-05	0.000422044	ANXA9	NW_011514627.1	945295	953930	-	2542	protein_coding	annexin A9%2C transcript variant X6	-
novel.337	19.1587	20.9236	192.303	0	1.17427	2.61483	77.4619	1.26303	5.8286	4.30325e-05	0.000422479	-	NW_011511776.1	4762	12574	-	5340	-	- && O00370.1 RecName: Full=LINE-1 retrotransposable element ORF2 protein; Short=ORF2p; Includes: RecName: Full=Reverse transcriptase; Includes: RecName: Full=Endonuclease && -	-
105075568	37.0814	37.3635	9.7879	0	0	0	28.0776	0	6.69625	4.30359e-05	0.000422479	COL24A1	NW_011515636.1	2328753	2638903	+	5130	protein_coding	collagen%2C type XXIV%2C alpha 1	Collagen
novel.939	48.8238	56.0452	5.18183	0	0	0	36.6836	0	7.08207	4.31268e-05	0.000423131	-	NW_011515408.1	6617522	6647599	-	1916	-	- && P11369.2 RecName: Full=LINE-1 retrotransposable element ORF2 protein; Short=ORF2p; AltName: Full=Long interspersed element-1; Short=L1; AltName: Full=Retrovirus-related Pol polyprotein LINE-1; Includes: RecName: Full=Reverse transcriptase; Includes: RecName: Full=Endonuclease && -	-
105079451	0.618023	0	1.15152	0	49.3193	201.342	0.589847	83.5539	-7.10076	4.31677e-05	0.000423292	CD24	NW_011516738.1	1204658	1204910	-	253	protein_coding	CD24 molecule	-
105071077	773.146	630.696	931.002	4649.47	2862.87	2128.47	778.281	3213.6	-2.04542	4.32044e-05	0.000423413	SDF4	NW_011514262.1	16551266	16560844	+	1533	protein_coding	stromal cell derived factor 4	-
105074366	5602.38	6144.8	4782.83	50717.3	22570.6	15185.6	5510	29491.2	-2.42013	4.36231e-05	0.000427275	RPL28	NW_011515311.1	1524348	1527007	+	541	protein_coding	ribosomal protein L28	-
105069245	1.85407	2.24181	1.15152	33.1513	46.9708	11.7668	1.74913	30.6296	-4.146	4.39694e-05	0.000430423	UBAP1L	NW_011510373.1	1172971	1196533	-	2825	protein_coding	ubiquitin associated protein 1-like	-
105068073	389.354	248.094	14.9697	10.3598	15.2655	6.53709	217.473	10.7208	4.33789	4.4076e-05	0.000431223	CCDC181	NW_011513397.1	5648942	5668116	-	1745	protein_coding	coiled-coil domain containing 181%2C transcript variant X2	-
105066662	12.9785	28.3963	38.0001	111.886	534.293	139.894	26.4583	262.024	-3.30983	4.46847e-05	0.000436684	OTOL1	NW_011512859.1	12125971	12169840	+	2633	protein_coding	otolin 1	Collagen
105070804	13.5965	22.4181	24.1819	899.229	104.51	57.5264	20.0655	353.755	-4.13778	4.51005e-05	0.0004405	LOC105070804	NW_011509864.1	1480373	1495075	-	986	C_region	PF07654:Immunoglobulin C1-set domain	C1-set
105063032	51.2959	84.4415	170.425	6.21587	9.39416	16.9964	102.054	10.8688	3.2074	4.51503e-05	0.000440651	HIPK2	NW_011511605.1	1966701	2084196	+	6964	protein_coding	homeodomain interacting protein kinase 2%2C transcript variant X3	-
105068664	41.4075	46.3307	243.546	0	8.21989	5.22967	110.428	4.48319	4.54467	4.51669e-05	0.000440651	EDNRA	NW_011513508.1	696559	752938	-	2127	protein_coding	endothelin receptor type A	7tm_1
105069764	46.3517	47.078	6.33334	0	0	0	33.2544	0	6.94049	4.55467e-05	0.000444106	KCNT1	NW_011513939.1	2248234	2287646	+	4566	protein_coding	potassium channel%2C subfamily T%2C member 1	Ion_trans_2
novel.300	14.2145	2.24181	9.7879	31.0793	227.808	122.897	8.74808	127.262	-3.85879	4.56718e-05	0.000445076	-	NW_011511616.1	2083142	2086123	+	2982	-	- && - && -	-
novel.1350	0	0	0	41.4391	5.87135	13.0742	0	20.1282	-7.3954	4.58114e-05	0.000446185	-	NW_011517692.1	4136231	4146416	-	351	-	- && - && -	-
novel.261	0.618023	0	0	29.0074	31.7053	7.8445	0.206008	22.8524	-6.6288	4.58384e-05	0.000446197	-	NW_011511600.1	999106	1012018	+	571	-	- && - && -	-
105062227	0.618023	6.72543	20.1516	149.181	152.655	126.819	9.165	142.885	-3.95617	4.6039e-05	0.000447897	BCL2L14	NW_011511552.1	2104617	2120885	+	1947	protein_coding	BCL2-like 14 (apoptosis facilitator)%2C transcript variant X2	-
105068467	30173.7	27734.9	0	0	1.17427	0	19302.9	0.391423	15.5027	4.64565e-05	0.000451705	EEF1A2	NW_011513418.1	554909	562133	+	1519	protein_coding	eukaryotic translation elongation factor 1 alpha 2	GTP_EFTU
105083310	6652.4	5933.32	0.575759	0	0	0	4195.43	0	13.9206	4.66683e-05	0.00045351	UCP3	NW_011544906.1	2078538	2091107	-	2511	protein_coding	uncoupling protein 3 (mitochondrial%2C proton carrier)%2C transcript variant X3	-
novel.1349	0	0.74727	1.72728	107.742	10.5684	15.689	0.824849	44.6664	-5.72743	4.67134e-05	0.000453612	-	NW_011517687.1	11786214	11799403	-	394	-	- && - && -	-
105074427	3491.21	3010	467.516	312.865	32.8796	49.6818	2322.91	131.809	4.14498	4.67312e-05	0.000453612	LOC105074427	NW_011510729.1	4432803	4447217	+	1111	protein_coding	dihydrodiol dehydrogenase 3-like	Aldo_ket_red
105082068	140.291	156.179	231.455	2.07196	31.7053	16.9964	175.975	16.9246	3.33852	4.6883e-05	0.00045464	ZNF608	NW_011517961.1	16665888	16764939	-	4919	protein_coding	zinc finger protein 608	-
105075308	31.5192	32.1326	194.606	0	5.87135	1.30742	86.0861	2.39292	5.05335	4.69087e-05	0.00045464	SLIT2	NW_011515627.1	10081832	10196794	-	4172	protein_coding	slit homolog 2 (Drosophila)	EGF
105082899	554.984	506.649	209.576	95.31	46.9708	20.9187	423.737	54.3998	2.9745	4.69159e-05	0.00045464	DEPTOR	NW_011544900.1	4413497	4538665	+	1527	protein_coding	DEP domain containing MTOR-interacting protein	-
105069692	39.5535	77.7161	82.9092	0	4.69708	9.15192	66.7263	4.61633	3.76667	4.70992e-05	0.000456161	AMER1	NW_011513937.1	79023	95137	+	4508	protein_coding	APC membrane recruitment protein 1	-
105075578	60.5662	62.0234	54.1213	0	8.21989	6.53709	58.9036	4.91899	3.47692	4.71493e-05	0.000456391	RASGRP4	NW_011510741.1	254002	261658	+	1387	protein_coding	RAS guanyl releasing protein 4	-
105063123	26929.7	25737.5	4.03031	12.4317	0	0	17557.1	4.14391	12.0787	4.72659e-05	0.000457265	LMOD2	NW_011511605.1	13573319	13581179	-	1989	protein_coding	leiomodin 2 (cardiac)	-
105080961	91.4674	123.3	0.575759	0	0	0	71.7809	0	8.0512	4.76028e-05	0.000460266	MUSK	NW_011517538.1	1109248	1196422	-	2893	protein_coding	muscle%2C skeletal%2C receptor tyrosine kinase%2C transcript variant X4	Pkinase_Tyr
105070011	6915.06	5510.37	0.575759	0	0	0	4142	0	13.9021	4.76654e-05	0.000460615	CACNA1S	NW_011514126.1	1214680	1275408	+	5916	protein_coding	calcium channel%2C voltage-dependent%2C L type%2C alpha 1S subunit	Ion_trans
105062082	74.1627	63.5179	8.63638	0	0	1.30742	48.7723	0.435806	6.53154	4.80439e-05	0.000464013	COL23A1	NW_011511506.1	1719825	1802128	+	1951	protein_coding	collagen%2C type XXIII%2C alpha 1	Collagen
105075898	7280.93	7421.88	19	205.124	95.1158	73.2154	4907.27	124.485	5.3025	4.81717e-05	0.000464988	MYL6B	NW_011515840.1	460637	464842	-	905	protein_coding	myosin%2C light chain 6B%2C alkali%2C smooth muscle and non-muscle	-
105069389	0.618023	0	0	47.655	69.2819	1.30742	0.206008	39.4148	-7.41805	4.85243e-05	0.00046787	LOC105069389	NW_011513716.1	6795983	6814725	+	561	protein_coding	apelin receptor early endogenous ligand-like%2C transcript variant X2	-
novel.1355	968.442	889.998	3.45455	0	0	0	620.632	0	11.1637	4.86237e-05	0.000468394	-	NW_011517737.1	10844664	10914507	+	989	-	- && - && -	-
105069621	3196.41	2924.07	7738.2	34069.2	21813.2	18337.8	4619.56	24740.1	-2.42097	4.86559e-05	0.000468394	PABPC1	NW_011513933.1	1956620	1969487	-	2166	protein_coding	poly(A) binding protein%2C cytoplasmic 1	RRM_1
105078337	558.075	473.769	305.728	2488.42	1380.94	1585.9	445.857	1818.42	-2.0277	4.86597e-05	0.000468394	LOC105078337	NW_011516557.1	6259816	6268336	-	1799	protein_coding	dynamin-2	-
105068317	410.367	343.744	355.243	1850.26	2222.89	845.899	369.785	1639.68	-2.14854	4.87368e-05	0.000468875	IER2	NW_011513414.1	1018340	1021758	-	3417	protein_coding	immediate early response 2	-
105065177	74.7808	79.9579	203.819	0	3.52281	15.689	119.519	6.40394	4.16927	4.89802e-05	0.000470955	ASPA	NW_011512274.1	155270	187618	+	1693	protein_coding	aspartoacylase%2C transcript variant X3	-
105069045	87.7592	79.9579	62.1819	646.45	266.559	262.791	76.633	391.933	-2.35216	4.91382e-05	0.000471891	LOC105069045	NW_011513530.1	237228	240409	-	592	protein_coding	probable phospholipid-transporting ATPase IIB	-
105063864	116.188	174.861	312.061	26.9354	43.448	35.3003	201.037	35.2279	2.50354	4.9152e-05	0.000471891	ASXL2	NW_011511623.1	4637627	4744908	+	5899	protein_coding	additional sex combs like transcriptional regulator 2%2C transcript variant X1	-
105064985	14.2145	20.1763	42.6061	0	0	0	25.6656	0	6.56911	4.91823e-05	0.000471891	ZNF536	NW_011512127.1	1753546	2093285	+	5518	protein_coding	zinc finger protein 536%2C transcript variant X1	-
105072387	339.913	254.819	6.33334	12.4317	2.34854	1.30742	200.355	5.36256	5.29638	4.98732e-05	0.000477949	SMCO1	NW_011514844.1	9462986	9468352	+	1224	protein_coding	single-pass membrane protein with coiled-coil domains 1	-
105081550	649.542	665.817	2100.37	167.828	233.68	128.127	1138.58	176.545	2.68855	5.00167e-05	0.000479059	PHLDB2	NW_011517767.1	4025906	4233302	+	6290	protein_coding	pleckstrin homology-like domain%2C family B%2C member 2%2C transcript variant X13	-
105064394	80.961	143.476	716.244	18.6476	29.3567	27.4558	313.56	25.1534	3.6335	5.01088e-05	0.000479422	MAP1B	NW_011511773.1	8217763	8307885	-	9046	protein_coding	microtubule-associated protein 1B	-
105064286	158.832	119.563	59.3031	3022.98	527.247	405.299	112.566	1318.51	-3.54957	5.011e-05	0.000479422	CCL5	NW_011511770.1	324857	330540	-	801	protein_coding	chemokine (C-C motif) ligand 5	-
105063655	45.1157	37.3635	44.9092	0	1.17427	5.22967	42.4628	2.13465	4.2065	5.03075e-05	0.000480827	LOC105063655	NW_011511616.1	507644	519744	+	1006	protein_coding	glutathione S-transferase Mu 1-like%2C transcript variant X2	GST_C
105066154	2075.94	1965.32	470.971	211.339	236.028	254.946	1504.08	234.105	2.68309	5.03123e-05	0.000480827	KPNA3	NW_011512597.1	4551463	4623260	-	4006	protein_coding	karyopherin alpha 3 (importin alpha 4)	Arm
105069703	61.8023	60.5289	58.7274	2.07196	3.52281	11.7668	60.3528	5.78717	3.33257	5.0829e-05	0.000485497	FAM78A	NW_011513939.1	706532	719247	-	1840	protein_coding	family with sequence similarity 78%2C member A	-
105078102	14.2145	8.96724	6.33334	317.009	92.7673	24.8409	9.83837	144.872	-3.87547	5.10712e-05	0.000487541	GZMM	NW_011516557.1	173222	178313	+	917	protein_coding	granzyme M (lymphocyte met-ase 1)	Trypsin
novel.1233	33.3732	61.2761	6.33334	0	0	0	33.6609	0	6.95742	5.15841e-05	0.000492167	-	NW_011516901.1	3796540	3800583	-	2342	-	- && - && -	-
105069653	124.223	129.278	224.546	37.2952	14.0912	6.53709	159.349	19.3078	3.08628	5.17871e-05	0.000493831	ANGPT1	NW_011513933.1	6842506	7076173	-	4410	protein_coding	angiopoietin 1%2C transcript variant X1	Fibrinogen_C
105068210	794.159	1028.99	745.607	9452.26	4461.05	2086.64	856.252	5333.32	-2.6388	5.21678e-05	0.000497188	S100A13	NW_011513412.1	2514504	2521599	+	771	protein_coding	S100 calcium binding protein A13%2C transcript variant X2	-
105062768	64.8924	79.2106	72.5456	12.4317	16.4398	9.15192	72.2162	12.6745	2.5034	5.23442e-05	0.00049832	BCL2L12	NW_011511555.1	4473600	4479440	+	1009	protein_coding	BCL2-like 12 (proline rich)	-
105071727	1167.45	1147.81	195.758	22.7915	84.5474	116.36	837.003	74.5663	3.48213	5.26195e-05	0.000500665	SEMA6C	NW_011514627.1	850689	862421	+	2534	protein_coding	sema domain%2C transmembrane domain (TM)%2C and cytoplasmic domain%2C (semaphorin) 6C	Sema
105072887	63.6563	51.5616	58.7274	10.3598	2.34854	7.8445	57.9818	6.85094	3.14407	5.27518e-05	0.00050159	CCDC141	NW_011514985.1	1275210	1446290	-	4781	protein_coding	coiled-coil domain containing 141	I-set
105075780	543.242	483.484	238.364	5088.72	1856.52	1460.38	421.697	2801.88	-2.7319	5.27746e-05	0.00050159	TEX261	NW_011515779.1	2229879	2234705	+	1040	protein_coding	testis expressed 261	-
105076280	642.126	609.772	426.061	4380.11	2272.21	1540.14	559.32	2730.82	-2.2873	5.28927e-05	0.000502437	PFDN5	NW_011516006.1	6711100	6714334	+	713	protein_coding	prefoldin subunit 5	-
105077038	0.618023	1.49454	2.30303	53.8708	17.614	18.3038	1.47187	29.9296	-4.32134	5.29797e-05	0.000502988	FMN1	NW_011516268.1	1253345	1605617	+	4475	protein_coding	formin 1	FH2
105084142	153.888	163.652	211.879	567.716	533.118	1052.47	176.473	717.768	-2.02427	5.39376e-05	0.000511802	BTN3A3	NW_011511150.1	1770159	1783913	-	2489	protein_coding	butyrophilin%2C subfamily 3%2C member A3	-
105077746	37.0814	55.298	111.697	6.21587	9.39416	5.22967	68.0255	6.94656	3.27774	5.5561e-05	0.00052634	MID1	NW_011516475.1	390053	544882	-	3778	protein_coding	midline 1%2C transcript variant X1	-
105075737	209.51	344.491	860.759	45.583	59.8878	92.8266	471.587	66.0991	2.83065	5.58238e-05	0.000528541	CHD9	NW_011515729.1	131851	263190	+	9002	protein_coding	chromodomain helicase DNA binding protein 9	SNF2_N
105062044	153.888	130.025	15.5455	0	1.17427	7.8445	99.8194	3.00626	4.98493	5.59974e-05	0.000529894	FGFR4	NW_011511506.1	2325999	2333654	-	2745	protein_coding	fibroblast growth factor receptor 4	Pkinase_Tyr
105061978	10.5064	8.96724	115.152	0	0	0	44.8751	0	7.37529	5.60411e-05	0.000530018	FRMPD3	NW_011511427.1	1409335	1465380	-	6091	protein_coding	FERM and PDZ domain containing 3	-
105073462	963.498	898.218	453.698	165.756	44.6222	19.6113	771.805	76.6633	3.34332	5.64869e-05	0.000533652	HOXD8	NW_011515021.1	3493506	3495566	+	1674	protein_coding	homeobox D8	Homeobox
105076530	0	3.73635	4.03031	10.3598	68.1076	185.653	2.58889	88.0402	-5.09578	5.68321e-05	0.000536396	PRRG4	NW_011516265.1	12045673	12057798	-	1162	protein_coding	proline rich Gla (G-carboxyglutamic acid) 4 (transmembrane)	-
105073692	6.18023	6.72543	3.45455	78.7343	38.7509	28.7632	5.4534	48.7495	-3.15619	5.68393e-05	0.000536396	LOC105073692	NW_011510721.1	3399128	3403904	+	1003	lncRNA	uncharacterized LOC105073692	-
105076349	548.186	769.688	1021.4	64.2306	97.4644	227.491	779.757	129.729	2.5833	5.69774e-05	0.000537406	KMT2D	NW_011516006.1	3588185	3624062	-	17198	protein_coding	lysine (K)-specific methyltransferase 2D	-
105063480	174.9	183.828	22.4546	698.249	1753.18	1324.41	127.061	1258.62	-3.30927	5.70974e-05	0.000538245	EXTL1	NW_011511613.1	2452758	2466558	-	4079	protein_coding	exostosin-like glycosyltransferase 1%2C transcript variant X2	-
105073021	207.656	452.098	4994.71	62.1587	145.609	24.8409	1884.82	77.5363	4.6017	5.75159e-05	0.000541895	FBLN1	NW_011514986.1	1377015	1411994	-	2070	protein_coding	fibulin 1	EGF_CA
105073660	30.2831	39.6053	76.0001	0	2.34854	5.22967	48.6295	2.52607	4.15984	5.81184e-05	0.000546977	ZKSCAN2	NW_011515158.1	2030611	2045108	+	5615	protein_coding	zinc finger with KRAB and SCAN domains 2	-
105071902	8.0343	7.4727	2.30303	203.052	46.9708	26.1483	5.93668	92.0569	-3.95336	5.82342e-05	0.000547768	WFDC2	NW_011514637.1	11089584	11095880	-	577	protein_coding	WAP four-disulfide core domain 2	-
105080452	330.024	432.669	820.456	134.677	56.3649	96.7489	527.716	95.9303	2.4664	5.84392e-05	0.000548802	BNIP2	NW_011517309.1	3033844	3053039	+	3816	protein_coding	BCL2/adenovirus E1B 19kDa interacting protein 2%2C transcript variant X1	-
105070913	2059.87	1345.83	472.122	271.426	142.087	186.961	1292.61	200.158	2.69331	5.87328e-05	0.000550973	ALDH4A1	NW_011514262.1	4089164	4118978	+	3940	protein_coding	aldehyde dehydrogenase 4 family%2C member A1	-
105069851	0	0	0	859.862	401.6	1.30742	0	420.923	-11.7968	5.8734e-05	0.000550973	LOC105069851	NW_011513968.1	224148	226250	+	400	protein_coding	double-headed protease inhibitor%2C submandibular gland-like	-
105063976	357.217	354.206	1176.85	84.9502	100.987	113.745	629.425	99.8942	2.65408	5.91388e-05	0.000554409	SDPR	NW_011511680.1	3625181	3637207	+	2323	protein_coding	serum deprivation response	-
105065677	0	0.74727	0	20.7196	65.7591	3.92225	0.24909	30.1336	-7.03627	5.91643e-05	0.000554409	FADS6	NW_011512519.1	5579976	5592575	+	1249	protein_coding	fatty acid desaturase 6	-
105072112	380.084	315.348	154.879	39.3672	72.8047	50.9893	283.437	54.387	2.37308	5.98969e-05	0.000560933	POLR1A	NW_011514758.1	1614444	1674657	-	5862	protein_coding	polymerase (RNA) I polypeptide A%2C 194kDa	-
105064185	6317.43	6223.26	4421.25	44824.7	24328.5	14419.5	5653.98	27857.6	-2.3007	6.00871e-05	0.000562143	RPL10A	NW_011511766.1	2129252	2131719	-	756	protein_coding	ribosomal protein L10a	-
105073013	30.9011	22.4181	20.7273	271.426	144.435	70.6005	24.6822	162.154	-2.71064	6.02658e-05	0.000563511	LOC105073013	NW_011514986.1	437798	441962	+	505	lncRNA	uncharacterized LOC105073013	-
105075129	214.454	251.083	82.3335	22.7915	34.0538	32.6854	182.623	29.8436	2.60324	6.0857e-05	0.000568732	URB2	NW_011515599.1	1742145	1764990	-	4586	protein_coding	URB2 ribosome biogenesis 2 homolog (S. cerevisiae)	-
105070518	3763.76	3716.17	2442.37	27822.2	13916.3	8912.66	3307.43	16883.7	-2.35181	6.0976e-05	0.000569537	RPS7	NW_011514137.1	1524001	1527976	-	472	protein_coding	ribosomal protein S7	-
105066558	162.54	172.619	215.909	2589.94	723.35	573.956	183.69	1295.75	-2.81748	6.15242e-05	0.000574038	LOC105066558	NW_011512850.1	3995519	3998008	+	717	protein_coding	prolyl-tRNA synthetase associated domain-containing protein 1	-
105069522	55.004	44.8362	25.9091	4.14391	2.34854	3.92225	41.9165	3.47157	3.62535	6.17949e-05	0.000576253	CALML4	NW_011510373.1	3666158	3675867	-	852	protein_coding	calmodulin-like 4	-
105079882	8.65232	16.4399	81.182	0	0	0	35.4247	0	7.03423	6.18577e-05	0.000576529	PRIMA1	NW_011517098.1	4873556	4934577	-	3168	protein_coding	proline rich membrane anchor 1	-
105062911	1115.53	1466.14	8093.44	364.664	443.874	193.498	3558.37	334.012	3.41334	6.18954e-05	0.000576569	LTBP4	NW_011511566.1	1103298	1127846	+	4465	protein_coding	latent transforming growth factor beta binding protein 4	-
105068242	129.167	123.3	73.1213	14.5037	23.4854	23.5335	108.529	20.5075	2.38477	6.25257e-05	0.000582128	FAM189B	NW_011513412.1	1367170	1372404	+	2531	protein_coding	family with sequence similarity 189%2C member B	-
105073724	88.9953	150.949	436.425	4.14391	25.8339	26.1483	225.456	18.7087	3.56553	6.26683e-05	0.000583142	ITPRIPL2	NW_011515158.1	6134770	6137977	+	3208	protein_coding	inositol 1%2C4%2C5-trisphosphate receptor interacting protein-like 2	-
105073476	92.0854	54.5507	1.72728	0	0	0	49.4545	0	7.51386	6.27721e-05	0.000583794	HOXD1	NW_011515021.1	3549185	3550887	+	681	protein_coding	homeobox D1	Homeobox
novel.34	2.47209	7.4727	5.18183	62.1587	28.1825	45.7596	5.04221	45.3669	-3.17224	6.28585e-05	0.000584284	-	NW_011509973.1	2286939	2296732	-	366	-	- && - && -	-
105067568	33.9913	62.0234	67.9395	0	7.04562	1.30742	54.6514	2.78435	4.15961	6.42146e-05	0.000596249	FSD1L	NW_011513243.1	19830410	19889516	+	2014	protein_coding	fibronectin type III and SPRY domain containing 1-like	SPRY
novel.942	50.6779	44.0889	58.7274	6.21587	5.87135	9.15192	51.1647	7.07971	2.84595	6.42852e-05	0.000596366	-	NW_011515409.1	4903	15136	-	2473	-	- && - && -	-
105068132	16.0686	16.4399	52.394	169.9	177.315	192.19	28.3009	179.802	-2.66317	6.42961e-05	0.000596366	SEMA4A	NW_011513412.1	791362	813347	-	3155	protein_coding	sema domain%2C immunoglobulin domain (Ig)%2C transmembrane domain (TM) and short cytoplasmic domain%2C (semaphorin) 4A%2C transcript variant X2	-
105067071	197.149	136.75	475.577	20.7196	48.1451	44.4522	269.825	37.7723	2.82469	6.4476e-05	0.000597715	MAP7D3	NW_011513077.1	220991	259465	-	3550	protein_coding	MAP7 domain containing 3	-
105083210	257.097	235.39	272.334	2082.32	1551.21	537.348	254.94	1390.29	-2.4466	6.46079e-05	0.0005986	ABHD12	NW_011544904.1	8277909	8301522	-	1647	protein_coding	abhydrolase domain containing 12	-
105067774	0.618023	1.49454	10.9394	62.1587	58.7135	113.745	4.35066	78.2058	-4.14984	6.46829e-05	0.000598671	TRIM29	NW_011513285.1	319107	344301	+	2906	protein_coding	tripartite motif containing 29	zf-B_box
105072926	93.9395	130.772	47.2122	0	8.21989	11.7668	90.6413	6.66221	3.69577	6.47212e-05	0.000598705	LOC105072926	NW_011514985.1	9502223	9595326	+	1811	protein_coding	chromosome unknown open reading frame%2C human C2orf88%2C transcript variant X3	-
novel.256	140.291	169.63	54.6971	18.6476	21.1369	14.3816	121.539	18.0553	2.7499	6.5024e-05	0.000601185	-	NW_011511566.1	602471	610740	+	8270	-	- && - && -	-
105075360	220.634	263.786	289.031	74.5904	34.0538	70.6005	257.817	59.7482	2.11866	6.54378e-05	0.000604434	CAMK2G	NW_011515632.1	9080691	9129834	+	1763	protein_coding	calcium/calmodulin-dependent protein kinase II gamma	Pkinase
novel.179	153.888	65.0125	4.03031	0	1.17427	1.30742	74.3102	0.827229	6.33517	6.54452e-05	0.000604434	-	NW_011511147.1	1063319	1069184	+	2706	-	- && - && -	-
105077360	49.4418	65.7597	92.1214	4.14391	12.917	2.61483	69.1076	6.55857	3.35182	6.60615e-05	0.000609801	FNDC1	NW_011516269.1	42700205	42766988	+	6164	protein_coding	fibronectin type III domain containing 1	fn3
105075329	0	0	0.575759	29.0074	22.3111	9.15192	0.19192	20.1568	-6.44286	6.73448e-05	0.000620985	DYDC1	NW_011515632.1	4254574	4266790	+	544	protein_coding	DPY30 domain containing 1	Dpy-30
novel.619	0	0	0	49.7269	3.52281	13.0742	0	22.108	-7.53163	6.74574e-05	0.000621692	-	NW_011513750.1	730087	740147	+	500	-	- && - && -	-
105075952	2114.26	2593.03	1.15152	0	0	0	1569.48	0	12.5021	6.75473e-05	0.00062219	ATP1B4	NW_011515847.1	3467138	3484029	-	3311	protein_coding	ATPase%2C Na+/K+ transporting%2C beta 4 polypeptide%2C transcript variant X2	-
105073381	44.4976	45.5835	13.2424	861.934	157.352	159.505	34.4412	392.93	-3.51154	6.77851e-05	0.000624048	SLC34A3	NW_011515016.1	114465	119633	+	1483	protein_coding	solute carrier family 34 (type II sodium/phosphate cotransporter)%2C member 3	Na_Pi_cotrans
105066897	12.9785	17.1872	48.9395	192.692	284.173	117.668	26.3684	198.178	-2.90666	6.82004e-05	0.000627538	RAB20	NW_011512878.1	1880003	1911361	+	1418	protein_coding	RAB20%2C member RAS oncogene family	Ras
105071566	327.552	291.435	172.152	2279.15	1045.1	817.136	263.713	1380.46	-2.3876	6.99655e-05	0.000642755	SDF2	NW_011514557.1	4164752	4172068	+	1329	protein_coding	stromal cell-derived factor 2	-
105068479	2886.17	4015.08	2914.49	53547.6	13006.2	9834.39	3271.91	25462.7	-2.96015	7.06283e-05	0.0006485	RPS21	NW_011513418.1	1314746	1315758	-	340	protein_coding	ribosomal protein S21%2C transcript variant X1	-
105081921	653.868	842.173	172.728	0	54.0164	20.9187	556.256	24.9784	4.4585	7.06916e-05	0.000648737	GPD2	NW_011517956.1	1445671	1637445	+	3727	protein_coding	glycerol-3-phosphate dehydrogenase 2 (mitochondrial)%2C transcript variant X3	DAO
105070721	29.6651	41.8471	233.182	1332.27	1325.75	634.097	101.565	1097.37	-3.43232	7.07745e-05	0.000649153	TLR4	NW_011514248.1	28554	37704	-	4537	protein_coding	toll-like receptor 4	TIR
105076958	241.647	331.041	323.001	91.166	24.6597	44.4522	298.563	53.426	2.50086	7.09192e-05	0.000650137	MAP1A	NW_011516268.1	8735246	8755154	+	10465	protein_coding	microtubule-associated protein 1A%2C transcript variant X1	-
105063223	0	0	0	6.21587	48.1451	7.8445	0	20.7351	-7.46397	7.11079e-05	0.000651326	LOC105063223	NW_011511605.1	14863236	14863870	+	575	pseudogene	-	-
105064999	163.776	110.596	71.9698	20.7196	3.52281	1.30742	115.447	8.51659	3.85097	7.11241e-05	0.000651326	LRP3	NW_011512127.1	3989545	3999364	+	2230	protein_coding	low density lipoprotein receptor-related protein 3	Ldl_recept_a
105063858	5596.81	5327.29	2596.67	917.876	1391.51	993.637	4506.92	1101.01	2.03292	7.12804e-05	0.000652132	HADHB	NW_011511623.1	4358621	4394699	-	2079	protein_coding	hydroxyacyl-CoA dehydrogenase/3-ketoacyl-CoA thiolase/enoyl-CoA hydratase (trifunctional protein)%2C beta subunit%2C transcript variant X1	Thiolase_N
105082932	37.6994	53.8034	233.182	882.653	797.329	1047.24	108.228	909.074	-3.06916	7.12876e-05	0.000652132	SQLE	NW_011544900.1	7889735	7911505	+	2864	protein_coding	squalene epoxidase	-
105078761	805.902	771.182	233.182	118.101	117.427	73.2154	603.422	102.915	2.55297	7.14877e-05	0.000653273	LOC105078761	NW_011516693.1	1191058	1206325	-	4077	protein_coding	chromosome unknown open reading frame%2C human C9orf24	-
105079499	333.114	363.173	669.031	80.8063	78.6761	137.279	455.106	98.9204	2.19975	7.15457e-05	0.000653458	ZCCHC14	NW_011516738.1	1072882	1125612	+	4720	protein_coding	zinc finger%2C CCHC domain containing 14	zf-CCHC
105079562	83.4331	95.6505	133	6.21587	15.2655	24.8409	104.028	15.4408	2.71878	7.1738e-05	0.000654524	RPP14	NW_011516746.1	4314226	4321183	-	1251	protein_coding	ribonuclease P/MRP 14kDa subunit	-
105083275	1042.6	1067.85	2.30303	0	0	0	704.252	0	11.346	7.18466e-05	0.00065517	ART1	NW_011544906.1	448038	452127	-	1129	protein_coding	ADP-ribosyltransferase 1	-
novel.998	49.4418	59.7816	186.546	10.3598	5.87135	0	98.5897	5.41038	4.25079	7.19735e-05	0.000655982	-	NW_011515675.1	4578367	4581788	-	3422	-	- && - && -	-
105063992	52.5319	82.947	89.2426	1294.97	302.962	252.331	74.9072	616.755	-3.03992	7.24906e-05	0.000659653	IGFBP2	NW_011511680.1	5276208	5305462	+	845	protein_coding	insulin-like growth factor binding protein 2%2C 36kDa	-
105071057	5.56221	11.209	15.5455	352.232	34.0538	73.2154	10.7722	153.167	-3.82347	7.30111e-05	0.000663965	LOC105071057	NW_011514262.1	16331106	16332596	+	1491	protein_coding	chromosome unknown open reading frame%2C human C1orf233	-
105073831	4511.57	4170.51	3549.55	57602.4	17622.3	10830.6	4077.21	28685.1	-2.81461	7.34819e-05	0.0006676	RPL8	NW_011515163.1	1189776	1191295	+	533	protein_coding	ribosomal protein L8	Ribosomal_L2_C
105078231	22613.5	16416.8	517.607	766.624	755.055	858.973	13182.6	793.551	4.05414	7.35181e-05	0.0006676	FEM1A	NW_011516557.1	3133700	3137083	+	3384	protein_coding	fem-1 homolog a (C. elegans)	-
105082658	1778.67	1756.08	577.486	229.987	277.128	304.628	1370.75	270.581	2.33992	7.39576e-05	0.000671124	CPEB4	NW_011544898.1	12544404	12606822	+	7847	protein_coding	cytoplasmic polyadenylation element binding protein 4%2C transcript variant X1	-
105064242	554.984	363.173	253.91	2467.7	1363.33	1371.48	390.689	1734.17	-2.14972	7.39837e-05	0.000671124	PSMB8	NW_011511766.1	3944220	3947460	+	1116	protein_coding	proteasome (prosome%2C macropain) subunit%2C beta type%2C 8	Proteasome
105066445	259.57	476.758	531.425	18.6476	77.5018	87.5969	422.584	61.2488	2.77457	7.41677e-05	0.000672367	ZYG11B	NW_011512834.1	1698194	1767416	-	3939	protein_coding	zyg-11 family member B%2C cell cycle regulator	-
105074263	72.9267	135.256	245.849	0	12.917	18.3038	151.344	10.4069	3.81664	7.42286e-05	0.000672367	ITGA11	NW_011515269.1	61124	143757	-	5181	protein_coding	integrin%2C alpha 11	-
105065625	373.904	349.722	46.6364	1129.22	3896.23	2875.01	256.754	2633.48	-3.35898	7.44469e-05	0.000673697	UBALD2	NW_011512519.1	4609026	4609361	-	336	protein_coding	UBA-like domain containing 2	-
105061641	21.6308	6.72543	13.2424	20.7196	225.46	381.766	13.8662	209.315	-3.9153	7.44619e-05	0.000673697	RNF39	NW_011511150.1	198469	202625	+	546	protein_coding	ring finger protein 39	-
105066043	119.278	177.103	614.334	33.1513	29.3567	47.067	303.572	36.525	3.05422	7.47083e-05	0.000675574	TTC28	NW_011512590.1	2087887	2321919	-	7097	protein_coding	tetratricopeptide repeat domain 28	-
novel.404	25.957	23.9126	5.18183	116.03	95.1158	332.084	18.3505	181.076	-3.30739	7.48374e-05	0.000676388	-	NW_011512512.1	1159471	1161379	-	1909	-	- && P11369.2 RecName: Full=LINE-1 retrotransposable element ORF2 protein; Short=ORF2p; AltName: Full=Long interspersed element-1; Short=L1; AltName: Full=Retrovirus-related Pol polyprotein LINE-1; Includes: RecName: Full=Reverse transcriptase; Includes: RecName: Full=Endonuclease && -	-
105080655	457.955	425.197	199.212	2942.18	1624.01	1129.61	360.788	1898.6	-2.3955	7.52088e-05	0.00067939	ARL6IP4	NW_011517499.1	7033088	7035354	+	1071	protein_coding	ADP-ribosylation factor-like 6 interacting protein 4	-
105061949	21.0128	29.1435	121.485	2.07196	1.17427	3.92225	57.2138	2.38949	4.58135	7.5302e-05	0.000679877	PTCH2	NW_011511373.1	827114	841550	-	4346	protein_coding	patched 2	-
105067919	39.5535	72.4852	81.182	10.3598	5.87135	10.4593	64.4069	8.89682	2.87563	7.55061e-05	0.000681365	SLC9B2	NW_011513299.1	9384913	9426450	-	2890	protein_coding	solute carrier family 9%2C subfamily B (NHA2%2C cation proton antiporter 2)%2C member 2%2C transcript variant X3	Na_H_Exchanger
105065936	0	0.74727	0	31.0793	4.69708	36.6077	0.24909	24.128	-6.70457	7.62234e-05	0.00068748	SLC5A9	NW_011510294.1	1860235	1879789	+	2596	protein_coding	solute carrier family 5 (sodium/sugar cotransporter)%2C member 9%2C transcript variant X1	-
105075733	286.763	274.995	507.819	8.28782	44.6222	71.9079	356.526	41.606	3.08402	7.65592e-05	0.00068979	LPCAT2	NW_011515729.1	1878742	1944144	+	1914	protein_coding	lysophosphatidylcholine acyltransferase 2	Acyltransferase
105062967	2.47209	2.24181	6.33334	24.8635	41.0994	45.7596	3.68242	37.2408	-3.32781	7.66432e-05	0.000690161	LOC105062967	NW_011511602.1	151509	156216	-	293	lncRNA	uncharacterized LOC105062967	-
105065569	480.204	422.955	644.85	6866.46	1659.24	1878.76	516.003	3468.15	-2.7483	7.66801e-05	0.000690161	SLC38A10	NW_011512519.1	1292017	1326084	+	3522	protein_coding	solute carrier family 38%2C member 10	-
105073933	300.359	253.324	164.091	72.5184	32.8796	24.8409	239.258	43.413	2.48226	7.70898e-05	0.000693488	GATA2	NW_011510722.1	975280	981938	+	2326	protein_coding	GATA binding protein 2%2C transcript variant X2	-
105075703	8.0343	12.7036	93.2729	0	0	0	38.0036	0	7.13561	7.76708e-05	0.000698351	KSR2	NW_011515675.1	4585671	4947115	-	2857	protein_coding	kinase suppressor of ras 2	Pkinase_Tyr
105063570	0	0	0.575759	22.7915	5.87135	40.5299	0.19192	23.0643	-6.64367	7.78831e-05	0.000699897	TRPM8	NW_011511614.1	5527200	5612642	-	3445	protein_coding	transient receptor potential cation channel%2C subfamily M%2C member 8	Ion_trans
105064195	339.913	372.14	293.637	37.2952	89.2445	96.7489	335.23	74.4295	2.15966	7.80779e-05	0.00070092	UHRF1BP1	NW_011511766.1	2605801	2660023	-	8007	protein_coding	UHRF1 binding protein 1%2C transcript variant X2	-
105065097	54.386	50.0671	8.63638	420.607	209.02	296.784	37.6965	308.804	-3.03522	7.81474e-05	0.000701027	HPN	NW_011512127.1	5427028	5443440	+	1704	protein_coding	hepsin	Trypsin
105082280	87.7592	118.069	149.121	31.0793	23.4854	13.0742	118.316	22.5463	2.41136	7.81939e-05	0.000701027	ABI2	NW_011517963.1	1426219	1487592	-	3396	protein_coding	abl-interactor 2%2C transcript variant X5	-
105071171	848.545	1132.11	685.153	26.9354	131.518	192.19	888.604	116.881	2.92029	7.88775e-05	0.000706267	RERE	NW_011514262.1	11148445	11376669	+	4773	protein_coding	arginine-glutamic acid dipeptide (RE) repeats	Atrophin-1
105061943	67.9825	50.0671	13.2424	1224.53	191.406	231.413	43.764	549.115	-3.64867	7.99685e-05	0.000715296	LOC105061943	NW_011511373.1	718807	754494	+	1802	protein_coding	chromosome unknown open reading frame%2C human C1orf228	-
105079588	4556.68	3177.39	0.575759	0	0	0	2578.22	0	13.2182	8.05214e-05	0.000719871	AMPD1	NW_011510931.1	12587157	12606900	+	2403	protein_coding	adenosine monophosphate deaminase 1	-
105074353	27739.3	37172.9	0	20.7196	34.0538	3.92225	21637.4	19.5652	10.1106	8.07701e-05	0.000721468	TNNT1	NW_011515311.1	1350900	1362286	-	963	protein_coding	troponin T type 1 (skeletal%2C slow)%2C transcript variant X1	-
105067826	0.618023	0	0	16.5756	109.207	1.30742	0.206008	42.3634	-7.52725	8.08111e-05	0.000721468	TMPRSS4	NW_011513285.1	1817774	1847425	-	2010	protein_coding	transmembrane protease%2C serine 4	Trypsin
105076827	225.578	232.401	740.426	53.8708	81.0246	31.378	399.468	55.4245	2.84791	8.09905e-05	0.000722202	DCHS1	NW_011516265.1	31462457	31482554	+	10004	protein_coding	dachsous cadherin-related 1	Cadherin
105079105	24.7209	53.0562	224.546	0	5.87135	6.53709	100.774	4.13614	4.53335	8.10173e-05	0.000722202	LOC105079105	NW_011516704.1	43514	61739	-	584	lncRNA	uncharacterized LOC105079105%2C transcript variant X1	-
105071437	371.432	324.315	405.334	864.005	2253.42	1483.92	367.027	1533.78	-2.06364	8.10541e-05	0.000722202	MPPE1	NW_011514468.1	9428132	9443477	-	3442	protein_coding	metallophosphoesterase 1	Metallophos
105073032	246.591	284.71	242.97	4.14391	50.4936	33.9928	258.09	29.5435	3.10196	8.10741e-05	0.000722202	LDOC1L	NW_011514986.1	2113485	2116272	+	2788	protein_coding	leucine zipper%2C down-regulated in cancer 1-like	-
novel.142	45.1157	93.4087	1.72728	0	0	0	46.7506	0	7.43197	8.16386e-05	0.000726856	-	NW_011510761.1	73562	75389	-	1706	-	- && - && -	-
105079908	331.878	429.68	1259.18	66.3026	142.087	88.9044	673.581	99.0979	2.76096	8.29773e-05	0.000738016	SYNE3	NW_011517098.1	6233418	6283950	-	4784	protein_coding	spectrin repeat containing%2C nuclear envelope family member 3%2C transcript variant X1	-
105064057	21.0128	32.8799	165.818	0	4.69708	2.61483	73.237	2.4373	4.80192	8.31492e-05	0.000739165	EPHA4	NW_011511680.1	9077882	9208785	-	3068	protein_coding	EPH receptor A4	Pkinase_Tyr
105065849	275.02	192.048	434.698	884.725	3438.26	1419.85	300.589	1914.28	-2.67102	8.36696e-05	0.000742956	VMP1	NW_011512521.1	1623573	1727600	-	2211	protein_coding	vacuole membrane protein 1%2C transcript variant X1	-
105077809	563.019	529.814	403.031	147.109	116.253	48.3744	498.621	103.912	2.26813	8.37043e-05	0.000742956	PPAP2A	NW_011516528.1	6053652	6118779	+	1388	protein_coding	phosphatidic acid phosphatase type 2A%2C transcript variant X2	-
105070871	66.1284	124.794	84.6365	1060.84	321.75	339.928	91.853	574.173	-2.64305	8.37499e-05	0.00074298	C1QA	NW_011514262.1	1258047	1261013	-	1380	protein_coding	complement component 1%2C q subcomponent%2C A chain%2C transcript variant X1	Collagen
105079242	18.5407	46.3307	326.455	8.28782	5.87135	3.92225	130.442	6.02714	4.45776	8.47516e-05	0.000751097	ZBED6	NW_011509872.1	523457	527062	-	3606	protein_coding	zinc finger%2C BED-type containing 6	hATC
novel.298	0	0	0	20.7196	9.39416	13.0742	0	14.396	-6.91738	8.54663e-05	0.000757044	-	NW_011511614.1	5124566	5135699	-	279	-	- && - && -	-
105084011	81.579	122.552	321.273	6.21587	19.9626	28.7632	175.135	18.3139	3.23363	8.58837e-05	0.000760352	HMCN1	NW_011511147.1	564714	963531	-	17206	protein_coding	hemicentin 1	I-set
novel.482	21.0128	11.209	6.9091	567.716	32.8796	83.6747	13.0436	228.09	-4.12485	8.60944e-05	0.000761827	-	NW_011512866.1	1913727	1920677	+	1172	-	- && - && -	-
105065224	188.497	194.29	523.94	55.9428	62.2363	31.378	302.242	49.8524	2.60205	8.66002e-05	0.000765608	BTNL9	NW_011512356.1	356480	374191	-	1915	protein_coding	butyrophilin-like 9	V-set
novel.830	74.1627	62.7707	14.394	0	1.17427	3.92225	50.4425	1.69884	4.78502	8.661e-05	0.000765608	-	NW_011514985.1	15960348	15976775	+	2676	-	- && - && -	-
105081087	56.2401	65.0125	36.2728	0	5.87135	0	52.5084	1.95712	4.58904	8.68425e-05	0.000766975	NCAM1	NW_011517542.1	593744	887981	+	4239	protein_coding	neural cell adhesion molecule 1	I-set
105082190	378.23	378.866	358.698	31.0793	103.336	90.2118	371.931	74.8756	2.30031	8.68533e-05	0.000766975	CXXC5	NW_011517961.1	27862938	27895725	+	1355	protein_coding	CXXC finger protein 5	zf-CXXC
105073036	1829.35	1407.86	185.97	120.173	39.9252	3.92225	1141.06	54.6736	4.3925	8.7075e-05	0.000768542	PARVB	NW_011514986.1	2347424	2392264	-	2711	protein_coding	parvin%2C beta	CH
105071384	1148.9	1285.3	1.72728	0	0	0	811.979	0	11.5514	8.71915e-05	0.000768786	LOC105071384	NW_011514468.1	2099711	2102319	+	1074	lncRNA	uncharacterized LOC105071384%2C transcript variant X2	-
105067632	5.56221	3.73635	1.72728	169.9	2.34854	143.816	3.67528	105.355	-4.84135	8.84345e-05	0.000779348	LOC105067632	NW_011513270.1	2857774	2861018	+	1207	lncRNA	uncharacterized LOC105067632	-
105079620	79.7249	82.1997	323.001	0	16.4398	11.7668	161.642	9.40218	4.05594	8.86853e-05	0.000780764	RUNX1T1	NW_011516759.1	3111019	3238715	+	2771	protein_coding	runt-related transcription factor 1%3B translocated to%2C 1 (cyclin D-related)	zf-MYND
105078612	34.6093	31.3853	8.63638	0	0	0	24.877	0	6.52174	8.88046e-05	0.000781418	DNAH11	NW_011516578.1	6107175	6380081	+	12990	protein_coding	dynein%2C axonemal%2C heavy chain 11	Dynein_heavy
105075789	632.237	753.248	1616.73	70.4465	191.406	226.183	1000.74	162.679	2.61695	8.88662e-05	0.000781562	PCYOX1	NW_011515779.1	2768103	2780248	-	1859	protein_coding	prenylcysteine oxidase 1	-
105083822	516.049	419.966	329.334	2117.54	3833.99	979.255	421.783	2310.26	-2.45363	8.9468e-05	0.000786456	SLC29A1	NW_011544912.1	4148928	4161366	+	2188	protein_coding	solute carrier family 29 (equilibrative nucleoside transporter)%2C member 1	-
105061635	39.5535	64.2652	242.394	509.701	1911.71	989.715	115.404	1137.04	-3.3001	8.96269e-05	0.000787452	DSP	NW_011511150.1	14886268	14928120	-	9157	protein_coding	desmoplakin%2C transcript variant X2	-
105070318	71.6906	65.0125	39.1516	0	2.34854	9.15192	58.6182	3.83349	3.85137	8.97914e-05	0.000788498	LRFN4	NW_011514130.1	12983716	12987038	+	2644	protein_coding	leucine rich repeat and fibronectin type III domain containing 4%2C transcript variant X2	I-set
105064971	14.2145	26.1544	253.334	0	0	3.92225	97.9009	1.30742	6.15012	8.99638e-05	0.000789612	KANK4	NW_011510175.1	2788018	2825941	+	4954	protein_coding	KN motif and ankyrin repeat domains 4	-
105075333	0	0	5.75759	116.03	89.2445	27.4558	1.9192	77.5766	-5.30016	9.01365e-05	0.000790726	SFTPD	NW_011515632.1	4346583	4356362	-	1375	protein_coding	surfactant protein D	Lectin_C
105083767	941.249	740.544	321.273	153.325	102.161	155.583	667.689	137.023	2.28639	9.08124e-05	0.000796253	TFEB	NW_011544912.1	2273660	2284026	-	5959	protein_coding	transcription factor EB	-
105081437	93.3214	81.4524	0.575759	0	0	0	58.4499	0	7.75488	9.14686e-05	0.0008016	METTL7B	NW_011517732.1	23	678	+	656	protein_coding	methyltransferase like 7B	Methyltransf_11
105078202	1213.8	1103.72	1.72728	0	0	0	773.081	0	11.4805	9.15596e-05	0.000801992	NMRK2	NW_011516557.1	2537194	2539797	+	793	protein_coding	nicotinamide riboside kinase 2	-
105072410	1050.64	955.011	165.818	101.526	95.1158	94.134	723.823	96.9252	2.90103	9.17742e-05	0.000803465	OSBPL11	NW_011514844.1	10309339	10382501	+	4454	protein_coding	oxysterol binding protein-like 11	PH
105077323	27.811	29.1435	160.061	0	4.69708	3.92225	72.3385	2.87311	4.55722	9.26918e-05	0.000811088	LOC105077323	NW_011516269.1	36269473	36408742	+	2772	protein_coding	pleckstrin homology domain-containing family G member 1-like	RhoGEF
105071878	354.127	542.518	131.273	6400.27	1647.5	1362.33	342.639	3136.7	-3.19451	9.33582e-05	0.000816507	LOC105071878	NW_011514637.1	10410896	10411320	+	425	protein_coding	60S ribosomal protein L35a	-
105071376	8.65232	9.71451	62.1819	401.959	131.518	453.674	26.8496	329.05	-3.6108	9.385e-05	0.000820037	LAMA3	NW_011514468.1	691701	783656	-	7561	protein_coding	laminin%2C alpha 3%2C transcript variant X1	Laminin_G_2
105075082	2906.56	2477.2	682.274	304.577	371.069	383.073	2022.01	352.907	2.51788	9.38565e-05	0.000820037	EGLN1	NW_011515599.1	409349	459744	+	1212	protein_coding	egl-9 family hypoxia-inducible factor 1	-
105067579	483.294	490.956	2332.97	163.684	145.609	117.668	1102.41	142.32	2.95446	9.4037e-05	0.0008212	PLXND1	NW_011513243.1	23326718	23373830	-	5236	protein_coding	plexin D1	-
novel.1363	3.09011	2.98908	8.06062	89.0941	16.4398	69.2931	4.71327	58.2757	-3.60911	9.42026e-05	0.000822231	-	NW_011517816.1	11982614	11983867	+	461	-	- && - && -	-
105080407	31.5192	39.6053	18.4243	0	1.17427	0	29.8496	0.391423	5.8225	9.51767e-05	0.000829897	KLHDC8A	NW_011510938.1	727975	734541	-	2102	protein_coding	kelch domain containing 8A	-
105076074	99.5017	108.354	184.819	1222.45	412.169	511.2	130.891	715.274	-2.44819	9.63192e-05	0.000839014	ARHGAP4	NW_011515961.1	421366	436754	+	3223	protein_coding	Rho GTPase activating protein 4	RhoGAP
105063993	90.2313	81.4524	0.575759	0	0	0	57.4198	0	7.72921	9.67598e-05	0.000842428	LOC105063993	NW_011511680.1	5318414	5327040	+	863	lncRNA	uncharacterized LOC105063993	-
105065983	192.205	118.069	68.5153	1232.81	603.575	417.066	126.263	751.151	-2.57175	9.76782e-05	0.00084998	SLC27A4	NW_011512529.1	765173	783750	+	3055	protein_coding	solute carrier family 27 (fatty acid transporter)%2C member 4%2C transcript variant X2	-
105080113	5983.7	5451.33	12381.1	149.181	1612.27	621.023	7938.71	794.159	3.32053	9.77253e-05	0.00084998	PTRF	NW_011517136.1	560677	572362	+	2013	protein_coding	polymerase I and transcript release factor	-
105073903	170.574	254.819	263.697	2.07196	18.7883	44.4522	229.697	21.7708	3.37468	9.80295e-05	0.000852197	BCL2	NW_011515224.1	708867	861974	+	1944	protein_coding	B-cell CLL/lymphoma 2	-
105082050	99.5017	106.112	147.97	14.5037	28.1825	30.0706	117.861	24.2523	2.2588	9.82174e-05	0.000853402	LOC105082050	NW_011517961.1	10471982	10473661	-	1680	pseudogene	-	-
105070399	808.992	626.212	229.152	5625.36	2528.2	2214.76	554.785	3456.11	-2.63904	9.83274e-05	0.000853929	MOB2	NW_011514130.1	17413453	17430099	+	1336	protein_coding	MOB kinase activator 2	-
105078829	86.5232	112.838	102.485	0	7.04562	18.3038	100.615	8.44982	3.51797	9.88573e-05	0.000858101	MAF	NW_011510931.1	3528128	3869565	-	346	protein_coding	v-maf avian musculoaponeurotic fibrosarcoma oncogene homolog	bZIP_Maf
105078085	64.2744	82.947	77.7274	120.173	1097.94	674.627	74.9829	630.914	-3.0742	0.000100508	0.000871123	RTKN	NW_011516555.1	123859	134673	+	1883	protein_coding	rhotekin	PH
105062483	257.715	275.743	174.455	1701.08	864.262	651.094	235.971	1072.14	-2.18317	0.00010146	0.000878929	SMG9	NW_011511555.1	752253	769464	-	2071	protein_coding	SMG9 nonsense mediated mRNA decay factor	-
105081955	87.1412	89.6724	5.75759	0	2.34854	1.30742	60.8571	1.21865	5.50202	0.000101629	0.000879958	GRB14	NW_011517956.1	7730009	7835258	-	2496	protein_coding	growth factor receptor-bound protein 14%2C transcript variant X1	SH2
105083697	616.787	627.707	2752.7	221.699	144.435	48.3744	1332.4	138.17	3.27266	0.000101751	0.000880568	SCCPDH	NW_011511147.1	5160302	5190488	+	1911	protein_coding	saccharopine dehydrogenase (putative)	Saccharop_dh
105067642	218.78	138.245	420.88	26.9354	62.2363	18.3038	259.302	35.8252	2.84664	0.000102641	0.000887832	LOC105067642	NW_011513270.1	3910222	3954834	+	4575	protein_coding	tyrosine-protein kinase SgK223	-
105075532	291.089	379.613	143.94	190.62	3690.73	11735.4	271.547	5205.57	-4.261	0.000103964	0.000897927	CRYZ	NW_011515636.1	11261314	11290244	+	1297	protein_coding	crystallin%2C zeta (quinone reductase)%2C transcript variant X1	ADH_zinc_N
105075387	1.85407	9.71451	17.2728	826.71	10.5684	104.593	9.61378	313.957	-5.02621	0.000104764	0.000904389	LOC105075387	NW_011515632.1	10175555	10176068	+	514	pseudogene	PF01157:Ribosomal protein L21e	-
105074853	4198.23	3360.47	72.5456	188.548	83.3731	138.586	2543.75	136.836	4.21781	0.000104922	0.000905301	PLA2G15	NW_011515430.1	7124129	7135812	+	4239	protein_coding	phospholipase A2%2C group XV	-
105083226	1347.91	1117.92	943.668	9158.04	4761.66	2722.04	1136.5	5547.25	-2.28701	0.000105041	0.000905873	WDR1	NW_011544905.1	2004537	2044404	-	1973	protein_coding	WD repeat domain 1	-
novel.1248	24.1029	21.6708	14.394	113.958	84.5474	73.2154	20.0559	90.5734	-2.17241	0.000105177	0.000906598	-	NW_011517098.1	6336710	6338361	-	675	-	- && - && -	-
105080026	152.034	130.772	163.515	0	9.39416	26.1483	148.774	11.8475	3.61063	0.000106954	0.000920999	KIF26A	NW_011517098.1	13184819	13224065	+	4459	protein_coding	kinesin family member 26A	-
105063042	0	0.74727	0	31.0793	16.4398	9.15192	0.24909	18.8903	-6.34418	0.000107678	0.000926144	ATP6V0A4	NW_011511605.1	2621711	2691782	+	3133	protein_coding	ATPase%2C H+ transporting%2C lysosomal V0 subunit a4%2C transcript variant X4	-
105078114	3.70814	0.74727	1.72728	62.1587	64.5848	6.53709	2.06089	44.4269	-4.41127	0.000107712	0.000926144	LOC105078114	NW_011516557.1	354600	355074	-	475	protein_coding	lipid phosphate phosphatase-related protein type 3-like	-
105074735	53.768	50.0671	346.031	8.28782	16.4398	9.15192	149.955	11.2932	3.71685	0.000110949	0.000952554	DACT1	NW_011515408.1	4701964	4708658	+	2621	protein_coding	dishevelled-binding antagonist of beta-catenin 1	-
105081839	119.278	107.607	113.424	18.6476	32.8796	30.0706	113.437	27.1992	2.04067	0.000112728	0.00096591	RPP30	NW_011517816.1	11110802	11137300	-	1270	protein_coding	ribonuclease P/MRP 30kDa subunit	-
105075938	3.09011	2.98908	3.45455	84.9502	18.7883	20.9187	3.17791	41.5524	-3.68882	0.00011289	0.000966824	SH2D1A	NW_011515847.1	798215	817068	-	919	protein_coding	SH2 domain containing 1A	SH2
105079879	281.818	335.524	131.273	1711.44	897.142	938.725	249.539	1182.43	-2.24431	0.000113698	0.00097278	LOC105079879	NW_011517098.1	4476684	4479557	-	534	protein_coding	chromosome unknown open reading frame%2C human C14orf142	-
105067572	663.138	576.145	476.152	3665.29	1997.43	1448.62	571.812	2370.45	-2.05114	0.000113874	0.000973808	ARPC4	NW_011513243.1	20961682	20971565	+	1409	protein_coding	actin related protein 2/3 complex%2C subunit 4%2C 20kDa	-
105073040	0	0	0	39.3672	2.34854	18.3038	0	20.0065	-7.38976	0.000114991	0.000981907	MPPED1	NW_011514986.1	2808133	2866929	-	3231	protein_coding	metallophosphoesterase domain containing 1	-
105069509	0	2.24181	0	45.583	29.3567	14.3816	0.74727	29.7738	-5.42177	0.000115785	0.000988195	IGSF9	NW_011513761.1	1331206	1346835	-	3829	protein_coding	immunoglobulin superfamily%2C member 9	I-set
105074056	174.282	160.663	433.546	1926.92	2130.13	691.624	256.164	1582.89	-2.62688	0.00011649	0.000993725	CLIC1	NW_011515227.1	357933	363242	+	1158	protein_coding	chloride intracellular channel 1	-
novel.417	0	0	0	22.7915	4.69708	19.6113	0	15.6999	-7.04312	0.000117056	0.000997568	-	NW_011512519.1	7749427	7753267	+	627	-	- && - && -	-
105076554	999.343	679.268	1.15152	20.7196	1.17427	9.15192	559.921	10.3486	5.78216	0.000117168	0.000998035	BBOX1	NW_011516265.1	16468424	16523069	-	1750	protein_coding	butyrobetaine (gamma)%2C 2-oxoglutarate dioxygenase (gamma-butyrobetaine hydroxylase) 1	-
[truncated: 932 more rows]

## Sheet: Up-regulated  genes
gene_id	YTR1	YTR2	YTR3	CNR1	CNR2	CNR3	YTR	CNR	log2FoldChange	pvalue	padj	gene_name	gene_chr	gene_start	gene_end	gene_strand	gene_length	gene_biotype	gene_description	tf_family
[truncated: 1,420 more rows]

[truncated: 1 more sheets: Down-regulated  genes]
