# Supplementary material for: Transcriptome analysis to identify candidate genes related to mammary gland development of Bactrian camel (Camelus bactrianus)
Source: Front Vet Sci. 2023 Jun 5;10:1196950. doi: 10.3389/fvets.2023.1196950 (PMC10277799; doi:10.3389/fvets.2023.1196950)
Supplement: Supplementary file 5 [file Table_5.XLSX]

## Sheet: Supplementary Table S5 GO term 
Category	GOID	Description	GeneRatio	BgRatio	pvalue	padj	geneID	geneName	Count
BP	GO:0007010	cytoskeleton organization	17/705	59/5649	0.000608924	0.157439	105071724/105072405/105061593/105071722/105080750/105068460/105065937/105066592/105067376/105076957/105061741/105063123/105067071/105067572/105064013/105077215/105080502	SVIL/ABLIM2/CAP2/TMOD4/ABLIM1/STMN3/DIAPH2/LMOD3/TMOD1/TUBGCP4/LOC105061741/LMOD2/MAP7D3/ARPC4/VIL1/EPB41L2/TMOD2	17
BP	GO:0055114	oxidation-reduction process	64/705	359/5649	0.00155575	0.157439	105072853/105065871/105063890/105069686/105081292/105079739/105067277/105067990/105063881/105079348/105079554/105064023/105075310/105077090/105078585/105069146/105075773/105081352/105070047/105078647/105062871/105083107/105077832/105079347/105072946/105072505/105076580/105075526/105081603/105070249/105061993/105081171/105072973/105075293/105065392/105077810/105071103/105071584/105078526/105061597…	LOC105072853/LPO/XDH/DIO2/PAH/MSMO1/ALDH1A1/HADH/TP53I3/MAOB/ACOX2/LOC105064023/PXDN/RTN4IP1/FA2H/IDH3A/LOC105075773/MSRB3/NSDHL/SC5D/LOC105062871/ME1/NNT/LOC105079347/ACADL/LOC105072505/LDHA/ACADM/HGD/SOD1/HMOX1/PRDX4/NDUFS1/SOD3/ACAD8/GPX8/GAPDH/NOS2/F8/GMPR/GPD2/PCYOX1/EGLN1/SCCPDH/CRYZ/BBOX1/LOX/DHCR24/LOC105082310/ERO1LB/LOC105064851/TH/LOC105078376/ADHFE1/LOC105082336/MICAL3/HEPH/LOC1050832…	64
BP	GO:0035556	intracellular signal transduction	62/705	353/5649	0.00265619	0.157439	105068134/105082946/105074691/105071048/105067809/105066323/105078320/105079025/105073333/105082320/105062120/105062585/105071084/105077612/105079296/105075686/105067017/105081234/105068380/105066689/105071035/105073438/105064017/105067708/105070322/105063579/105072585/105079292/105079573/105074303/105074727/105062268/105064365/105083838/105063703/105064315/105077665/105065062/105071300/105073166…	RAB25/ADCY8/PLEK2/PRKCZ/ARHGEF5/SPATA13/RGL3/RHOQ/STAC2/PLCL1/STAC3/CYTH2/SPSB2/PLCL2/BMX/RASAL1/ASB10/ADCY2/OBSCN/PRKCI/ARHGEF16/RAPGEF4/PLCD4/ASB5/RHOD/NGEF/ASB16/ASB11/ASB14/PRKCQ/RGS6/RERGL/IQGAP2/RCAN2/RHOC/RASL10B/RASL11B/HCST/RHOBTB1/IFT27/ALS2/RAB3C/PLEKHG5/DEPTOR/RASGRP4/RAB20/LOC105077323/CDC42BPA/BCR/ARHGEF37/RAB27A/GUCY1B3/RHOU/RP1L1/ARHGEF19/FGD3/RND1/ASB8/PLCB4/MCF2L2/RAB12/RAPGEF1	62
BP	GO:0032787	monocarboxylic acid metabolic process	9/705	27/5649	0.00404869	0.157439	105079739/105067990/105082651/105079554/105072074/105078585/105078647/105078014/105082834	MSMO1/HADH/ASNS/ACOX2/ENO3/FA2H/SC5D/PFKL/ALDOA	9
BP	GO:0043244	regulation of protein complex disassembly	5/705	10/5649	0.00438328	0.157439	105071722/105066592/105067376/105063123/105080502	TMOD4/LMOD3/TMOD1/LMOD2/TMOD2	5
BP	GO:0051494	negative regulation of cytoskeleton organization	5/705	10/5649	0.00438328	0.157439	105071722/105066592/105067376/105063123/105080502	TMOD4/LMOD3/TMOD1/LMOD2/TMOD2	5
BP	GO:0032271	regulation of protein polymerization	7/705	19/5649	0.00594373	0.157439	105071722/105066592/105067376/105076957/105063123/105067572/105080502	TMOD4/LMOD3/TMOD1/TUBGCP4/LMOD2/ARPC4/TMOD2	7
BP	GO:0043254	regulation of protein complex assembly	7/705	19/5649	0.00594373	0.157439	105071722/105066592/105067376/105076957/105063123/105067572/105080502	TMOD4/LMOD3/TMOD1/TUBGCP4/LMOD2/ARPC4/TMOD2	7
BP	GO:0044087	regulation of cellular component biogenesis	7/705	19/5649	0.00594373	0.157439	105071722/105066592/105067376/105076957/105063123/105067572/105080502	TMOD4/LMOD3/TMOD1/TUBGCP4/LMOD2/ARPC4/TMOD2	7
BP	GO:0090066	regulation of anatomical structure size	7/705	19/5649	0.00594373	0.157439	105071722/105071958/105066592/105067376/105063123/105067572/105080502	TMOD4/EDN3/LMOD3/TMOD1/LMOD2/ARPC4/TMOD2	7
BP	GO:1902903	regulation of supramolecular fiber organization	7/705	19/5649	0.00594373	0.157439	105071722/105066592/105067376/105076957/105063123/105067572/105080502	TMOD4/LMOD3/TMOD1/TUBGCP4/LMOD2/ARPC4/TMOD2	7
BP	GO:0051493	regulation of cytoskeleton organization	8/705	24/5649	0.00664671	0.157439	105071722/105068460/105066592/105067376/105076957/105063123/105067572/105080502	TMOD4/STMN3/LMOD3/TMOD1/TUBGCP4/LMOD2/ARPC4/TMOD2	8
BP	GO:0030029	actin filament-based process	9/705	29/5649	0.00687884	0.157439	105071722/105065937/105066592/105067376/105061741/105063123/105067572/105077215/105080502	TMOD4/DIAPH2/LMOD3/TMOD1/LOC105061741/LMOD2/ARPC4/EPB41L2/TMOD2	9
BP	GO:0030036	actin cytoskeleton organization	9/705	29/5649	0.00687884	0.157439	105071722/105065937/105066592/105067376/105061741/105063123/105067572/105077215/105080502	TMOD4/DIAPH2/LMOD3/TMOD1/LOC105061741/LMOD2/ARPC4/EPB41L2/TMOD2	9
BP	GO:0072330	monocarboxylic acid biosynthetic process	7/705	20/5649	0.00817825	0.157439	105079739/105082651/105072074/105078585/105078647/105078014/105082834	MSMO1/ASNS/ENO3/FA2H/SC5D/PFKL/ALDOA	7
BP	GO:0007266	Rho protein signal transduction	13/705	52/5649	0.00972232	0.157439	105067809/105066323/105068380/105071035/105063579/105082293/105071177/105077323/105069359/105069873/105071139/105078831/105063341	ARHGEF5/SPATA13/OBSCN/ARHGEF16/NGEF/ALS2/PLEKHG5/LOC105077323/BCR/ARHGEF37/ARHGEF19/FGD3/MCF2L2	13
BP	GO:0035023	regulation of Rho protein signal transduction	13/705	52/5649	0.00972232	0.157439	105067809/105066323/105068380/105071035/105063579/105082293/105071177/105077323/105069359/105069873/105071139/105078831/105063341	ARHGEF5/SPATA13/OBSCN/ARHGEF16/NGEF/ALS2/PLEKHG5/LOC105077323/BCR/ARHGEF37/ARHGEF19/FGD3/MCF2L2	13
BP	GO:0005975	carbohydrate metabolic process	24/705	118/5649	0.00976541	0.157439	105070647/105069746/105084033/105080693/105078805/105081091/105072074/105069366/105065368/105067382/105078014/105066601/105067752/105079015/105076580/105066960/105082553/105064876/105082834/105065193/105083393/105076223/105083313/105082709	PYGM/LOC105069746/HHIPL2/GCK/FBP2/GK/ENO3/YDJC/LOC105065368/NANS/PFKL/GBE1/HK2/SLC3A1/LDHA/FUOM/PGLS/FGGY/ALDOA/SHPK/LCT/GPD1/PGM2L1/MDH2	24
BP	GO:0008064	regulation of actin polymerization or depolymerization	6/705	16/5649	0.00979458	0.157439	105071722/105066592/105067376/105063123/105067572/105080502	TMOD4/LMOD3/TMOD1/LMOD2/ARPC4/TMOD2	6
BP	GO:0008154	actin polymerization or depolymerization	6/705	16/5649	0.00979458	0.157439	105071722/105066592/105067376/105063123/105067572/105080502	TMOD4/LMOD3/TMOD1/LMOD2/ARPC4/TMOD2	6
BP	GO:0030041	actin filament polymerization	6/705	16/5649	0.00979458	0.157439	105071722/105066592/105067376/105063123/105067572/105080502	TMOD4/LMOD3/TMOD1/LMOD2/ARPC4/TMOD2	6
BP	GO:0030832	regulation of actin filament length	6/705	16/5649	0.00979458	0.157439	105071722/105066592/105067376/105063123/105067572/105080502	TMOD4/LMOD3/TMOD1/LMOD2/ARPC4/TMOD2	6
BP	GO:0030833	regulation of actin filament polymerization	6/705	16/5649	0.00979458	0.157439	105071722/105066592/105067376/105063123/105067572/105080502	TMOD4/LMOD3/TMOD1/LMOD2/ARPC4/TMOD2	6
BP	GO:0032535	regulation of cellular component size	6/705	16/5649	0.00979458	0.157439	105071722/105066592/105067376/105063123/105067572/105080502	TMOD4/LMOD3/TMOD1/LMOD2/ARPC4/TMOD2	6
BP	GO:0032956	regulation of actin cytoskeleton organization	6/705	16/5649	0.00979458	0.157439	105071722/105066592/105067376/105063123/105067572/105080502	TMOD4/LMOD3/TMOD1/LMOD2/ARPC4/TMOD2	6
BP	GO:0032970	regulation of actin filament-based process	6/705	16/5649	0.00979458	0.157439	105071722/105066592/105067376/105063123/105067572/105080502	TMOD4/LMOD3/TMOD1/LMOD2/ARPC4/TMOD2	6
BP	GO:0110053	regulation of actin filament organization	6/705	16/5649	0.00979458	0.157439	105071722/105066592/105067376/105063123/105067572/105080502	TMOD4/LMOD3/TMOD1/LMOD2/ARPC4/TMOD2	6
BP	GO:0051128	regulation of cellular component organization	11/705	43/5649	0.014103	0.208377	105071722/105068460/105065348/105066592/105067376/105076957/105063123/105067572/105082895/105071916/105080502	TMOD4/STMN3/PALMD/LMOD3/TMOD1/TUBGCP4/LMOD2/ARPC4/NOV/WISP2/TMOD2	11
BP	GO:0007166	cell surface receptor signaling pathway	17/705	78/5649	0.0141286	0.208377	105069204/105075904/105083524/105062713/105079117/novel.1472/105075688/105067937/105064057/105066878/105069770/105067789/105071671/105071266/105070874/105082148/105077945	EPHA1/ERBB3/FZD4/CBLC/FZD3/-/RITA1/DKK2/EPHA4/LOC105066878/NOTCH1/GCSAML/BAMBI/TEK/WNT4/SMAD5/EPHA3	17
BP	GO:0051258	protein polymerization	7/705	22/5649	0.0144039	0.208377	105071722/105066592/105067376/105076957/105063123/105067572/105080502	TMOD4/LMOD3/TMOD1/TUBGCP4/LMOD2/ARPC4/TMOD2	7
BP	GO:0055085	transmembrane transport	58/705	353/5649	0.0148913	0.208478	105068762/105070382/105064772/105081698/105082562/105063374/105077549/105076024/105072322/105070381/novel.135/105066941/105072289/105074857/105072919/105072674/105078036/105067655/105070486/105074715/105080623/105076866/105072730/105073734/105075459/105065142/105073272/105077120/105077487/105067008/105073733/105064068/105077246/105076592/novel.137/105062940/105070011/105067919/105065936/105063570…	SLC7A7/KCNQ1/SLC17A5/SFXN2/SLC5A5/SLC5A1/MFSD6L/ATP6V1C2/MFSD10/SLC22A18/-/SLC43A1/SLC9A4/SLC7A6/SLC40A1/ABCC4/SLC37A1/SLC7A2/TRPV6/SLC8A3/P2RX4/RYR3/SLC2A1/ABCC1/SLC45A3/ABCC11/CACNB1/SLC22A16/SLC2A4/LOC105067008/ABCC6/ATP6V0B/SLC2A12/ABCC8/-/KCNS3/CACNA1S/SLC9B2/SLC5A9/TRPM8/ATP6V0A4/LOC105061631/SPNS3/SLC35B2/SLC39A7/CFTR/SLC13A2/KCNA2/FLVCR1/SLC16A9/KCNQ5/SLC13A5/SLC16A14/P2RX5/LOC105079735/T…	58
BP	GO:0010639	negative regulation of organelle organization	5/705	13/5649	0.0162499	0.21371	105071722/105066592/105067376/105063123/105080502	TMOD4/LMOD3/TMOD1/LMOD2/TMOD2	5
BP	GO:0042493	response to drug	5/705	13/5649	0.0162499	0.21371	105080623/105070079/105066086/105061631/105065182	P2RX4/TCN1/TCN2/LOC105061631/P2RX5	5
BP	GO:0007265	Ras protein signal transduction	14/705	62/5649	0.0183597	0.223442	105067809/105066323/105062585/105068380/105071035/105063579/105082293/105071177/105077323/105069359/105069873/105071139/105078831/105063341	ARHGEF5/SPATA13/CYTH2/OBSCN/ARHGEF16/NGEF/ALS2/PLEKHG5/LOC105077323/BCR/ARHGEF37/ARHGEF19/FGD3/MCF2L2	14
BP	GO:0046578	regulation of Ras protein signal transduction	14/705	62/5649	0.0183597	0.223442	105067809/105066323/105062585/105068380/105071035/105063579/105082293/105071177/105077323/105069359/105069873/105071139/105078831/105063341	ARHGEF5/SPATA13/CYTH2/OBSCN/ARHGEF16/NGEF/ALS2/PLEKHG5/LOC105077323/BCR/ARHGEF37/ARHGEF19/FGD3/MCF2L2	14
BP	GO:0097435	supramolecular fiber organization	7/705	23/5649	0.0185344	0.223442	105071722/105066592/105067376/105076957/105063123/105067572/105080502	TMOD4/LMOD3/TMOD1/TUBGCP4/LMOD2/ARPC4/TMOD2	7
BP	GO:0009966	regulation of signal transduction	20/705	100/5649	0.0207042	0.230901	105067904/105067809/105066323/105081163/105062585/105068380/105071035/105063579/105065062/105082293/105067937/105071177/105077323/105069359/105069873/105067789/105071139/105078831/105071671/105063341	DDIT4L/ARHGEF5/SPATA13/CNKSR2/CYTH2/OBSCN/ARHGEF16/NGEF/HCST/ALS2/DKK2/PLEKHG5/LOC105077323/BCR/ARHGEF37/GCSAML/ARHGEF19/FGD3/BAMBI/MCF2L2	20
BP	GO:0010646	regulation of cell communication	20/705	100/5649	0.0207042	0.230901	105067904/105067809/105066323/105081163/105062585/105068380/105071035/105063579/105065062/105082293/105067937/105071177/105077323/105069359/105069873/105067789/105071139/105078831/105071671/105063341	DDIT4L/ARHGEF5/SPATA13/CNKSR2/CYTH2/OBSCN/ARHGEF16/NGEF/HCST/ALS2/DKK2/PLEKHG5/LOC105077323/BCR/ARHGEF37/GCSAML/ARHGEF19/FGD3/BAMBI/MCF2L2	20
BP	GO:0030203	glycosaminoglycan metabolic process	5/705	14/5649	0.0227365	0.230901	105062540/105080161/105068224/105074290/105079118	PGLYRP1/ITIH4/LOC105068224/ITIH5/EXTL3	5
BP	GO:0032984	protein-containing complex disassembly	5/705	14/5649	0.0227365	0.230901	105071722/105066592/105067376/105063123/105080502	TMOD4/LMOD3/TMOD1/LMOD2/TMOD2	5
BP	GO:0043624	cellular protein complex disassembly	5/705	14/5649	0.0227365	0.230901	105071722/105066592/105067376/105063123/105080502	TMOD4/LMOD3/TMOD1/LMOD2/TMOD2	5
BP	GO:0051129	negative regulation of cellular component organization	5/705	14/5649	0.0227365	0.230901	105071722/105066592/105067376/105063123/105080502	TMOD4/LMOD3/TMOD1/LMOD2/TMOD2	5
BP	GO:0023051	regulation of signaling	20/705	101/5649	0.022907	0.230901	105067904/105067809/105066323/105081163/105062585/105068380/105071035/105063579/105065062/105082293/105067937/105071177/105077323/105069359/105069873/105067789/105071139/105078831/105071671/105063341	DDIT4L/ARHGEF5/SPATA13/CNKSR2/CYTH2/OBSCN/ARHGEF16/NGEF/HCST/ALS2/DKK2/PLEKHG5/LOC105077323/BCR/ARHGEF37/GCSAML/ARHGEF19/FGD3/BAMBI/MCF2L2	20
BP	GO:0007167	enzyme linked receptor protein signaling pathway	7/705	24/5649	0.0234293	0.230901	105069204/105075904/105064057/105071671/105071266/105082148/105077945	EPHA1/ERBB3/EPHA4/BAMBI/TEK/SMAD5/EPHA3	7
BP	GO:0007015	actin filament organization	6/705	19/5649	0.0239414	0.230901	105071722/105066592/105067376/105063123/105067572/105080502	TMOD4/LMOD3/TMOD1/LMOD2/ARPC4/TMOD2	6
BP	GO:0032879	regulation of localization	4/705	10/5649	0.0271957	0.256586	105083686/105071376/105067789/105063105	CNST/LAMA3/GCSAML/HILPDA	4
BP	GO:0040007	growth	7/705	25/5649	0.029146	0.26592	105061632/105072925/105074585/105082895/105083884/105075918/105071916	BMP6/MSTN/BMP4/NOV/BMP5/GDF11/WISP2	7
BP	GO:0006631	fatty acid metabolic process	5/705	15/5649	0.0306897	0.26592	105079739/105067990/105079554/105078585/105078647	MSMO1/HADH/ACOX2/FA2H/SC5D	5
BP	GO:0022411	cellular component disassembly	5/705	15/5649	0.0306897	0.26592	105071722/105066592/105067376/105063123/105080502	TMOD4/LMOD3/TMOD1/LMOD2/TMOD2	5
BP	GO:0016053	organic acid biosynthetic process	8/705	31/5649	0.0324702	0.26592	105079739/105082651/105072074/105078585/105078647/105069995/105078014/105082834	MSMO1/ASNS/ENO3/FA2H/SC5D/RNPEP/PFKL/ALDOA	8
BP	GO:0033043	regulation of organelle organization	8/705	31/5649	0.0324702	0.26592	105071722/105068460/105066592/105067376/105076957/105063123/105067572/105080502	TMOD4/STMN3/LMOD3/TMOD1/TUBGCP4/LMOD2/ARPC4/TMOD2	8
BP	GO:0046394	carboxylic acid biosynthetic process	8/705	31/5649	0.0324702	0.26592	105079739/105082651/105072074/105078585/105078647/105069995/105078014/105082834	MSMO1/ASNS/ENO3/FA2H/SC5D/RNPEP/PFKL/ALDOA	8
BP	GO:0030001	metal ion transport	16/705	79/5649	0.0324741	0.26592	novel.1310/105072919/105062484/105081329/105076866/105073272/105082564/105069606/novel.137/105069764/105075952/105064233/105071573/105068727/105065506/105062284	-/SLC40A1/KCNN4/KCNJ12/RYR3/CACNB1/KCNN1/NIPAL2/-/KCNT1/ATP1B4/SLC39A7/SLC13A2/SLC13A5/ATP7A/KCNJ8	16
BP	GO:0007155	cell adhesion	24/705	133/5649	0.0382541	0.30186	105077707/novel.1073/105064344/105080987/105067150/105063167/105078978/105074863/105083452/105069050/105072144/105072689/105076827/105071376/105062478/105069445/105076509/105061794/105070484/105062596/105075304/105068115/105067390/105067664	SPP1/-/THBS4/CTNNAL1/FAT4/EPDR1/CDH13/CDH1/PCDH17/HAPLN3/LOC105072144/RET/DCHS1/LAMA3/DSG3/CDH6/CD44/PCDHB3/PCDH18/DSG2/PCDH7/HAPLN2/COL15A1/FAT1	24
BP	GO:0022610	biological adhesion	24/705	133/5649	0.0382541	0.30186	105077707/novel.1073/105064344/105080987/105067150/105063167/105078978/105074863/105083452/105069050/105072144/105072689/105076827/105071376/105062478/105069445/105076509/105061794/105070484/105062596/105075304/105068115/105067390/105067664	SPP1/-/THBS4/CTNNAL1/FAT4/EPDR1/CDH13/CDH1/PCDH17/HAPLN3/LOC105072144/RET/DCHS1/LAMA3/DSG3/CDH6/CD44/PCDHB3/PCDH18/DSG2/PCDH7/HAPLN2/COL15A1/FAT1	24
BP	GO:0006022	aminoglycan metabolic process	5/705	16/5649	0.0401875	0.311453	105062540/105080161/105068224/105074290/105079118	PGLYRP1/ITIH4/LOC105068224/ITIH5/EXTL3	5
BP	GO:0098655	cation transmembrane transport	10/705	45/5649	0.0470324	0.358106	105076024/105072919/105080623/105076866/105073272/105064068/novel.137/105063042/105065182/105070354	ATP6V1C2/SLC40A1/P2RX4/RYR3/CACNB1/ATP6V0B/-/ATP6V0A4/P2RX5/TCIRG1	10
BP	GO:0034220	ion transmembrane transport	13/705	64/5649	0.0497001	0.371894	105068762/105076024/105074857/105072919/105067655/105080623/105076866/105073272/105064068/novel.137/105063042/105065182/105070354	SLC7A7/ATP6V1C2/SLC7A6/SLC40A1/SLC7A2/P2RX4/RYR3/CACNB1/ATP6V0B/-/ATP6V0A4/P2RX5/TCIRG1	13
BP	GO:0048583	regulation of response to stimulus	20/705	110/5649	0.0515608	0.37819	105067904/105067809/105066323/105081163/105062585/105068380/105071035/105063579/105065062/105082293/105067937/105071177/105077323/105069359/105069873/105067789/105071139/105078831/105071671/105063341	DDIT4L/ARHGEF5/SPATA13/CNKSR2/CYTH2/OBSCN/ARHGEF16/NGEF/HCST/ALS2/DKK2/PLEKHG5/LOC105077323/BCR/ARHGEF37/GCSAML/ARHGEF19/FGD3/BAMBI/MCF2L2	20
BP	GO:0006812	cation transport	25/705	144/5649	0.0523134	0.37819	105076024/novel.1310/105072289/105072919/105062484/105081329/105080623/105076866/105073272/105082536/105064068/105082564/105069606/novel.137/105069764/105075952/105067919/105063042/105064233/105071573/105068727/105065506/105065182/105070354/105062284	ATP6V1C2/-/SLC9A4/SLC40A1/KCNN4/KCNJ12/P2RX4/RYR3/CACNB1/TMEM38A/ATP6V0B/KCNN1/NIPAL2/-/KCNT1/ATP1B4/SLC9B2/ATP6V0A4/SLC39A7/SLC13A2/SLC13A5/ATP7A/P2RX5/TCIRG1/KCNJ8	25
BP	GO:0051056	regulation of small GTPase mediated signal transduction	14/705	71/5649	0.0531557	0.37819	105067809/105066323/105062585/105068380/105071035/105063579/105082293/105071177/105077323/105069359/105069873/105071139/105078831/105063341	ARHGEF5/SPATA13/CYTH2/OBSCN/ARHGEF16/NGEF/ALS2/PLEKHG5/LOC105077323/BCR/ARHGEF37/ARHGEF19/FGD3/MCF2L2	14
BP	GO:1902531	regulation of intracellular signal transduction	15/705	79/5649	0.0616358	0.431451	105067809/105066323/105062585/105068380/105071035/105063579/105065062/105082293/105071177/105077323/105069359/105069873/105071139/105078831/105063341	ARHGEF5/SPATA13/CYTH2/OBSCN/ARHGEF16/NGEF/HCST/ALS2/PLEKHG5/LOC105077323/BCR/ARHGEF37/ARHGEF19/FGD3/MCF2L2	15
BP	GO:0007169	transmembrane receptor protein tyrosine kinase signaling pathway	5/705	18/5649	0.0639773	0.440733	105069204/105075904/105064057/105071266/105077945	EPHA1/ERBB3/EPHA4/TEK/EPHA3	5
BP	GO:0007264	small GTPase mediated signal transduction	34/705	213/5649	0.0751917	0.509894	105068134/105067809/105066323/105078320/105079025/105062585/105068380/105071035/105073438/105070322/105063579/105062268/105064365/105063703/105064315/105077665/105071300/105073166/105082293/105077789/105071177/105075578/105066897/105077323/105069359/105069873/105080483/105075097/105071139/105078831/105076190/105063341/105071423/105069710	RAB25/ARHGEF5/SPATA13/RGL3/RHOQ/CYTH2/OBSCN/ARHGEF16/RAPGEF4/RHOD/NGEF/RERGL/IQGAP2/RHOC/RASL10B/RASL11B/RHOBTB1/IFT27/ALS2/RAB3C/PLEKHG5/RASGRP4/RAB20/LOC105077323/BCR/ARHGEF37/RAB27A/RHOU/ARHGEF19/FGD3/RND1/MCF2L2/RAB12/RAPGEF1	34
BP	GO:0009101	glycoprotein biosynthetic process	10/705	49/5649	0.0771719	0.515271	105075522/105077924/105072709/105065618/105073971/105079118/105082559/105072703/105072710/105070040	ST6GALNAC3/ST3GAL6/ST3GAL3/ST6GALNAC2/ST8SIA5/EXTL3/B3GNT3/UGGT2/LOC105072710/ST8SIA4	10
BP	GO:0009100	glycoprotein metabolic process	10/705	50/5649	0.0862304	0.56703	105075522/105077924/105072709/105065618/105073971/105079118/105082559/105072703/105072710/105070040	ST6GALNAC3/ST3GAL6/ST3GAL3/ST6GALNAC2/ST8SIA5/EXTL3/B3GNT3/UGGT2/LOC105072710/ST8SIA4	10
BP	GO:0044283	small molecule biosynthetic process	11/705	57/5649	0.091279	0.59127	105079739/105064875/105082651/105072074/105078585/105078647/105069995/105078014/105068177/105065734/105082834	MSMO1/NME3/ASNS/ENO3/FA2H/SC5D/RNPEP/PFKL/PMVK/NME4/ALDOA	11
BP	GO:0006165	nucleoside diphosphate phosphorylation	5/705	20/5649	0.0941355	0.592099	105064875/105072074/105078014/105065734/105082834	NME3/ENO3/PFKL/NME4/ALDOA	5
BP	GO:0046939	nucleotide phosphorylation	5/705	20/5649	0.0941355	0.592099	105064875/105072074/105078014/105065734/105082834	NME3/ENO3/PFKL/NME4/ALDOA	5
BP	GO:0098662	inorganic cation transmembrane transport	8/705	39/5649	0.104803	0.645118	105076024/105072919/105076866/105073272/105064068/novel.137/105063042/105070354	ATP6V1C2/SLC40A1/RYR3/CACNB1/ATP6V0B/-/ATP6V0A4/TCIRG1	8
BP	GO:0070838	divalent metal ion transport	4/705	15/5649	0.107024	0.645118	105076866/105073272/105069606/novel.137	RYR3/CACNB1/NIPAL2/-	4
BP	GO:0072511	divalent inorganic cation transport	4/705	15/5649	0.107024	0.645118	105076866/105073272/105069606/novel.137	RYR3/CACNB1/NIPAL2/-	4
BP	GO:0006486	protein glycosylation	9/705	46/5649	0.111861	0.6473	105075522/105077924/105072709/105065618/105073971/105082559/105072703/105072710/105070040	ST6GALNAC3/ST3GAL6/ST3GAL3/ST6GALNAC2/ST8SIA5/B3GNT3/UGGT2/LOC105072710/ST8SIA4	9
BP	GO:0043413	macromolecule glycosylation	9/705	46/5649	0.111861	0.6473	105075522/105077924/105072709/105065618/105073971/105082559/105072703/105072710/105070040	ST6GALNAC3/ST3GAL6/ST3GAL3/ST6GALNAC2/ST8SIA5/B3GNT3/UGGT2/LOC105072710/ST8SIA4	9
BP	GO:0070085	glycosylation	9/705	46/5649	0.111861	0.6473	105075522/105077924/105072709/105065618/105073971/105082559/105072703/105072710/105070040	ST6GALNAC3/ST3GAL6/ST3GAL3/ST6GALNAC2/ST8SIA5/B3GNT3/UGGT2/LOC105072710/ST8SIA4	9
BP	GO:0098660	inorganic ion transmembrane transport	8/705	40/5649	0.117487	0.653149	105076024/105072919/105076866/105073272/105064068/novel.137/105063042/105070354	ATP6V1C2/SLC40A1/RYR3/CACNB1/ATP6V0B/-/ATP6V0A4/TCIRG1	8
BP	GO:0016054	organic acid catabolic process	3/705	10/5649	0.118891	0.653149	105079554/105081603/105075789	ACOX2/HGD/PCYOX1	3
BP	GO:0046395	carboxylic acid catabolic process	3/705	10/5649	0.118891	0.653149	105079554/105081603/105075789	ACOX2/HGD/PCYOX1	3
BP	GO:1901615	organic hydroxy compound metabolic process	3/705	10/5649	0.118891	0.653149	105079388/105068177/105062447	EBP/PMVK/LIPE	3
BP	GO:0006813	potassium ion transport	6/705	28/5649	0.127405	0.691175	105062484/105081329/105082564/105069764/105075952/105062284	KCNN4/KCNJ12/KCNN1/KCNT1/ATP1B4/KCNJ8	6
BP	GO:0009132	nucleoside diphosphate metabolic process	5/705	22/5649	0.130271	0.695316	105064875/105072074/105078014/105065734/105082834	NME3/ENO3/PFKL/NME4/ALDOA	5
BP	GO:0048523	negative regulation of cellular process	9/705	48/5649	0.136669	0.695316	105067904/105071722/105066592/105067376/105067937/105063123/105080502/105071671/105082200	DDIT4L/TMOD4/LMOD3/TMOD1/DKK2/LMOD2/TMOD2/BAMBI/EIF4EBP3	9
BP	GO:0015672	monovalent inorganic cation transport	13/705	76/5649	0.146351	0.695316	105076024/105062484/105081329/105082536/105064068/105082564/105069764/105075952/105063042/105071573/105068727/105070354/105062284	ATP6V1C2/KCNN4/KCNJ12/TMEM38A/ATP6V0B/KCNN1/KCNT1/ATP1B4/ATP6V0A4/SLC13A2/SLC13A5/TCIRG1/KCNJ8	13
BP	GO:0006090	pyruvate metabolic process	3/705	11/5649	0.148996	0.695316	105072074/105078014/105082834	ENO3/PFKL/ALDOA	3
BP	GO:0006096	glycolytic process	3/705	11/5649	0.148996	0.695316	105072074/105078014/105082834	ENO3/PFKL/ALDOA	3
BP	GO:0006757	ATP generation from ADP	3/705	11/5649	0.148996	0.695316	105072074/105078014/105082834	ENO3/PFKL/ALDOA	3
BP	GO:0009135	purine nucleoside diphosphate metabolic process	3/705	11/5649	0.148996	0.695316	105072074/105078014/105082834	ENO3/PFKL/ALDOA	3
BP	GO:0009179	purine ribonucleoside diphosphate metabolic process	3/705	11/5649	0.148996	0.695316	105072074/105078014/105082834	ENO3/PFKL/ALDOA	3
BP	GO:0009185	ribonucleoside diphosphate metabolic process	3/705	11/5649	0.148996	0.695316	105072074/105078014/105082834	ENO3/PFKL/ALDOA	3
BP	GO:0042866	pyruvate biosynthetic process	3/705	11/5649	0.148996	0.695316	105072074/105078014/105082834	ENO3/PFKL/ALDOA	3
BP	GO:0044282	small molecule catabolic process	3/705	11/5649	0.148996	0.695316	105079554/105081603/105075789	ACOX2/HGD/PCYOX1	3
BP	GO:0046031	ADP metabolic process	3/705	11/5649	0.148996	0.695316	105072074/105078014/105082834	ENO3/PFKL/ALDOA	3
BP	GO:0051239	regulation of multicellular organismal process	3/705	11/5649	0.148996	0.695316	105071958/105071376/105063105	EDN3/LAMA3/HILPDA	3
BP	GO:0006629	lipid metabolic process	21/705	134/5649	0.158505	0.731821	105079739/105071438/105083946/105067990/105066083/105081231/105079554/105082320/105077612/105078585/105070047/105078647/105078882/105064017/105079388/105068177/105062447/105065677/105072109/105082996/105070289	MSMO1/IMPA2/DEGS1/HADH/GAL3ST1/SRD5A1/ACOX2/PLCL1/PLCL2/FA2H/NSDHL/SC5D/TECRL/PLCD4/EBP/PMVK/LIPE/FADS6/GNLY/PLCB4/GAL3ST3	21
BP	GO:1901137	carbohydrate derivative biosynthetic process	19/705	121/5649	0.171062	0.771031	105075522/105066083/105064875/105072074/105077924/105072709/105081234/105078014/105065618/105065734/105082834/105069370/105073971/105079118/105082559/105072703/105072710/105070289/105070040	ST6GALNAC3/GAL3ST1/NME3/ENO3/ST3GAL6/ST3GAL3/ADCY2/PFKL/ST6GALNAC2/NME4/ALDOA/GUCY1B3/ST8SIA5/EXTL3/B3GNT3/UGGT2/LOC105072710/GAL3ST3/ST8SIA4	19
BP	GO:0015988	energy coupled proton transmembrane transport, against electrochemical gradient	4/705	18/5649	0.178835	0.771031	105076024/105064068/105063042/105070354	ATP6V1C2/ATP6V0B/ATP6V0A4/TCIRG1	4
BP	GO:0015991	ATP hydrolysis coupled proton transport	4/705	18/5649	0.178835	0.771031	105076024/105064068/105063042/105070354	ATP6V1C2/ATP6V0B/ATP6V0A4/TCIRG1	4
BP	GO:0090662	ATP hydrolysis coupled transmembrane transport	4/705	18/5649	0.178835	0.771031	105076024/105064068/105063042/105070354	ATP6V1C2/ATP6V0B/ATP6V0A4/TCIRG1	4
BP	GO:0099131	ATP hydrolysis coupled ion transmembrane transport	4/705	18/5649	0.178835	0.771031	105076024/105064068/105063042/105070354	ATP6V1C2/ATP6V0B/ATP6V0A4/TCIRG1	4
BP	GO:0099132	ATP hydrolysis coupled cation transmembrane transport	4/705	18/5649	0.178835	0.771031	105076024/105064068/105063042/105070354	ATP6V1C2/ATP6V0B/ATP6V0A4/TCIRG1	4
BP	GO:0016052	carbohydrate catabolic process	3/705	12/5649	0.18121	0.771031	105072074/105078014/105082834	ENO3/PFKL/ALDOA	3
BP	GO:0048013	ephrin receptor signaling pathway	3/705	12/5649	0.18121	0.771031	105069204/105064057/105077945	EPHA1/EPHA4/EPHA3	3
BP	GO:1901135	carbohydrate derivative metabolic process	24/705	161/5649	0.202179	0.851899	105062540/105075522/105066083/105064875/105072074/105077924/105072709/105081234/105080161/105078014/105068224/105065618/105065734/105082834/105069370/105073971/105074290/105079118/105082559/105072703/105072710/105076223/105070289/105070040	PGLYRP1/ST6GALNAC3/GAL3ST1/NME3/ENO3/ST3GAL6/ST3GAL3/ADCY2/ITIH4/PFKL/LOC105068224/ST6GALNAC2/NME4/ALDOA/GUCY1B3/ST8SIA5/ITIH5/EXTL3/B3GNT3/UGGT2/LOC105072710/GPD1/GAL3ST3/ST8SIA4	24
BP	GO:0006811	ion transport	47/705	337/5649	0.222687	0.924214	105079178/105068762/105070382/105081698/105076024/novel.1310/novel.135/105072289/105074857/105072919/105067655/105062484/105070486/105081329/105071212/105080623/105076866/105073272/105082536/105067008/105064068/105069875/105082564/105069606/novel.137/105062940/105069764/105070011/105075952/105073381/105067919/105063570/105063042/105083340/105080396/105064233/105071573/105063674/105078940/10506872…	SLC1A1/SLC7A7/KCNQ1/SFXN2/ATP6V1C2/-/-/SLC9A4/SLC7A6/SLC40A1/SLC7A2/KCNN4/TRPV6/KCNJ12/SLC20A2/P2RX4/RYR3/CACNB1/TMEM38A/LOC105067008/ATP6V0B/SLC26A2/KCNN1/NIPAL2/-/KCNS3/KCNT1/CACNA1S/ATP1B4/SLC34A3/SLC9B2/TRPM8/ATP6V0A4/CHRNA10/SLC4A4/SLC39A7/SLC13A2/KCNA2/KCNQ5/SLC13A5/ATP7A/GABRG2/P2RX5/TCIRG1/KCNJ8/HVCN1/CHRNB1	47
BP	GO:0048522	positive regulation of cellular process	7/705	40/5649	0.225687	0.924214	novel.1472/105065062/105076957/105083686/105067572/105071671/105063105	-/HCST/TUBGCP4/CNST/ARPC4/BAMBI/HILPDA	7
BP	GO:0048519	negative regulation of biological process	9/705	54/5649	0.22573	0.924214	105067904/105071722/105066592/105067376/105067937/105063123/105080502/105071671/105082200	DDIT4L/TMOD4/LMOD3/TMOD1/DKK2/LMOD2/TMOD2/BAMBI/EIF4EBP3	9
BP	GO:0006221	pyrimidine nucleotide biosynthetic process	3/705	14/5649	0.250066	0.942184	105064875/105065734/105072752	NME3/NME4/CTPS1	3
BP	GO:0019752	carboxylic acid metabolic process	16/705	107/5649	0.256205	0.942184	105079739/105067990/105082651/105079554/105072074/105078585/105078647/105080161/105069995/105078014/105072680/105081603/105075789/105082834/105074290/105075190	MSMO1/HADH/ASNS/ACOX2/ENO3/FA2H/SC5D/ITIH4/RNPEP/PFKL/GADL1/HGD/PCYOX1/ALDOA/ITIH5/TARSL2	16
BP	GO:0048869	cellular developmental process	4/705	21/5649	0.262243	0.942184	105078405/105081503/105065348/105069770	CAMSAP3/LOC105081503/PALMD/NOTCH1	4
BP	GO:0048518	positive regulation of biological process	8/705	49/5649	0.262623	0.942184	novel.1472/105065062/105076957/105083686/105067572/105067789/105071671/105063105	-/HCST/TUBGCP4/CNST/ARPC4/GCSAML/BAMBI/HILPDA	8
BP	GO:0019439	aromatic compound catabolic process	5/705	28/5649	0.266301	0.942184	105072074/105078014/105081603/105061993/105082834	ENO3/PFKL/HGD/HMOX1/ALDOA	5
BP	GO:0034404	nucleobase-containing small molecule biosynthetic process	5/705	28/5649	0.266301	0.942184	105064875/105072074/105078014/105065734/105082834	NME3/ENO3/PFKL/NME4/ALDOA	5
BP	GO:0006082	organic acid metabolic process	16/705	108/5649	0.268602	0.942184	105079739/105067990/105082651/105079554/105072074/105078585/105078647/105080161/105069995/105078014/105072680/105081603/105075789/105082834/105074290/105075190	MSMO1/HADH/ASNS/ACOX2/ENO3/FA2H/SC5D/ITIH4/RNPEP/PFKL/GADL1/HGD/PCYOX1/ALDOA/ITIH5/TARSL2	16
BP	GO:0043436	oxoacid metabolic process	16/705	108/5649	0.268602	0.942184	105079739/105067990/105082651/105079554/105072074/105078585/105078647/105080161/105069995/105078014/105072680/105081603/105075789/105082834/105074290/105075190	MSMO1/HADH/ASNS/ACOX2/ENO3/FA2H/SC5D/ITIH4/RNPEP/PFKL/GADL1/HGD/PCYOX1/ALDOA/ITIH5/TARSL2	16
BP	GO:0003333	amino acid transmembrane transport	3/705	15/5649	0.285827	0.942184	105068762/105074857/105067655	SLC7A7/SLC7A6/SLC7A2	3
BP	GO:0006220	pyrimidine nucleotide metabolic process	3/705	15/5649	0.285827	0.942184	105064875/105065734/105072752	NME3/NME4/CTPS1	3
BP	GO:0006865	amino acid transport	3/705	15/5649	0.285827	0.942184	105068762/105074857/105067655	SLC7A7/SLC7A6/SLC7A2	3
BP	GO:0010876	lipid localization	4/705	22/5649	0.291571	0.942184	105075681/105070138/105073171/105063105	GLTP/BSCL2/LOC105073171/HILPDA	4
BP	GO:1901361	organic cyclic compound catabolic process	5/705	29/5649	0.291634	0.942184	105072074/105078014/105081603/105061993/105082834	ENO3/PFKL/HGD/HMOX1/ALDOA	5
BP	GO:0006470	protein dephosphorylation	12/705	80/5649	0.292318	0.942184	105071544/105067613/105077876/105077208/105079546/105070326/105072053/105072019/105077445/105064541/105081095/105076441	SSH2/DUSP26/PTP4A3/PTPRK/PTPRG/SSH3/PTPRB/PTPRQ/EPM2A/PTPN14/PTPN18/PTPMT1	12
BP	GO:0042221	response to chemical	12/705	80/5649	0.292318	0.942184	105068045/105076170/105071703/105080623/105070079/105066086/105064603/105061631/105071671/105065182/105082148/105073246	RXRG/VDR/RORC/P2RX4/TCN1/TCN2/NR2F1/LOC105061631/BAMBI/P2RX5/SMAD5/THRA	12
BP	GO:0006164	purine nucleotide biosynthetic process	8/705	51/5649	0.300507	0.942184	105064875/105072074/105081234/105078014/105065734/105083620/105082834/105069370	NME3/ENO3/ADCY2/PFKL/NME4/ADSS/ALDOA/GUCY1B3	8
BP	GO:0007156	homophilic cell adhesion via plasma membrane adhesion molecules	13/705	89/5649	0.315187	0.942184	105067150/105078978/105074863/105083452/105072689/105076827/105062478/105069445/105061794/105070484/105062596/105075304/105067664	FAT4/CDH13/CDH1/PCDH17/RET/DCHS1/DSG3/CDH6/PCDHB3/PCDH18/DSG2/PCDH7/FAT1	13
BP	GO:0098742	cell-cell adhesion via plasma-membrane adhesion molecules	13/705	89/5649	0.315187	0.942184	105067150/105078978/105074863/105083452/105072689/105076827/105062478/105069445/105061794/105070484/105062596/105075304/105067664	FAT4/CDH13/CDH1/PCDH17/RET/DCHS1/DSG3/CDH6/PCDHB3/PCDH18/DSG2/PCDH7/FAT1	13
BP	GO:0072522	purine-containing compound biosynthetic process	8/705	52/5649	0.3199	0.942184	105064875/105072074/105081234/105078014/105065734/105083620/105082834/105069370	NME3/ENO3/ADCY2/PFKL/NME4/ADSS/ALDOA/GUCY1B3	8
BP	GO:0016310	phosphorylation	56/705	421/5649	0.320459	0.942184	105069204/105071048/105075904/105071438/105071586/105064875/105083612/105076928/105072886/105080545/105081393/105064175/105072074/105077723/105079296/105081869/105068380/105066689/105078014/105079764/105073441/105065398/105076910/105067142/105078046/105075863/105074303/105073918/105065734/105065997/105062928/105069530/105072689/105080961/105062044/105075360/105075703/105064057/105083714/105068296…	EPHA1/PRKCZ/ERBB3/IMPA2/KSR1/NME3/PAK1/TYRO3/TTN/STK17A/NUAK1/MAPK13/ENO3/MAPK10/BMX/PRKG1/OBSCN/PRKCI/PFKL/MYLK4/LOC105073441/RPS6KA2/PPP1R14D/CAMK2D/RIPK4/NRK/PRKCQ/ALPK2/NME4/PKN3/TRIB2/DAPK2/RET/MUSK/FGFR4/CAMK2G/KSR2/EPHA4/CDC42BPA/PKN1/ALDOA/LCK/SRPK3/PHKG1/MATK/MAP4K4/MELK/MLKL/UHMK1/TEK/LOC105065428/CDK19/MAST4/LYN/BMPR1B/EPHA3	56
BP	GO:0046434	organophosphate catabolic process	4/705	23/5649	0.321298	0.942184	105072074/105078014/105082834/105076223	ENO3/PFKL/ALDOA/GPD1	4
BP	GO:0009166	nucleotide catabolic process	3/705	16/5649	0.321948	0.942184	105072074/105078014/105082834	ENO3/PFKL/ALDOA	3
BP	GO:0030154	cell differentiation	3/705	16/5649	0.321948	0.942184	105078405/105081503/105069770	CAMSAP3/LOC105081503/NOTCH1	3
BP	GO:0072528	pyrimidine-containing compound biosynthetic process	3/705	16/5649	0.321948	0.942184	105064875/105065734/105072752	NME3/NME4/CTPS1	3
BP	GO:1901292	nucleoside phosphate catabolic process	3/705	16/5649	0.321948	0.942184	105072074/105078014/105082834	ENO3/PFKL/ALDOA	3
BP	GO:0098609	cell-cell adhesion	13/705	90/5649	0.330024	0.942184	105067150/105078978/105074863/105083452/105072689/105076827/105062478/105069445/105061794/105070484/105062596/105075304/105067664	FAT4/CDH13/CDH1/PCDH17/RET/DCHS1/DSG3/CDH6/PCDHB3/PCDH18/DSG2/PCDH7/FAT1	13
BP	GO:0065008	regulation of biological quality	14/705	98/5649	0.336257	0.942184	novel.135/105071722/105070138/105076866/105065554/105071958/105065348/105066592/105067376/105071584/105063123/105067572/105080502/105063105	-/TMOD4/BSCL2/RYR3/P4HB/EDN3/PALMD/LMOD3/TMOD1/NOS2/LMOD2/ARPC4/TMOD2/HILPDA	14
BP	GO:0016311	dephosphorylation	12/705	83/5649	0.338571	0.942184	105071544/105067613/105077876/105077208/105079546/105070326/105072053/105072019/105077445/105064541/105081095/105076441	SSH2/DUSP26/PTP4A3/PTPRK/PTPRG/SSH3/PTPRB/PTPRQ/EPM2A/PTPN14/PTPN18/PTPMT1	12
BP	GO:0009142	nucleoside triphosphate biosynthetic process	5/705	31/5649	0.343346	0.942184	105064875/105072074/105078014/105065734/105082834	NME3/ENO3/PFKL/NME4/ALDOA	5
BP	GO:0009145	purine nucleoside triphosphate biosynthetic process	5/705	31/5649	0.343346	0.942184	105064875/105072074/105078014/105065734/105082834	NME3/ENO3/PFKL/NME4/ALDOA	5
BP	GO:0009201	ribonucleoside triphosphate biosynthetic process	5/705	31/5649	0.343346	0.942184	105064875/105072074/105078014/105065734/105082834	NME3/ENO3/PFKL/NME4/ALDOA	5
BP	GO:0009206	purine ribonucleoside triphosphate biosynthetic process	5/705	31/5649	0.343346	0.942184	105064875/105072074/105078014/105065734/105082834	NME3/ENO3/PFKL/NME4/ALDOA	5
BP	GO:0015711	organic anion transport	4/705	24/5649	0.351225	0.942184	105079178/105068762/105074857/105067655	SLC1A1/SLC7A7/SLC7A6/SLC7A2	4
BP	GO:0015849	organic acid transport	4/705	24/5649	0.351225	0.942184	105079178/105068762/105074857/105067655	SLC1A1/SLC7A7/SLC7A6/SLC7A2	4
BP	GO:0046942	carboxylic acid transport	4/705	24/5649	0.351225	0.942184	105079178/105068762/105074857/105067655	SLC1A1/SLC7A7/SLC7A6/SLC7A2	4
BP	GO:1901566	organonitrogen compound biosynthetic process	59/705	449/5649	0.351883	0.942184	105075522/105064875/105082651/105072074/105077924/105073532/105072709/105067974/105081234/105078014/105068269/105062635/105066559/105081426/105082561/105073278/105078138/105080591/105073793/105065618/105070670/105065734/105083620/105064863/105061750/105072407/105072974/105061888/105062467/105070518/105073831/105071878/105075387/105062840/105078497/105061757/105082834/105073959/105075906/105080883…	ST6GALNAC3/NME3/ASNS/ENO3/ST3GAL6/GSS/ST3GAL3/LOC105067974/ADCY2/PFKL/LOC105068269/RPL13A/LOC105066559/EIF4E3/RPL18A/RPL23/RPS15/RPL6/EEF1D/ST6GALNAC2/FAU/NME4/ADSS/RPS2/RPSA/RPL35A/EEF1B2/RPS6/RPS19/RPS7/RPL8/LOC105071878/LOC105075387/RPS16/RPL36AL/RPL14/ALDOA/LOC105073959/RPS26/RPL13/ALAD/GUCY1B3/ST8SIA5/LOC105070722/EXTL3/RPL32/B3GNT3/RPS17/UGGT2/RPL3L/RPL21/RPL22/CTPS1/LOC105072710/TARSL2/RPL…	59
BP	GO:0006979	response to oxidative stress	3/705	17/5649	0.358084	0.942184	105065871/105075310/105077810	LPO/PXDN/GPX8	3
BP	GO:0019359	nicotinamide nucleotide biosynthetic process	3/705	17/5649	0.358084	0.942184	105072074/105078014/105082834	ENO3/PFKL/ALDOA	3
BP	GO:0072527	pyrimidine-containing compound metabolic process	3/705	17/5649	0.358084	0.942184	105064875/105065734/105072752	NME3/NME4/CTPS1	3
BP	GO:1903825	organic acid transmembrane transport	3/705	17/5649	0.358084	0.942184	105068762/105074857/105067655	SLC7A7/SLC7A6/SLC7A2	3
BP	GO:1905039	carboxylic acid transmembrane transport	3/705	17/5649	0.358084	0.942184	105068762/105074857/105067655	SLC7A7/SLC7A6/SLC7A2	3
BP	GO:0006289	nucleotide-excision repair	2/705	10/5649	0.360374	0.942184	105083370/105077456	NEIL2/GTF2H5	2
BP	GO:0006606	protein import into nucleus	2/705	10/5649	0.360374	0.942184	105066154/105077162	KPNA3/KPNA5	2
BP	GO:0009147	pyrimidine nucleoside triphosphate metabolic process	2/705	10/5649	0.360374	0.942184	105064875/105065734	NME3/NME4	2
BP	GO:0009967	positive regulation of signal transduction	2/705	10/5649	0.360374	0.942184	105065062/105071671	HCST/BAMBI	2
BP	GO:0010647	positive regulation of cell communication	2/705	10/5649	0.360374	0.942184	105065062/105071671	HCST/BAMBI	2
BP	GO:0023056	positive regulation of signaling	2/705	10/5649	0.360374	0.942184	105065062/105071671	HCST/BAMBI	2
BP	GO:0030258	lipid modification	2/705	10/5649	0.360374	0.942184	105071438/105079554	IMPA2/ACOX2	2
BP	GO:0031334	positive regulation of protein complex assembly	2/705	10/5649	0.360374	0.942184	105076957/105067572	TUBGCP4/ARPC4	2
BP	GO:0032273	positive regulation of protein polymerization	2/705	10/5649	0.360374	0.942184	105076957/105067572	TUBGCP4/ARPC4	2
BP	GO:0034504	protein localization to nucleus	2/705	10/5649	0.360374	0.942184	105066154/105077162	KPNA3/KPNA5	2
BP	GO:0042451	purine nucleoside biosynthetic process	2/705	10/5649	0.360374	0.942184	105064875/105065734	NME3/NME4	2
BP	GO:0044089	positive regulation of cellular component biogenesis	2/705	10/5649	0.360374	0.942184	105076957/105067572	TUBGCP4/ARPC4	2
BP	GO:0046039	GTP metabolic process	2/705	10/5649	0.360374	0.942184	105064875/105065734	NME3/NME4	2
BP	GO:0046129	purine ribonucleoside biosynthetic process	2/705	10/5649	0.360374	0.942184	105064875/105065734	NME3/NME4	2
BP	GO:0050776	regulation of immune response	2/705	10/5649	0.360374	0.942184	105065062/105067789	HCST/GCSAML	2
BP	GO:0051170	import into nucleus	2/705	10/5649	0.360374	0.942184	105066154/105077162	KPNA3/KPNA5	2
BP	GO:0051495	positive regulation of cytoskeleton organization	2/705	10/5649	0.360374	0.942184	105076957/105067572	TUBGCP4/ARPC4	2
BP	GO:1901070	guanosine-containing compound biosynthetic process	2/705	10/5649	0.360374	0.942184	105064875/105065734	NME3/NME4	2
BP	GO:1902905	positive regulation of supramolecular fiber organization	2/705	10/5649	0.360374	0.942184	105076957/105067572	TUBGCP4/ARPC4	2
BP	GO:0008610	lipid biosynthetic process	7/705	47/5649	0.370212	0.955124	105079739/105066083/105078585/105070047/105078647/105068177/105070289	MSMO1/GAL3ST1/FA2H/NSDHL/SC5D/PMVK/GAL3ST3	7
BP	GO:0009152	purine ribonucleotide biosynthetic process	7/705	48/5649	0.391718	0.955124	105064875/105072074/105081234/105078014/105065734/105082834/105069370	NME3/ENO3/ADCY2/PFKL/NME4/ALDOA/GUCY1B3	7
BP	GO:0009260	ribonucleotide biosynthetic process	7/705	48/5649	0.391718	0.955124	105064875/105072074/105081234/105078014/105065734/105082834/105069370	NME3/ENO3/ADCY2/PFKL/NME4/ALDOA/GUCY1B3	7
BP	GO:0046390	ribose phosphate biosynthetic process	7/705	48/5649	0.391718	0.955124	105064875/105072074/105081234/105078014/105065734/105082834/105069370	NME3/ENO3/ADCY2/PFKL/NME4/ALDOA/GUCY1B3	7
BP	GO:0006091	generation of precursor metabolites and energy	3/705	18/5649	0.393934	0.955124	105072074/105078014/105082834	ENO3/PFKL/ALDOA	3
BP	GO:0006790	sulfur compound metabolic process	3/705	18/5649	0.393934	0.955124	105073532/105075789/105077419	GSS/PCYOX1/LOC105077419	3
BP	GO:0006887	exocytosis	3/705	18/5649	0.393934	0.955124	105080021/105062511/105078278	EXOC3L4/EXOC3L2/STXBP2	3
BP	GO:0006913	nucleocytoplasmic transport	3/705	18/5649	0.393934	0.955124	105075688/105066154/105077162	RITA1/KPNA3/KPNA5	3
BP	GO:0019363	pyridine nucleotide biosynthetic process	3/705	18/5649	0.393934	0.955124	105072074/105078014/105082834	ENO3/PFKL/ALDOA	3
BP	GO:0048584	positive regulation of response to stimulus	3/705	18/5649	0.393934	0.955124	105065062/105067789/105071671	HCST/GCSAML/BAMBI	3
BP	GO:0051169	nuclear transport	3/705	18/5649	0.393934	0.955124	105075688/105066154/105077162	RITA1/KPNA3/KPNA5	3
BP	GO:0072525	pyridine-containing compound biosynthetic process	3/705	18/5649	0.393934	0.955124	105072074/105078014/105082834	ENO3/PFKL/ALDOA	3
BP	GO:0098656	anion transmembrane transport	3/705	18/5649	0.393934	0.955124	105068762/105074857/105067655	SLC7A7/SLC7A6/SLC7A2	3
BP	GO:0043604	amide biosynthetic process	39/705	298/5649	0.399458	0.955615	105082651/105073532/105067974/105068269/105062635/105066559/105081426/105082561/105073278/105078138/105080591/105073793/105070670/105064863/105061750/105072407/105072974/105061888/105062467/105070518/105073831/105071878/105075387/105062840/105078497/105061757/105073959/105075906/105080883/105070722/105067478/105069102/105064867/105066254/105071021/105075190/105080754/105082200/105069142	ASNS/GSS/LOC105067974/LOC105068269/RPL13A/LOC105066559/EIF4E3/RPL18A/RPL23/RPS15/RPL6/EEF1D/FAU/RPS2/RPSA/RPL35A/EEF1B2/RPS6/RPS19/RPS7/RPL8/LOC105071878/LOC105075387/RPS16/RPL36AL/RPL14/LOC105073959/RPS26/RPL13/LOC105070722/RPL32/RPS17/RPL3L/RPL21/RPL22/TARSL2/RPL36A/EIF4EBP3/LOC105069142	39
BP	GO:0010638	positive regulation of organelle organization	2/705	11/5649	0.407347	0.955615	105076957/105067572	TUBGCP4/ARPC4	2
BP	GO:0042278	purine nucleoside metabolic process	2/705	11/5649	0.407347	0.955615	105064875/105065734	NME3/NME4	2
BP	GO:0043087	regulation of GTPase activity	2/705	11/5649	0.407347	0.955615	105075686/105064365	RASAL1/IQGAP2	2
BP	GO:0046128	purine ribonucleoside metabolic process	2/705	11/5649	0.407347	0.955615	105064875/105065734	NME3/NME4	2
BP	GO:1901068	guanosine-containing compound metabolic process	2/705	11/5649	0.407347	0.955615	105064875/105065734	NME3/NME4	2
BP	GO:0006955	immune response	15/705	111/5649	0.412434	0.962345	105070601/105077837/105077504/novel.1265/105078516/105068068/105076165/105065062/105064248/105073529/105072137/105067789/105080430/105064250/105081283	AZGP1/CCL28/TNFSF13/-/CXCL12/XCL1/ENDOU/HCST/LOC105064248/PROCR/IL1B/GCSAML/LOC105080430/LOC105064250/CCL2	15
BP	GO:0006820	anion transport	8/705	57/5649	0.419154	0.972796	105079178/105068762/105074857/105067655/105071212/105069875/105073381/105080396	SLC1A1/SLC7A7/SLC7A6/SLC7A2/SLC20A2/SLC26A2/SLC34A3/SLC4A4	8
BP	GO:0043043	peptide biosynthetic process	38/705	293/5649	0.424984	0.977076	105073532/105067974/105068269/105062635/105066559/105081426/105082561/105073278/105078138/105080591/105073793/105070670/105064863/105061750/105072407/105072974/105061888/105062467/105070518/105073831/105071878/105075387/105062840/105078497/105061757/105073959/105075906/105080883/105070722/105067478/105069102/105064867/105066254/105071021/105075190/105080754/105082200/105069142	GSS/LOC105067974/LOC105068269/RPL13A/LOC105066559/EIF4E3/RPL18A/RPL23/RPS15/RPL6/EEF1D/FAU/RPS2/RPSA/RPL35A/EEF1B2/RPS6/RPS19/RPS7/RPL8/LOC105071878/LOC105075387/RPS16/RPL36AL/RPL14/LOC105073959/RPS26/RPL13/LOC105070722/RPL32/RPS17/RPL3L/RPL21/RPL22/TARSL2/RPL36A/EIF4EBP3/LOC105069142	38
BP	GO:0032940	secretion by cell	3/705	19/5649	0.429237	0.977076	105080021/105062511/105078278	EXOC3L4/EXOC3L2/STXBP2	3
BP	GO:0046903	secretion	3/705	19/5649	0.429237	0.977076	105080021/105062511/105078278	EXOC3L4/EXOC3L2/STXBP2	3
BP	GO:0044270	cellular nitrogen compound catabolic process	4/705	27/5649	0.440415	0.977076	105072074/105078014/105061993/105082834	ENO3/PFKL/HMOX1/ALDOA	4
BP	GO:0046700	heterocycle catabolic process	4/705	27/5649	0.440415	0.977076	105072074/105078014/105061993/105082834	ENO3/PFKL/HMOX1/ALDOA	4
BP	GO:0002682	regulation of immune system process	2/705	12/5649	0.452575	0.977076	105065062/105067789	HCST/GCSAML	2
BP	GO:0009163	nucleoside biosynthetic process	2/705	12/5649	0.452575	0.977076	105064875/105065734	NME3/NME4	2
BP	GO:0033013	tetrapyrrole metabolic process	2/705	12/5649	0.452575	0.977076	105061993/105070740	HMOX1/ALAD	2
BP	GO:0042455	ribonucleoside biosynthetic process	2/705	12/5649	0.452575	0.977076	105064875/105065734	NME3/NME4	2
BP	GO:0050793	regulation of developmental process	2/705	12/5649	0.452575	0.977076	105065348/105071376	PALMD/LAMA3	2
BP	GO:0051130	positive regulation of cellular component organization	2/705	12/5649	0.452575	0.977076	105076957/105067572	TUBGCP4/ARPC4	2
BP	GO:1901659	glycosyl compound biosynthetic process	2/705	12/5649	0.452575	0.977076	105064875/105065734	NME3/NME4	2
BP	GO:1901700	response to oxygen-containing compound	2/705	12/5649	0.452575	0.977076	105080623/105065182	P2RX4/P2RX5	2
BP	GO:0010033	response to organic substance	9/705	67/5649	0.461262	0.977076	105068045/105076170/105071703/105080623/105064603/105071671/105065182/105082148/105073246	RXRG/VDR/RORC/P2RX4/NR2F1/BAMBI/P2RX5/SMAD5/THRA	9
BP	GO:0000226	microtubule cytoskeleton organization	3/705	20/5649	0.463773	0.977076	105068460/105076957/105067071	STMN3/TUBGCP4/MAP7D3	3
BP	GO:0009190	cyclic nucleotide biosynthetic process	3/705	20/5649	0.463773	0.977076	105082946/105081234/105069370	ADCY8/ADCY2/GUCY1B3	3
BP	GO:0019362	pyridine nucleotide metabolic process	3/705	20/5649	0.463773	0.977076	105072074/105078014/105082834	ENO3/PFKL/ALDOA	3
BP	GO:0046496	nicotinamide nucleotide metabolic process	3/705	20/5649	0.463773	0.977076	105072074/105078014/105082834	ENO3/PFKL/ALDOA	3
BP	GO:0072524	pyridine-containing compound metabolic process	3/705	20/5649	0.463773	0.977076	105072074/105078014/105082834	ENO3/PFKL/ALDOA	3
BP	GO:0002376	immune system process	15/705	115/5649	0.469497	0.984356	105070601/105077837/105077504/novel.1265/105078516/105068068/105076165/105065062/105064248/105073529/105072137/105067789/105080430/105064250/105081283	AZGP1/CCL28/TNFSF13/-/CXCL12/XCL1/ENDOU/HCST/LOC105064248/PROCR/IL1B/GCSAML/LOC105080430/LOC105064250/CCL2	15
BP	GO:0014070	response to organic cyclic compound	7/705	52/5649	0.477223	0.989395	105068045/105076170/105071703/105080623/105064603/105065182/105073246	RXRG/VDR/RORC/P2RX4/NR2F1/P2RX5/THRA	7
BP	GO:0006412	translation	37/705	291/5649	0.478555	0.989395	105067974/105068269/105062635/105066559/105081426/105082561/105073278/105078138/105080591/105073793/105070670/105064863/105061750/105072407/105072974/105061888/105062467/105070518/105073831/105071878/105075387/105062840/105078497/105061757/105073959/105075906/105080883/105070722/105067478/105069102/105064867/105066254/105071021/105075190/105080754/105082200/105069142	LOC105067974/LOC105068269/RPL13A/LOC105066559/EIF4E3/RPL18A/RPL23/RPS15/RPL6/EEF1D/FAU/RPS2/RPSA/RPL35A/EEF1B2/RPS6/RPS19/RPS7/RPL8/LOC105071878/LOC105075387/RPS16/RPL36AL/RPL14/LOC105073959/RPS26/RPL13/LOC105070722/RPL32/RPS17/RPL3L/RPL21/RPL22/TARSL2/RPL36A/EIF4EBP3/LOC105069142	37
BP	GO:0006518	peptide metabolic process	38/705	299/5649	0.478739	0.989395	105073532/105067974/105068269/105062635/105066559/105081426/105082561/105073278/105078138/105080591/105073793/105070670/105064863/105061750/105072407/105072974/105061888/105062467/105070518/105073831/105071878/105075387/105062840/105078497/105061757/105073959/105075906/105080883/105070722/105067478/105069102/105064867/105066254/105071021/105075190/105080754/105082200/105069142	GSS/LOC105067974/LOC105068269/RPL13A/LOC105066559/EIF4E3/RPL18A/RPL23/RPS15/RPL6/EEF1D/FAU/RPS2/RPSA/RPL35A/EEF1B2/RPS6/RPS19/RPS7/RPL8/LOC105071878/LOC105075387/RPS16/RPL36AL/RPL14/LOC105073959/RPS26/RPL13/LOC105070722/RPL32/RPS17/RPL3L/RPL21/RPL22/TARSL2/RPL36A/EIF4EBP3/LOC105069142	38
BP	GO:0009119	ribonucleoside metabolic process	2/705	13/5649	0.495761	0.999975	105064875/105065734	NME3/NME4	2
BP	GO:0043603	cellular amide metabolic process	39/705	309/5649	0.496585	0.999975	105082651/105073532/105067974/105068269/105062635/105066559/105081426/105082561/105073278/105078138/105080591/105073793/105070670/105064863/105061750/105072407/105072974/105061888/105062467/105070518/105073831/105071878/105075387/105062840/105078497/105061757/105073959/105075906/105080883/105070722/105067478/105069102/105064867/105066254/105071021/105075190/105080754/105082200/105069142	ASNS/GSS/LOC105067974/LOC105068269/RPL13A/LOC105066559/EIF4E3/RPL18A/RPL23/RPS15/RPL6/EEF1D/FAU/RPS2/RPSA/RPL35A/EEF1B2/RPS6/RPS19/RPS7/RPL8/LOC105071878/LOC105075387/RPS16/RPL36AL/RPL14/LOC105073959/RPS26/RPL13/LOC105070722/RPL32/RPS17/RPL3L/RPL21/RPL22/TARSL2/RPL36A/EIF4EBP3/LOC105069142	39
BP	GO:0009187	cyclic nucleotide metabolic process	3/705	21/5649	0.497362	0.999975	105082946/105081234/105069370	ADCY8/ADCY2/GUCY1B3	3
BP	GO:1902600	proton transmembrane transport	4/705	29/5649	0.497883	0.999975	105076024/105064068/105063042/105070354	ATP6V1C2/ATP6V0B/ATP6V0A4/TCIRG1	4
BP	GO:0006163	purine nucleotide metabolic process	8/705	61/5649	0.498162	0.999975	105064875/105072074/105081234/105078014/105065734/105083620/105082834/105069370	NME3/ENO3/ADCY2/PFKL/NME4/ADSS/ALDOA/GUCY1B3	8
BP	GO:0006468	protein phosphorylation	49/705	390/5649	0.504068	0.999975	105069204/105071048/105075904/105071586/105083612/105076928/105072886/105080545/105081393/105064175/105077723/105079296/105081869/105068380/105066689/105079764/105073441/105065398/105067142/105078046/105075863/105074303/105073918/105065997/105062928/105069530/105072689/105080961/105062044/105075360/105075703/105064057/105083714/105068296/105066766/105076080/105082757/105078201/105072288/105067354…	EPHA1/PRKCZ/ERBB3/KSR1/PAK1/TYRO3/TTN/STK17A/NUAK1/MAPK13/MAPK10/BMX/PRKG1/OBSCN/PRKCI/MYLK4/LOC105073441/RPS6KA2/CAMK2D/RIPK4/NRK/PRKCQ/ALPK2/PKN3/TRIB2/DAPK2/RET/MUSK/FGFR4/CAMK2G/KSR2/EPHA4/CDC42BPA/PKN1/LCK/SRPK3/PHKG1/MATK/MAP4K4/MELK/MLKL/UHMK1/TEK/LOC105065428/CDK19/MAST4/LYN/BMPR1B/EPHA3	49
BP	GO:0009165	nucleotide biosynthetic process	10/705	78/5649	0.515312	0.999975	105082946/105064875/105072074/105081234/105078014/105065734/105083620/105082834/105069370/105072752	ADCY8/NME3/ENO3/ADCY2/PFKL/NME4/ADSS/ALDOA/GUCY1B3/CTPS1	10
BP	GO:1901293	nucleoside phosphate biosynthetic process	10/705	78/5649	0.515312	0.999975	105082946/105064875/105072074/105081234/105078014/105065734/105083620/105082834/105069370/105072752	ADCY8/NME3/ENO3/ADCY2/PFKL/NME4/ADSS/ALDOA/GUCY1B3/CTPS1	10
BP	GO:0072521	purine-containing compound metabolic process	8/705	62/5649	0.517469	0.999975	105064875/105072074/105081234/105078014/105065734/105083620/105082834/105069370	NME3/ENO3/ADCY2/PFKL/NME4/ADSS/ALDOA/GUCY1B3	8
BP	GO:0006733	oxidoreduction coenzyme metabolic process	3/705	22/5649	0.529855	0.999975	105072074/105078014/105082834	ENO3/PFKL/ALDOA	3
BP	GO:0006754	ATP biosynthetic process	3/705	22/5649	0.529855	0.999975	105072074/105078014/105082834	ENO3/PFKL/ALDOA	3
BP	GO:0006814	sodium ion transport	3/705	22/5649	0.529855	0.999975	105075952/105071573/105068727	ATP1B4/SLC13A2/SLC13A5	3
BP	GO:0072594	establishment of protein localization to organelle	3/705	22/5649	0.529855	0.999975	105066154/105068158/105077162	KPNA3/MTX1/KPNA5	3
BP	GO:0006575	cellular modified amino acid metabolic process	2/705	14/5649	0.53671	0.999975	105073532/105075789	GSS/PCYOX1	2
BP	GO:0009605	response to external stimulus	2/705	14/5649	0.53671	0.999975	105080623/105065182	P2RX4/P2RX5	2
BP	GO:0017038	protein import	2/705	14/5649	0.53671	0.999975	105066154/105077162	KPNA3/KPNA5	2
BP	GO:1901605	alpha-amino acid metabolic process	2/705	14/5649	0.53671	0.999975	105082651/105081603	ASNS/HGD	2
BP	GO:0006915	apoptotic process	6/705	47/5649	0.542572	0.999975	105071439/105082774/105073043/105073903/105082299/105070634	CIDEA/LOC105082774/BIK/BCL2/CASP8/BAD	6
BP	GO:0012501	programmed cell death	6/705	47/5649	0.542572	0.999975	105071439/105082774/105073043/105073903/105082299/105070634	CIDEA/LOC105082774/BIK/BCL2/CASP8/BAD	6
BP	GO:1901575	organic substance catabolic process	13/705	104/5649	0.542809	0.999975	105062540/105079554/105074936/105072074/105078014/105081603/105068224/105062447/105061993/105064242/105075789/105082834/105076223	PGLYRP1/ACOX2/UCHL1/ENO3/PFKL/HGD/LOC105068224/LIPE/HMOX1/PSMB8/PCYOX1/ALDOA/GPD1	13
BP	GO:0015698	inorganic anion transport	3/705	23/5649	0.561139	0.999975	105071212/105069875/105073381	SLC20A2/SLC26A2/SLC34A3	3
BP	GO:0034655	nucleobase-containing compound catabolic process	3/705	23/5649	0.561139	0.999975	105072074/105078014/105082834	ENO3/PFKL/ALDOA	3
BP	GO:0009144	purine nucleoside triphosphate metabolic process	5/705	40/5649	0.570389	0.999975	105064875/105072074/105078014/105065734/105082834	NME3/ENO3/PFKL/NME4/ALDOA	5
BP	GO:0009199	ribonucleoside triphosphate metabolic process	5/705	40/5649	0.570389	0.999975	105064875/105072074/105078014/105065734/105082834	NME3/ENO3/PFKL/NME4/ALDOA	5
BP	GO:0009205	purine ribonucleoside triphosphate metabolic process	5/705	40/5649	0.570389	0.999975	105064875/105072074/105078014/105065734/105082834	NME3/ENO3/PFKL/NME4/ALDOA	5
BP	GO:0006605	protein targeting	2/705	15/5649	0.575307	0.999975	105077325/105068158	AKAP12/MTX1	2
BP	GO:0071495	cellular response to endogenous stimulus	7/705	57/5649	0.578842	0.999975	105068045/105076170/105071703/105064603/105071671/105082148/105073246	RXRG/VDR/RORC/NR2F1/BAMBI/SMAD5/THRA	7
BP	GO:0009056	catabolic process	14/705	115/5649	0.583148	0.999975	105062540/105079554/105074936/105072074/105078014/105073502/105081603/105068224/105062447/105061993/105064242/105075789/105082834/105076223	PGLYRP1/ACOX2/UCHL1/ENO3/PFKL/SOGA1/HGD/LOC105068224/LIPE/HMOX1/PSMB8/PCYOX1/ALDOA/GPD1	14
BP	GO:0008219	cell death	6/705	49/5649	0.585177	0.999975	105071439/105082774/105073043/105073903/105082299/105070634	CIDEA/LOC105082774/BIK/BCL2/CASP8/BAD	6
BP	GO:0009127	purine nucleoside monophosphate biosynthetic process	3/705	24/5649	0.591126	0.999975	105072074/105078014/105082834	ENO3/PFKL/ALDOA	3
BP	GO:0009156	ribonucleoside monophosphate biosynthetic process	3/705	24/5649	0.591126	0.999975	105072074/105078014/105082834	ENO3/PFKL/ALDOA	3
BP	GO:0009168	purine ribonucleoside monophosphate biosynthetic process	3/705	24/5649	0.591126	0.999975	105072074/105078014/105082834	ENO3/PFKL/ALDOA	3
BP	GO:0009141	nucleoside triphosphate metabolic process	5/705	41/5649	0.593265	0.999975	105064875/105072074/105078014/105065734/105082834	NME3/ENO3/PFKL/NME4/ALDOA	5
BP	GO:0009150	purine ribonucleotide metabolic process	7/705	58/5649	0.598024	0.999975	105064875/105072074/105081234/105078014/105065734/105082834/105069370	NME3/ENO3/ADCY2/PFKL/NME4/ALDOA/GUCY1B3	7
BP	GO:0009259	ribonucleotide metabolic process	7/705	58/5649	0.598024	0.999975	105064875/105072074/105081234/105078014/105065734/105082834/105069370	NME3/ENO3/ADCY2/PFKL/NME4/ALDOA/GUCY1B3	7
BP	GO:0009719	response to endogenous stimulus	7/705	58/5649	0.598024	0.999975	105068045/105076170/105071703/105064603/105071671/105082148/105073246	RXRG/VDR/RORC/NR2F1/BAMBI/SMAD5/THRA	7
BP	GO:0070887	cellular response to chemical stimulus	7/705	58/5649	0.598024	0.999975	105068045/105076170/105071703/105064603/105071671/105082148/105073246	RXRG/VDR/RORC/NR2F1/BAMBI/SMAD5/THRA	7
BP	GO:0071310	cellular response to organic substance	7/705	58/5649	0.598024	0.999975	105068045/105076170/105071703/105064603/105071671/105082148/105073246	RXRG/VDR/RORC/NR2F1/BAMBI/SMAD5/THRA	7
BP	GO:0009247	glycolipid biosynthetic process	2/705	16/5649	0.611501	0.999975	105066083/105070289	GAL3ST1/GAL3ST3	2
BP	GO:0046467	membrane lipid biosynthetic process	2/705	16/5649	0.611501	0.999975	105066083/105070289	GAL3ST1/GAL3ST3	2
BP	GO:0016055	Wnt signaling pathway	3/705	25/5649	0.619758	0.999975	105067937/105071671/105070874	DKK2/BAMBI/WNT4	3
BP	GO:0033365	protein localization to organelle	3/705	25/5649	0.619758	0.999975	105066154/105068158/105077162	KPNA3/MTX1/KPNA5	3
BP	GO:0198738	cell-cell signaling by wnt	3/705	25/5649	0.619758	0.999975	105067937/105071671/105070874	DKK2/BAMBI/WNT4	3
BP	GO:1905114	cell surface receptor signaling pathway involved in cell-cell signaling	3/705	25/5649	0.619758	0.999975	105067937/105071671/105070874	DKK2/BAMBI/WNT4	3
BP	GO:0019693	ribose phosphate metabolic process	7/705	60/5649	0.63499	0.999975	105064875/105072074/105081234/105078014/105065734/105082834/105069370	NME3/ENO3/ADCY2/PFKL/NME4/ALDOA/GUCY1B3	7
BP	GO:0006260	DNA replication	5/705	43/5649	0.636909	0.999975	105082989/105080541/105074214/105081608/105064802	NFIB/POLD2/POLA1/POLQ/NFIA	5
BP	GO:0019882	antigen processing and presentation	2/705	17/5649	0.64529	0.999975	105064248/105064250	LOC105064248/LOC105064250	2
BP	GO:0051336	regulation of hydrolase activity	2/705	17/5649	0.64529	0.999975	105075686/105064365	RASAL1/IQGAP2	2
BP	GO:0009124	nucleoside monophosphate biosynthetic process	3/705	26/5649	0.646994	0.999975	105072074/105078014/105082834	ENO3/PFKL/ALDOA	3
BP	GO:1901565	organonitrogen compound catabolic process	7/705	62/5649	0.669941	0.999975	105062540/105074936/105081603/105068224/105061993/105064242/105075789	PGLYRP1/UCHL1/HGD/LOC105068224/HMOX1/PSMB8/PCYOX1	7
BP	GO:0006952	defense response	4/705	36/5649	0.674152	0.999975	novel.533/105069870/105072137/105076583	-/IL17B/IL1B/LOC105076583	4
BP	GO:0006664	glycolipid metabolic process	2/705	18/5649	0.67671	0.999975	105066083/105070289	GAL3ST1/GAL3ST3	2
BP	GO:0016042	lipid catabolic process	2/705	18/5649	0.67671	0.999975	105079554/105062447	ACOX2/LIPE	2
BP	GO:1903509	liposaccharide metabolic process	2/705	18/5649	0.67671	0.999975	105066083/105070289	GAL3ST1/GAL3ST3	2
BP	GO:0017144	drug metabolic process	5/705	45/5649	0.677546	0.999975	105072074/105078014/105081603/105071584/105082834	ENO3/PFKL/HGD/NOS2/ALDOA	5
BP	GO:0009117	nucleotide metabolic process	11/705	97/5649	0.680218	0.999975	105082946/105064875/105072074/105081234/105072771/105078014/105065734/105083620/105082834/105069370/105072752	ADCY8/NME3/ENO3/ADCY2/NT5C1A/PFKL/NME4/ADSS/ALDOA/GUCY1B3/CTPS1	11
BP	GO:0006996	organelle organization	19/705	165/5649	0.683849	0.999975	105071724/105072405/105061593/105071722/105080750/105068460/105065937/105066592/105067376/105076957/105061741/105063123/105067071/105067572/105066649/105068158/105064013/105077215/105080502	SVIL/ABLIM2/CAP2/TMOD4/ABLIM1/STMN3/DIAPH2/LMOD3/TMOD1/TUBGCP4/LOC105061741/LMOD2/MAP7D3/ARPC4/SMC4/MTX1/VIL1/EPB41L2/TMOD2	19
BP	GO:0033993	response to lipid	5/705	46/5649	0.69669	0.999975	105068045/105076170/105071703/105064603/105073246	RXRG/VDR/RORC/NR2F1/THRA	5
BP	GO:0043401	steroid hormone mediated signaling pathway	5/705	46/5649	0.69669	0.999975	105068045/105076170/105071703/105064603/105073246	RXRG/VDR/RORC/NR2F1/THRA	5
BP	GO:0048545	response to steroid hormone	5/705	46/5649	0.69669	0.999975	105068045/105076170/105071703/105064603/105073246	RXRG/VDR/RORC/NR2F1/THRA	5
BP	GO:0071383	cellular response to steroid hormone stimulus	5/705	46/5649	0.69669	0.999975	105068045/105076170/105071703/105064603/105073246	RXRG/VDR/RORC/NR2F1/THRA	5
BP	GO:0071396	cellular response to lipid	5/705	46/5649	0.69669	0.999975	105068045/105076170/105071703/105064603/105073246	RXRG/VDR/RORC/NR2F1/THRA	5
BP	GO:0071407	cellular response to organic cyclic compound	5/705	46/5649	0.69669	0.999975	105068045/105076170/105071703/105064603/105073246	RXRG/VDR/RORC/NR2F1/THRA	5
BP	GO:0006873	cellular ion homeostasis	2/705	19/5649	0.705824	0.999975	novel.135/105076866	-/RYR3	2
BP	GO:0006875	cellular metal ion homeostasis	2/705	19/5649	0.705824	0.999975	novel.135/105076866	-/RYR3	2
BP	GO:0030003	cellular cation homeostasis	2/705	19/5649	0.705824	0.999975	novel.135/105076866	-/RYR3	2
BP	GO:0048731	system development	2/705	19/5649	0.705824	0.999975	105078405/105072017	CAMSAP3/MYF6	2
BP	GO:0006753	nucleoside phosphate metabolic process	11/705	99/5649	0.706497	0.999975	105082946/105064875/105072074/105081234/105072771/105078014/105065734/105083620/105082834/105069370/105072752	ADCY8/NME3/ENO3/ADCY2/NT5C1A/PFKL/NME4/ADSS/ALDOA/GUCY1B3/CTPS1	11
BP	GO:0048856	anatomical structure development	8/705	73/5649	0.706593	0.999975	105078405/105072017/105081503/105065348/105067937/105071376/105069770/105070874	CAMSAP3/MYF6/LOC105081503/PALMD/DKK2/LAMA3/NOTCH1/WNT4	8
BP	GO:0032502	developmental process	8/705	74/5649	0.721141	0.999975	105078405/105072017/105081503/105065348/105067937/105071376/105069770/105070874	CAMSAP3/MYF6/LOC105081503/PALMD/DKK2/LAMA3/NOTCH1/WNT4	8
BP	GO:0044255	cellular lipid metabolic process	8/705	74/5649	0.721141	0.999975	105079739/105071438/105067990/105066083/105079554/105078585/105078647/105070289	MSMO1/IMPA2/HADH/GAL3ST1/ACOX2/FA2H/SC5D/GAL3ST3	8
BP	GO:0009755	hormone-mediated signaling pathway	5/705	48/5649	0.732586	0.999975	105068045/105076170/105071703/105064603/105073246	RXRG/VDR/RORC/NR2F1/THRA	5
BP	GO:0006413	translational initiation	2/705	20/5649	0.732719	0.999975	105081426/105082200	EIF4E3/EIF4EBP3	2
BP	GO:0006869	lipid transport	2/705	20/5649	0.732719	0.999975	105075681/105073171	GLTP/LOC105073171	2
BP	GO:0050801	ion homeostasis	2/705	20/5649	0.732719	0.999975	novel.135/105076866	-/RYR3	2
BP	GO:0055065	metal ion homeostasis	2/705	20/5649	0.732719	0.999975	novel.135/105076866	-/RYR3	2
BP	GO:0055080	cation homeostasis	2/705	20/5649	0.732719	0.999975	novel.135/105076866	-/RYR3	2
BP	GO:0055082	cellular chemical homeostasis	2/705	20/5649	0.732719	0.999975	novel.135/105076866	-/RYR3	2
BP	GO:0098771	inorganic ion homeostasis	2/705	20/5649	0.732719	0.999975	novel.135/105076866	-/RYR3	2
BP	GO:0044281	small molecule metabolic process	27/705	238/5649	0.735011	0.999975	105082946/105079739/105067990/105064875/105082651/105079554/105072074/105078585/105081234/105078647/105080161/105069995/105072771/105078014/105072680/105068177/105081603/105062447/105065734/105083620/105066960/105075789/105082834/105069370/105074290/105072752/105075190	ADCY8/MSMO1/HADH/NME3/ASNS/ACOX2/ENO3/FA2H/ADCY2/SC5D/ITIH4/RNPEP/NT5C1A/PFKL/GADL1/PMVK/HGD/LIPE/NME4/ADSS/FUOM/PCYOX1/ALDOA/GUCY1B3/ITIH5/CTPS1/TARSL2	27
BP	GO:0034622	cellular protein-containing complex assembly	8/705	75/5649	0.7352	0.999975	105071722/105066592/105067376/105076957/105063123/105067572/105080502/105066978	TMOD4/LMOD3/TMOD1/TUBGCP4/LMOD2/ARPC4/TMOD2/CALY	8
BP	GO:0006904	vesicle docking involved in exocytosis	1/705	10/5649	0.736625	0.999975	105078278	STXBP2	1
BP	GO:0006914	autophagy	1/705	10/5649	0.736625	0.999975	105073502	SOGA1	1
BP	GO:0008272	sulfate transport	1/705	10/5649	0.736625	0.999975	105069875	SLC26A2	1
BP	GO:0009890	negative regulation of biosynthetic process	1/705	10/5649	0.736625	0.999975	105082200	EIF4EBP3	1
BP	GO:0009891	positive regulation of biosynthetic process	1/705	10/5649	0.736625	0.999975	novel.1472	-	1
BP	GO:0010557	positive regulation of macromolecule biosynthetic process	1/705	10/5649	0.736625	0.999975	novel.1472	-	1
BP	GO:0010558	negative regulation of macromolecule biosynthetic process	1/705	10/5649	0.736625	0.999975	105082200	EIF4EBP3	1
BP	GO:0010628	positive regulation of gene expression	1/705	10/5649	0.736625	0.999975	novel.1472	-	1
BP	GO:0031327	negative regulation of cellular biosynthetic process	1/705	10/5649	0.736625	0.999975	105082200	EIF4EBP3	1
BP	GO:0031328	positive regulation of cellular biosynthetic process	1/705	10/5649	0.736625	0.999975	novel.1472	-	1
BP	GO:0032011	ARF protein signal transduction	1/705	10/5649	0.736625	0.999975	105062585	CYTH2	1
BP	GO:0032012	regulation of ARF protein signal transduction	1/705	10/5649	0.736625	0.999975	105062585	CYTH2	1
BP	GO:0048513	animal organ development	1/705	10/5649	0.736625	0.999975	105072017	MYF6	1
BP	GO:0051172	negative regulation of nitrogen compound metabolic process	1/705	10/5649	0.736625	0.999975	105082200	EIF4EBP3	1
BP	GO:0061919	process utilizing autophagic mechanism	1/705	10/5649	0.736625	0.999975	105073502	SOGA1	1
BP	GO:0072348	sulfur compound transport	1/705	10/5649	0.736625	0.999975	105069875	SLC26A2	1
BP	GO:0140029	exocytic process	1/705	10/5649	0.736625	0.999975	105078278	STXBP2	1
BP	GO:2000113	negative regulation of cellular macromolecule biosynthetic process	1/705	10/5649	0.736625	0.999975	105082200	EIF4EBP3	1
BP	GO:0007267	cell-cell signaling	3/705	30/5649	0.741841	0.999975	105067937/105071671/105070874	DKK2/BAMBI/WNT4	3
BP	GO:0046034	ATP metabolic process	3/705	30/5649	0.741841	0.999975	105072074/105078014/105082834	ENO3/PFKL/ALDOA	3
BP	GO:0007275	multicellular organism development	7/705	67/5649	0.747787	0.999975	105078405/105072017/105081503/105067937/105071376/105069770/105070874	CAMSAP3/MYF6/LOC105081503/DKK2/LAMA3/NOTCH1/WNT4	7
BP	GO:0032870	cellular response to hormone stimulus	5/705	49/5649	0.749337	0.999975	105068045/105076170/105071703/105064603/105073246	RXRG/VDR/RORC/NR2F1/THRA	5
BP	GO:0000413	protein peptidyl-prolyl isomerization	2/705	21/5649	0.757493	0.999975	105069124/105080533	PPIB/PPIA	2
BP	GO:0018208	peptidyl-proline modification	2/705	21/5649	0.757493	0.999975	105069124/105080533	PPIB/PPIA	2
BP	GO:0009725	response to hormone	5/705	50/5649	0.765297	0.999975	105068045/105076170/105071703/105064603/105073246	RXRG/VDR/RORC/NR2F1/THRA	5
BP	GO:0022406	membrane docking	1/705	11/5649	0.769552	0.999975	105078278	STXBP2	1
BP	GO:0031324	negative regulation of cellular metabolic process	1/705	11/5649	0.769552	0.999975	105082200	EIF4EBP3	1
BP	GO:0048278	vesicle docking	1/705	11/5649	0.769552	0.999975	105078278	STXBP2	1
BP	GO:0140056	organelle localization by membrane tethering	1/705	11/5649	0.769552	0.999975	105078278	STXBP2	1
BP	GO:0051186	cofactor metabolic process	6/705	60/5649	0.776809	0.999975	105072074/105073532/105078014/105061993/105082834/105077419	ENO3/GSS/PFKL/HMOX1/ALDOA/LOC105077419	6
BP	GO:0006643	membrane lipid metabolic process	2/705	22/5649	0.780257	0.999975	105066083/105070289	GAL3ST1/GAL3ST3	2
BP	GO:0009116	nucleoside metabolic process	2/705	22/5649	0.780257	0.999975	105064875/105065734	NME3/NME4	2
BP	GO:1901657	glycosyl compound metabolic process	2/705	22/5649	0.780257	0.999975	105064875/105065734	NME3/NME4	2
BP	GO:0009126	purine nucleoside monophosphate metabolic process	3/705	32/5649	0.78107	0.999975	105072074/105078014/105082834	ENO3/PFKL/ALDOA	3
BP	GO:0009161	ribonucleoside monophosphate metabolic process	3/705	32/5649	0.78107	0.999975	105072074/105078014/105082834	ENO3/PFKL/ALDOA	3
BP	GO:0009167	purine ribonucleoside monophosphate metabolic process	3/705	32/5649	0.78107	0.999975	105072074/105078014/105082834	ENO3/PFKL/ALDOA	3
BP	GO:0044248	cellular catabolic process	10/705	98/5649	0.797115	0.999975	105079554/105074936/105072074/105078014/105073502/105081603/105061993/105064242/105075789/105082834	ACOX2/UCHL1/ENO3/PFKL/SOGA1/HGD/HMOX1/PSMB8/PCYOX1/ALDOA	10
BP	GO:0006364	rRNA processing	1/705	12/5649	0.798369	0.999975	105077988	YBEY	1
BP	GO:0016072	rRNA metabolic process	1/705	12/5649	0.798369	0.999975	105077988	YBEY	1
BP	GO:0032268	regulation of cellular protein metabolic process	1/705	12/5649	0.798369	0.999975	105082200	EIF4EBP3	1
BP	GO:0061024	membrane organization	1/705	12/5649	0.798369	0.999975	105063150	CAV1	1
BP	GO:0090150	establishment of protein localization to membrane	1/705	12/5649	0.798369	0.999975	105083686	CNST	1
BP	GO:0048878	chemical homeostasis	2/705	23/5649	0.801126	0.999975	novel.135/105076866	-/RYR3	2
BP	GO:0050790	regulation of catalytic activity	2/705	23/5649	0.801126	0.999975	105075686/105064365	RASAL1/IQGAP2	2
BP	GO:0006928	movement of cell or subcellular component	6/705	62/5649	0.803246	0.999975	105070773/105069242/105078677/105078612/105071376/105067789	DNAH5/KIF7/KIFC3/DNAH11/LAMA3/GCSAML	6
BP	GO:0016043	cellular component organization	29/705	266/5649	0.812887	0.999975	105078405/105071724/105065004/105072405/105061593/105071722/105080750/105068460/105065348/105065937/105066592/105067376/105076957/105061741/105062940/105063123/105067071/105067572/105066649/105068158/105082895/105063150/105077419/105063674/105064013/105071916/105077215/105080502/105066978	CAMSAP3/SVIL/KCTD15/ABLIM2/CAP2/TMOD4/ABLIM1/STMN3/PALMD/DIAPH2/LMOD3/TMOD1/TUBGCP4/LOC105061741/KCNS3/LMOD2/MAP7D3/ARPC4/SMC4/MTX1/NOV/CAV1/LOC105077419/KCNA2/VIL1/WISP2/EPB41L2/TMOD2/CALY	29
BP	GO:0009123	nucleoside monophosphate metabolic process	3/705	34/5649	0.815249	0.999975	105072074/105078014/105082834	ENO3/PFKL/ALDOA	3
BP	GO:0018193	peptidyl-amino acid modification	4/705	44/5649	0.816983	0.999975	105070919/105069124/105080533/105081467	PADI6/PPIB/PPIA/ASPH	4
BP	GO:0051188	cofactor biosynthetic process	4/705	44/5649	0.816983	0.999975	105072074/105073532/105078014/105082834	ENO3/GSS/PFKL/ALDOA	4
BP	GO:0065009	regulation of molecular function	2/705	24/5649	0.820217	0.999975	105075686/105064365	RASAL1/IQGAP2	2
BP	GO:0009653	anatomical structure morphogenesis	1/705	13/5649	0.823586	0.999975	105065348	PALMD	1
BP	GO:0019220	regulation of phosphate metabolic process	1/705	13/5649	0.823586	0.999975	105076910	PPP1R14D	1
BP	GO:0051174	regulation of phosphorus metabolic process	1/705	13/5649	0.823586	0.999975	105076910	PPP1R14D	1
BP	GO:0051246	regulation of protein metabolic process	1/705	13/5649	0.823586	0.999975	105082200	EIF4EBP3	1
BP	GO:0072657	protein localization to membrane	1/705	13/5649	0.823586	0.999975	105083686	CNST	1
BP	GO:0090407	organophosphate biosynthetic process	10/705	103/5649	0.844232	0.999975	105082946/105064875/105072074/105081234/105078014/105065734/105083620/105082834/105069370/105072752	ADCY8/NME3/ENO3/ADCY2/PFKL/NME4/ADSS/ALDOA/GUCY1B3/CTPS1	10
BP	GO:0010629	negative regulation of gene expression	1/705	14/5649	0.845653	0.999975	105082200	EIF4EBP3	1
BP	GO:0051640	organelle localization	1/705	14/5649	0.845653	0.999975	105078278	STXBP2	1
BP	GO:0032501	multicellular organismal process	11/705	113/5649	0.850938	0.999975	105078405/105077707/105072017/105081503/105071958/105063569/105067937/105071376/105069770/105070874/105063105	CAMSAP3/SPP1/MYF6/LOC105081503/EDN3/SPP2/DKK2/LAMA3/NOTCH1/WNT4/HILPDA	11
BP	GO:0055086	nucleobase-containing small molecule metabolic process	11/705	113/5649	0.850938	0.999975	105082946/105064875/105072074/105081234/105072771/105078014/105065734/105083620/105082834/105069370/105072752	ADCY8/NME3/ENO3/ADCY2/NT5C1A/PFKL/NME4/ADSS/ALDOA/GUCY1B3/CTPS1	11
BP	GO:0007017	microtubule-based process	7/705	76/5649	0.853158	0.999975	105070773/105069242/105078677/105068460/105076957/105067071/105078612	DNAH5/KIF7/KIFC3/STMN3/TUBGCP4/MAP7D3/DNAH11	7
BP	GO:0006508	proteolysis	45/705	411/5649	0.854344	0.999975	105071252/105064919/105082777/105081998/105077815/105071799/105076938/105077555/105074936/105069840/105077812/novel.1118/105064913/105083520/105079016/105064920/105080930/105075204/105070700/105067594/105064914/105067599/105078102/105064242/105065097/105067826/105078412/105072340/105080881/105074717/105067045/105070941/105064421/105066576/105072966/105071741/105075731/105069433/105071253/10507404…	ST14/PRSS22/PRSS8/CPVL/GZMK/CTSZ/CAPN3/USP43/UCHL1/LOC105069840/LOC105077812/-/PRSS33/CTSC/PREPL/PRSS27/ADAM19/AGBL1/CTSW/MMP3/LOC105064914/MMP7/GZMM/PSMB8/HPN/TMPRSS4/ADAMTS10/MASP1/DPEP1/LOC105074717/DPP6/DDI2/NLN/ADAMTS9/CPO/CTSS/MMP2/ADAMTS12/ADAMTS15/LOC105074040/LOC105069792/PRSS35/ADAMTS18/PCSK5/PREP	45
BP	GO:0009108	coenzyme biosynthetic process	3/705	37/5649	0.857966	0.999975	105072074/105078014/105082834	ENO3/PFKL/ALDOA	3
BP	GO:0010941	regulation of cell death	3/705	37/5649	0.857966	0.999975	105082774/105073903/105082299	LOC105082774/BCL2/CASP8	3
BP	GO:0042981	regulation of apoptotic process	3/705	37/5649	0.857966	0.999975	105082774/105073903/105082299	LOC105082774/BCL2/CASP8	3
BP	GO:0043067	regulation of programmed cell death	3/705	37/5649	0.857966	0.999975	105082774/105073903/105082299	LOC105082774/BCL2/CASP8	3
BP	GO:0006457	protein folding	6/705	67/5649	0.858683	0.999975	105076191/105069124/105080533/105067312/105069148/105070630	FKBP11/PPIB/PPIA/DNAJB5/DNAJA4/FKBP2	6
BP	GO:0005996	monosaccharide metabolic process	1/705	15/5649	0.864964	0.999975	105066960	FUOM	1
BP	GO:0010605	negative regulation of macromolecule metabolic process	1/705	15/5649	0.864964	0.999975	105082200	EIF4EBP3	1
BP	GO:0051260	protein homooligomerization	3/705	39/5649	0.881402	0.999975	105065004/105062940/105063674	KCTD15/KCNS3/KCNA2	3
BP	GO:0009892	negative regulation of metabolic process	1/705	16/5649	0.881861	0.999975	105082200	EIF4EBP3	1
BP	GO:0010604	positive regulation of macromolecule metabolic process	1/705	16/5649	0.881861	0.999975	novel.1472	-	1
BP	GO:0051173	positive regulation of nitrogen compound metabolic process	1/705	16/5649	0.881861	0.999975	novel.1472	-	1
BP	GO:0071840	cellular component organization or biogenesis	30/705	288/5649	0.88271	0.999975	105078405/105071724/105065004/105072405/105061593/105071722/105080750/105068460/105065348/105065937/105066592/105067376/105076957/105061741/105062940/105063123/105067071/105067572/105066649/105068158/105082895/105063150/105077419/105063674/105077988/105064013/105071916/105077215/105080502/105066978	CAMSAP3/SVIL/KCTD15/ABLIM2/CAP2/TMOD4/ABLIM1/STMN3/PALMD/DIAPH2/LMOD3/TMOD1/TUBGCP4/LOC105061741/KCNS3/LMOD2/MAP7D3/ARPC4/SMC4/MTX1/NOV/CAV1/LOC105077419/KCNA2/YBEY/VIL1/WISP2/EPB41L2/TMOD2/CALY	30
BP	GO:0071705	nitrogen compound transport	13/705	137/5649	0.888944	0.999975	105068762/105065899/105074857/105067655/105070079/105066086/105077325/105083686/105066154/105068158/105062056/105077162/105073979	SLC7A7/TOM1L1/SLC7A6/SLC7A2/TCN1/TCN2/AKAP12/CNST/KPNA3/MTX1/CLTB/KPNA5/SLC14A1	13
BP	GO:0071702	organic substance transport	16/705	165/5649	0.891434	0.999975	105079178/105068762/105065899/105075681/105074857/105067655/105070079/105066086/105077325/105083686/105066154/105068158/105062056/105073171/105077162/105073979	SLC1A1/SLC7A7/TOM1L1/GLTP/SLC7A6/SLC7A2/TCN1/TCN2/AKAP12/CNST/KPNA3/MTX1/CLTB/LOC105073171/KPNA5/SLC14A1	16
BP	GO:0009893	positive regulation of metabolic process	1/705	17/5649	0.896647	0.999975	novel.1472	-	1
BP	GO:0031325	positive regulation of cellular metabolic process	1/705	17/5649	0.896647	0.999975	novel.1472	-	1
BP	GO:0006732	coenzyme metabolic process	3/705	41/5649	0.901333	0.999975	105072074/105078014/105082834	ENO3/PFKL/ALDOA	3
BP	GO:0022607	cellular component assembly	13/705	140/5649	0.905369	0.999975	105065004/105071722/105066592/105067376/105076957/105062940/105063123/105067572/105063150/105077419/105063674/105080502/105066978	KCTD15/TMOD4/LMOD3/TMOD1/TUBGCP4/KCNS3/LMOD2/ARPC4/CAV1/LOC105077419/KCNA2/TMOD2/CALY	13
BP	GO:0065003	protein-containing complex assembly	11/705	122/5649	0.909655	0.999975	105065004/105071722/105066592/105067376/105076957/105062940/105063123/105067572/105063674/105080502/105066978	KCTD15/TMOD4/LMOD3/TMOD1/TUBGCP4/KCNS3/LMOD2/ARPC4/KCNA2/TMOD2/CALY	11
BP	GO:0007018	microtubule-based movement	4/705	53/5649	0.911738	0.999975	105070773/105069242/105078677/105078612	DNAH5/KIF7/KIFC3/DNAH11	4
BP	GO:0006357	regulation of transcription by RNA polymerase II	1/705	19/5649	0.920904	0.999975	novel.1472	-	1
BP	GO:0006836	neurotransmitter transport	1/705	19/5649	0.920904	0.999975	105071542	SLC6A4	1
BP	GO:0006259	DNA metabolic process	10/705	116/5649	0.927276	0.999975	105083370/105065753/105067148/105082989/105080541/105077456/105074214/105081608/105068330/105064802	NEIL2/MPG/MGMT/NFIB/POLD2/GTF2H5/POLA1/POLQ/DNASE2/NFIA	10
BP	GO:0003008	system process	1/705	20/5649	0.930809	0.999975	105071958	EDN3	1
BP	GO:0019637	organophosphate metabolic process	13/705	146/5649	0.93223	0.999975	105082946/105071438/105064875/105072074/105081234/105072771/105078014/105065734/105083620/105082834/105069370/105072752/105076223	ADCY8/IMPA2/NME3/ENO3/ADCY2/NT5C1A/PFKL/NME4/ADSS/ALDOA/GUCY1B3/CTPS1/GPD1	13
BP	GO:0043933	protein-containing complex subunit organization	11/705	127/5649	0.932937	0.999975	105065004/105071722/105066592/105067376/105076957/105062940/105063123/105067572/105063674/105080502/105066978	KCTD15/TMOD4/LMOD3/TMOD1/TUBGCP4/KCNS3/LMOD2/ARPC4/KCNA2/TMOD2/CALY	11
BP	GO:0009057	macromolecule catabolic process	4/705	57/5649	0.937552	0.999975	105062540/105074936/105068224/105064242	PGLYRP1/UCHL1/LOC105068224/PSMB8	4
BP	GO:0048193	Golgi vesicle transport	1/705	21/5649	0.939475	0.999975	105083686	CNST	1
BP	GO:0006950	response to stress	11/705	129/5649	0.940694	0.999975	105065871/105075310/105083370/novel.533/105069870/105065753/105067148/105077810/105077456/105072137/105076583	LPO/PXDN/NEIL2/-/IL17B/MPG/MGMT/GPX8/GTF2H5/IL1B/LOC105076583	11
BP	GO:0051259	protein complex oligomerization	3/705	47/5649	0.944279	0.999975	105065004/105062940/105063674	KCTD15/KCNS3/KCNA2	3
BP	GO:0042157	lipoprotein metabolic process	1/705	22/5649	0.947057	0.999975	105073171	LOC105073171	1
BP	GO:0006520	cellular amino acid metabolic process	4/705	59/5649	0.947701	0.999975	105082651/105081603/105075789/105075190	ASNS/HGD/PCYOX1/TARSL2	4
BP	GO:0006366	transcription by RNA polymerase II	2/705	36/5649	0.949973	0.999975	novel.1472/105064599	-/ELL2	2
BP	GO:0006281	DNA repair	4/705	60/5649	0.952187	0.999975	105083370/105065753/105067148/105077456	NEIL2/MPG/MGMT/GTF2H5	4
BP	GO:0044085	cellular component biogenesis	14/705	162/5649	0.953256	0.999975	105065004/105071722/105066592/105067376/105076957/105062940/105063123/105067572/105063150/105077419/105063674/105077988/105080502/105066978	KCTD15/TMOD4/LMOD3/TMOD1/TUBGCP4/KCNS3/LMOD2/ARPC4/CAV1/LOC105077419/KCNA2/YBEY/TMOD2/CALY	14
BP	GO:0016192	vesicle-mediated transport	7/705	93/5649	0.955196	0.999975	105077940/105080539/105080021/105062511/105078278/105083686/105062056	STX19/YKT6/EXOC3L4/EXOC3L2/STXBP2/CNST/CLTB	7
BP	GO:0042254	ribosome biogenesis	1/705	24/5649	0.959493	0.999975	105077988	YBEY	1
BP	GO:0034470	ncRNA processing	2/705	41/5649	0.971435	0.999975	105081839/105077988	RPP30/YBEY	2
BP	GO:0006974	cellular response to DNA damage stimulus	4/705	66/5649	0.972453	0.999975	105083370/105065753/105067148/105077456	NEIL2/MPG/MGMT/GTF2H5	4
BP	GO:0033036	macromolecule localization	11/705	141/5649	0.972795	0.999975	105065899/105075681/105070138/105077325/105083686/105066154/105068158/105062056/105073171/105077162/105063105	TOM1L1/GLTP/BSCL2/AKAP12/CNST/KPNA3/MTX1/CLTB/LOC105073171/KPNA5/HILPDA	11
BP	GO:0046488	phosphatidylinositol metabolic process	1/705	27/5649	0.972897	0.999975	105071438	IMPA2	1
BP	GO:0033554	cellular response to stress	4/705	67/5649	0.974923	0.999975	105083370/105065753/105067148/105077456	NEIL2/MPG/MGMT/GTF2H5	4
BP	GO:0019725	cellular homeostasis	3/705	55/5649	0.974952	0.999975	novel.135/105076866/105065554	-/RYR3/P4HB	3
BP	GO:0006511	ubiquitin-dependent protein catabolic process	1/705	28/5649	0.976295	0.999975	105074936	UCHL1	1
BP	GO:0019941	modification-dependent protein catabolic process	1/705	28/5649	0.976295	0.999975	105074936	UCHL1	1
BP	GO:0022613	ribonucleoprotein complex biogenesis	1/705	28/5649	0.976295	0.999975	105077988	YBEY	1
BP	GO:0043632	modification-dependent macromolecule catabolic process	1/705	28/5649	0.976295	0.999975	105074936	UCHL1	1
BP	GO:0042886	amide transport	8/705	113/5649	0.978218	0.999975	105065899/105077325/105083686/105066154/105068158/105062056/105077162/105073979	TOM1L1/AKAP12/CNST/KPNA3/MTX1/CLTB/KPNA5/SLC14A1	8
BP	GO:0034613	cellular protein localization	7/705	103/5649	0.979466	0.999975	105065899/105077325/105083686/105066154/105068158/105062056/105077162	TOM1L1/AKAP12/CNST/KPNA3/MTX1/CLTB/KPNA5	7
BP	GO:0070727	cellular macromolecule localization	7/705	103/5649	0.979466	0.999975	105065899/105077325/105083686/105066154/105068158/105062056/105077162	TOM1L1/AKAP12/CNST/KPNA3/MTX1/CLTB/KPNA5	7
BP	GO:0044257	cellular protein catabolic process	2/705	44/5649	0.979707	0.999975	105074936/105064242	UCHL1/PSMB8	2
BP	GO:0051603	proteolysis involved in cellular protein catabolic process	2/705	44/5649	0.979707	0.999975	105074936/105064242	UCHL1/PSMB8	2
BP	GO:0006650	glycerophospholipid metabolic process	1/705	30/5649	0.981869	0.999975	105071438	IMPA2	1
BP	GO:0008033	tRNA processing	1/705	30/5649	0.981869	0.999975	105081839	RPP30	1
BP	GO:0046486	glycerolipid metabolic process	1/705	30/5649	0.981869	0.999975	105071438	IMPA2	1
BP	GO:0006886	intracellular protein transport	6/705	95/5649	0.984084	0.999975	105065899/105077325/105066154/105068158/105062056/105077162	TOM1L1/AKAP12/KPNA3/MTX1/CLTB/KPNA5	6
BP	GO:0042592	homeostatic process	3/705	60/5649	0.985072	0.999975	novel.135/105076866/105065554	-/RYR3/P4HB	3
BP	GO:0030163	protein catabolic process	2/705	47/5649	0.985637	0.999975	105074936/105064242	UCHL1/PSMB8	2
BP	GO:0051641	cellular localization	9/705	130/5649	0.986606	0.999975	105065899/105075688/105078278/105077325/105083686/105066154/105068158/105062056/105077162	TOM1L1/RITA1/STXBP2/AKAP12/CNST/KPNA3/MTX1/CLTB/KPNA5	9
BP	GO:0006418	tRNA aminoacylation for protein translation	1/705	33/5649	0.987874	0.999975	105075190	TARSL2	1
BP	GO:0046907	intracellular transport	7/705	110/5649	0.988457	0.999975	105065899/105075688/105077325/105066154/105068158/105062056/105077162	TOM1L1/RITA1/AKAP12/KPNA3/MTX1/CLTB/KPNA5	7
BP	GO:0015031	protein transport	7/705	111/5649	0.989389	0.999975	105065899/105077325/105083686/105066154/105068158/105062056/105077162	TOM1L1/AKAP12/CNST/KPNA3/MTX1/CLTB/KPNA5	7
BP	GO:0015833	peptide transport	7/705	111/5649	0.989389	0.999975	105065899/105077325/105083686/105066154/105068158/105062056/105077162	TOM1L1/AKAP12/CNST/KPNA3/MTX1/CLTB/KPNA5	7
BP	GO:0051649	establishment of localization in cell	7/705	111/5649	0.989389	0.999975	105065899/105075688/105077325/105066154/105068158/105062056/105077162	TOM1L1/RITA1/AKAP12/KPNA3/MTX1/CLTB/KPNA5	7
BP	GO:0006397	mRNA processing	1/705	35/5649	0.990728	0.999975	105064998	GPATCH1	1
BP	GO:0043038	amino acid activation	1/705	35/5649	0.990728	0.999975	105075190	TARSL2	1
BP	GO:0043039	tRNA aminoacylation	1/705	35/5649	0.990728	0.999975	105075190	TARSL2	1
BP	GO:0045454	cell redox homeostasis	1/705	35/5649	0.990728	0.999975	105065554	P4HB	1
BP	GO:0045184	establishment of protein localization	7/705	114/5649	0.991777	0.999975	105065899/105077325/105083686/105066154/105068158/105062056/105077162	TOM1L1/AKAP12/CNST/KPNA3/MTX1/CLTB/KPNA5	7
BP	GO:0044265	cellular macromolecule catabolic process	2/705	52/5649	0.991984	0.999975	105074936/105064242	UCHL1/PSMB8	2
BP	GO:0008104	protein localization	7/705	118/5649	0.994181	0.999975	105065899/105077325/105083686/105066154/105068158/105062056/105077162	TOM1L1/AKAP12/CNST/KPNA3/MTX1/CLTB/KPNA5	7
BP	GO:0016071	mRNA metabolic process	1/705	40/5649	0.995261	0.999975	105064998	GPATCH1	1
BP	GO:0006644	phospholipid metabolic process	1/705	41/5649	0.995857	0.999975	105071438	IMPA2	1
BP	GO:0034660	ncRNA metabolic process	3/705	74/5649	0.99669	0.999975	105081839/105077988/105075190	RPP30/YBEY/TARSL2	3
BP	GO:0016579	protein deubiquitination	1/705	43/5649	0.996833	0.999975	105077555	USP43	1
BP	GO:0070646	protein modification by small protein removal	1/705	43/5649	0.996833	0.999975	105077555	USP43	1
BP	GO:0006399	tRNA metabolic process	2/705	63/5649	0.997835	0.999975	105081839/105075190	RPP30/TARSL2	2
BP	GO:0007186	G-protein coupled receptor signaling pathway	30/705	387/5649	0.999226	0.999975	105061778/105081365/105061675/105075506/105064590/105076075/105077897/105075540/105074727/105071000/105066709/105082616/105065692/105077892/105075650/105068664/105071180/105076887/105065768/105080394/105071068/105081270/105075229/105066978/105064363/105081425/105069092/105083064/105062066/105073289	ACKR2/AVPR1A/ADORA2B/ELTD1/GPR98/AVPR2/GPR146/PTGER3/RGS6/GPR157/P2RY1/LPAR2/GPR124/BAI1/CHRM3/EDNRA/GPR153/GPR176/UTS2R/NPFFR2/LOC105071068/AGTR1/VIPR2/CALY/F2RL1/GPR27/NMB/ADRA1D/DRD1/GPR179	30
BP	GO:0070647	protein modification by small protein conjugation or removal	1/705	59/5649	0.999632	0.999975	105077555	USP43	1
BP	GO:0006396	RNA processing	3/705	105/5649	0.999904	0.999975	105081839/105077988/105064998	RPP30/YBEY/GPATCH1	3
BP	GO:0051276	chromosome organization	1/705	79/5649	0.999975	0.999975	105066649	SMC4	1
CC	GO:0005581	collagen trimer	8/455	14/3532	0.000105553	0.0120331	105064234/105064107/105064077/105075568/105065366/105070761/105068616/105066898	COL11A2/COL4A3/COL4A4/COL24A1/COL11A1/COL27A1/COL5A1/COL4A1	8
CC	GO:0015629	actin cytoskeleton	13/455	57/3532	0.0260862	0.885971	105071711/105073957/105066033/105080493/105068782/105070004/105077561/105074353/105067572/105082492/105077594/105070394/105077559	CGN/MYO5B/MYO18B/MYO5A/LOC105068782/TNNI1/LOC105077561/TNNT1/ARPC4/LOC105082492/LOC105077594/TNNI2/MYH3	13
CC	GO:0071944	cell periphery	16/455	78/3532	0.0370772	0.885971	105066270/105080623/105081234/105074901/105073272/105080021/105062511/105074727/105064248/105064244/105075952/105062056/105071542/105071266/105064250/105065182	SGCG/P2RX4/ADCY2/SGCB/CACNB1/EXOC3L4/EXOC3L2/RGS6/LOC105064248/SGCA/ATP1B4/CLTB/SLC6A4/TEK/LOC105064250/P2RX5	16
CC	GO:0005856	cytoskeleton	31/455	178/3532	0.0451038	0.885971	105079327/105071711/105073957/105079328/105076272/105079324/105064047/105070773/105065633/105076261/105066033/105076255/105080493/105076271/105066796/105079185/105068782/105070004/105076957/105076363/105077561/105067071/105074353/105078612/105061635/105067572/105082492/105077215/105077594/105070394/105077559	LOC105079327/CGN/MYO5B/LOC105079328/KRT18/KRT15/DES/DNAH5/EVPL/LOC105076261/MYO18B/KRT7/MYO5A/KRT8/SYNC/LOC105079185/LOC105068782/TNNI1/TUBGCP4/LOC105076363/LOC105077561/MAP7D3/TNNT1/DNAH11/DSP/ARPC4/LOC105082492/EPB41L2/LOC105077594/TNNI2/MYH3	31
CC	GO:0005576	extracellular region	48/455	298/3532	0.0527821	0.885971	105062181/105077837/105080412/105080685/105070812/105070084/105080410/105081382/105064344/105070386/105078142/105062640/105063167/novel.1265/novel.784/105078516/105068068/105073502/novel.533/105062352/105071958/105069870/105067594/105063569/105062187/105067599/105067937/105076530/105071902/105078412/105082895/105072137/105075986/105066576/105071916/105075731/105069433/105071253/105080430/10507317…	A2ML1/CCL28/CSN2/LOC105080685/ADM2/LOC105070084/LOC105080410/ADAMTS20/THBS4/IGF2/ADAMTSL5/PRRG2/EPDR1/-/-/CXCL12/XCL1/SOGA1/-/PTHLH/EDN3/IL17B/MMP3/SPP2/LOC105062187/MMP7/DKK2/PRRG4/WFDC2/ADAMTS10/NOV/IL1B/KAL1/ADAMTS9/WISP2/MMP2/ADAMTS12/ADAMTS15/LOC105080430/LOC105073171/CPAMD8/WNT4/-/CCL2/LOC105076583/ALB/ADAMTS18/COL15A1	48
CC	GO:0005886	plasma membrane	14/455	69/3532	0.0533109	0.885971	105066270/105080623/105081234/105074901/105073272/105074727/105064248/105064244/105075952/105062056/105071542/105071266/105064250/105065182	SGCG/P2RX4/ADCY2/SGCB/CACNB1/RGS6/LOC105064248/SGCA/ATP1B4/CLTB/SLC6A4/TEK/LOC105064250/P2RX5	14
CC	GO:0044459	plasma membrane part	13/455	63/3532	0.0545096	0.885971	105066270/105080623/105074901/105073272/105074727/105064248/105064244/105075952/105062056/105071542/105071266/105064250/105065182	SGCG/P2RX4/SGCB/CACNB1/RGS6/LOC105064248/SGCA/ATP1B4/CLTB/SLC6A4/TEK/LOC105064250/P2RX5	13
CC	GO:0016459	myosin complex	9/455	40/3532	0.0635009	0.885971	105071711/105073957/105066033/105080493/105068782/105077561/105082492/105077594/105077559	CGN/MYO5B/MYO18B/MYO5A/LOC105068782/LOC105077561/LOC105082492/LOC105077594/MYH3	9
CC	GO:0044421	extracellular region part	17/455	91/3532	0.0699451	0.885971	105062181/105081382/105078142/105073502/105067594/105062187/105067599/105078412/105072137/105066576/105075731/105069433/105071253/105082539/105080389/105079821/105067390	A2ML1/ADAMTS20/ADAMTSL5/SOGA1/MMP3/LOC105062187/MMP7/ADAMTS10/IL1B/ADAMTS9/MMP2/ADAMTS12/ADAMTS15/CPAMD8/ALB/ADAMTS18/COL15A1	17
CC	GO:0031012	extracellular matrix	11/455	54/3532	0.0792212	0.903122	105081382/105078142/105067594/105067599/105078412/105066576/105075731/105069433/105071253/105079821/105067390	ADAMTS20/ADAMTSL5/MMP3/MMP7/ADAMTS10/ADAMTS9/MMP2/ADAMTS12/ADAMTS15/ADAMTS18/COL15A1	11
CC	GO:0044430	cytoskeletal part	27/455	163/3532	0.0966735	0.999965	105079327/105071711/105073957/105079328/105076272/105079324/105064047/105070773/105076261/105066033/105076255/105080493/105076271/105066796/105079185/105068782/105070004/105076957/105076363/105077561/105074353/105078612/105067572/105082492/105077594/105070394/105077559	LOC105079327/CGN/MYO5B/LOC105079328/KRT18/KRT15/DES/DNAH5/LOC105076261/MYO18B/KRT7/MYO5A/KRT8/SYNC/LOC105079185/LOC105068782/TNNI1/TUBGCP4/LOC105076363/LOC105077561/TNNT1/DNAH11/ARPC4/LOC105082492/LOC105077594/TNNI2/MYH3	27
CC	GO:0005887	integral component of plasma membrane	5/455	24/3532	0.18825	0.999965	105080623/105075952/105071542/105071266/105065182	P2RX4/ATP1B4/SLC6A4/TEK/P2RX5	5
CC	GO:0031226	intrinsic component of plasma membrane	5/455	24/3532	0.18825	0.999965	105080623/105075952/105071542/105071266/105065182	P2RX4/ATP1B4/SLC6A4/TEK/P2RX5	5
CC	GO:0005794	Golgi apparatus	6/455	33/3532	0.245436	0.999965	105066083/105076667/105083686/105068276/105062056/105070289	GAL3ST1/B4GALNT3/CNST/BICD1/CLTB/GAL3ST3	6
CC	GO:0033177	proton-transporting two-sector ATPase complex, proton-transporting domain	3/455	14/3532	0.265902	0.999965	105064068/105063042/105070354	ATP6V0B/ATP6V0A4/TCIRG1	3
CC	GO:0098797	plasma membrane protein complex	9/455	55/3532	0.272117	0.999965	105066270/105074901/105073272/105074727/105064248/105064244/105075952/105062056/105064250	SGCG/SGCB/CACNB1/RGS6/LOC105064248/SGCA/ATP1B4/CLTB/LOC105064250	9
CC	GO:0043228	non-membrane-bounded organelle	66/455	477/3532	0.272942	0.999965	105079327/105071711/105073957/105079328/105076272/105079324/105064047/105070773/105065633/105076261/105065634/105066033/105076255/105067974/105080493/105076271/105066796/105068269/105079185/105062635/105068782/105066559/105082561/105073278/105070004/105078138/105080591/105070670/105083065/105076957/105064863/105076363/105061750/105072407/105061888/105077561/105062467/105070518/105067071/105073831…	LOC105079327/CGN/MYO5B/LOC105079328/KRT18/KRT15/DES/DNAH5/EVPL/LOC105076261/TEN1/MYO18B/KRT7/LOC105067974/MYO5A/KRT8/SYNC/LOC105068269/LOC105079185/RPL13A/LOC105068782/LOC105066559/RPL18A/RPL23/TNNI1/RPS15/RPL6/FAU/CENPB/TUBGCP4/RPS2/LOC105076363/RPSA/RPL35A/RPS6/LOC105077561/RPS19/RPS7/MAP7D3/RPL8/TNNT1/DNAH11/DSP/LOC105071878/LOC105075387/ARPC4/SMC4/RPS16/RPL36AL/RPL14/LOC105073959/RPS26/RPL13/…	66
CC	GO:0043232	intracellular non-membrane-bounded organelle	66/455	477/3532	0.272942	0.999965	105079327/105071711/105073957/105079328/105076272/105079324/105064047/105070773/105065633/105076261/105065634/105066033/105076255/105067974/105080493/105076271/105066796/105068269/105079185/105062635/105068782/105066559/105082561/105073278/105070004/105078138/105080591/105070670/105083065/105076957/105064863/105076363/105061750/105072407/105061888/105077561/105062467/105070518/105067071/105073831…	LOC105079327/CGN/MYO5B/LOC105079328/KRT18/KRT15/DES/DNAH5/EVPL/LOC105076261/TEN1/MYO18B/KRT7/LOC105067974/MYO5A/KRT8/SYNC/LOC105068269/LOC105079185/RPL13A/LOC105068782/LOC105066559/RPL18A/RPL23/TNNI1/RPS15/RPL6/FAU/CENPB/TUBGCP4/RPS2/LOC105076363/RPSA/RPL35A/RPS6/LOC105077561/RPS19/RPS7/MAP7D3/RPL8/TNNT1/DNAH11/DSP/LOC105071878/LOC105075387/ARPC4/SMC4/RPS16/RPL36AL/RPL14/LOC105073959/RPS26/RPL13/…	66
CC	GO:0099080	supramolecular complex	13/455	85/3532	0.295834	0.999965	105079327/105079328/105076272/105079324/105064047/105076261/105076255/105076271/105066796/105070004/105076363/105074353/105070394	LOC105079327/LOC105079328/KRT18/KRT15/DES/LOC105076261/KRT7/KRT8/SYNC/TNNI1/LOC105076363/TNNT1/TNNI2	13
CC	GO:0099081	supramolecular polymer	13/455	85/3532	0.295834	0.999965	105079327/105079328/105076272/105079324/105064047/105076261/105076255/105076271/105066796/105070004/105076363/105074353/105070394	LOC105079327/LOC105079328/KRT18/KRT15/DES/LOC105076261/KRT7/KRT8/SYNC/TNNI1/LOC105076363/TNNT1/TNNI2	13
CC	GO:0099512	supramolecular fiber	13/455	85/3532	0.295834	0.999965	105079327/105079328/105076272/105079324/105064047/105076261/105076255/105076271/105066796/105070004/105076363/105074353/105070394	LOC105079327/LOC105079328/KRT18/KRT15/DES/LOC105076261/KRT7/KRT8/SYNC/TNNI1/LOC105076363/TNNT1/TNNI2	13
CC	GO:0005615	extracellular space	6/455	37/3532	0.339572	0.999965	105062181/105073502/105062187/105072137/105082539/105080389	A2ML1/SOGA1/LOC105062187/IL1B/CPAMD8/ALB	6
CC	GO:0005840	ribosome	32/455	231/3532	0.35462	0.999965	105067974/105068269/105062635/105066559/105082561/105073278/105078138/105080591/105070670/105064863/105061750/105072407/105061888/105062467/105070518/105073831/105071878/105075387/105062840/105078497/105061757/105073959/105075906/105080883/105070722/105067478/105069102/105064867/105066254/105071021/105080754/105069142	LOC105067974/LOC105068269/RPL13A/LOC105066559/RPL18A/RPL23/RPS15/RPL6/FAU/RPS2/RPSA/RPL35A/RPS6/RPS19/RPS7/RPL8/LOC105071878/LOC105075387/RPS16/RPL36AL/RPL14/LOC105073959/RPS26/RPL13/LOC105070722/RPL32/RPS17/RPL3L/RPL21/RPL22/RPL36A/LOC105069142	32
CC	GO:0016469	proton-transporting two-sector ATPase complex	4/455	24/3532	0.374401	0.999965	105076024/105064068/105063042/105070354	ATP6V1C2/ATP6V0B/ATP6V0A4/TCIRG1	4
CC	GO:0098800	inner mitochondrial membrane protein complex	2/455	10/3532	0.375929	0.999965	105080567/105077721	LOC105080567/LOC105077721	2
CC	GO:0042611	MHC protein complex	2/455	11/3532	0.423977	0.999965	105064248/105064250	LOC105064248/LOC105064250	2
CC	GO:0042613	MHC class II protein complex	2/455	11/3532	0.423977	0.999965	105064248/105064250	LOC105064248/LOC105064250	2
CC	GO:0099023	tethering complex	2/455	12/3532	0.470029	0.999965	105080021/105062511	EXOC3L4/EXOC3L2	2
CC	GO:0005882	intermediate filament	10/455	74/3532	0.487769	0.999965	105079327/105079328/105076272/105079324/105064047/105076261/105076255/105076271/105066796/105076363	LOC105079327/LOC105079328/KRT18/KRT15/DES/LOC105076261/KRT7/KRT8/SYNC/LOC105076363	10
CC	GO:0045111	intermediate filament cytoskeleton	10/455	74/3532	0.487769	0.999965	105079327/105079328/105076272/105079324/105064047/105076261/105076255/105076271/105066796/105076363	LOC105079327/LOC105079328/KRT18/KRT15/DES/LOC105076261/KRT7/KRT8/SYNC/LOC105076363	10
CC	GO:0015630	microtubule cytoskeleton	5/455	36/3532	0.502522	0.999965	105070773/105079185/105076957/105067071/105078612	DNAH5/LOC105079185/TUBGCP4/MAP7D3/DNAH11	5
CC	GO:0005783	endoplasmic reticulum	6/455	45/3532	0.5311	0.999965	105076078/105075920/novel.474/105073807/105072375/105075138	SSR4/ORMDL2/-/GPAA1/LRPAP1/ERO1LB	6
CC	GO:0099513	polymeric cytoskeletal fiber	10/455	77/3532	0.541175	0.999965	105079327/105079328/105076272/105079324/105064047/105076261/105076255/105076271/105066796/105076363	LOC105079327/LOC105079328/KRT18/KRT15/DES/LOC105076261/KRT7/KRT8/SYNC/LOC105076363	10
CC	GO:0012505	endomembrane system	13/455	101/3532	0.547358	0.999965	105076078/105075920/105066083/105079998/novel.474/105076667/105073807/105072375/105083686/105068276/105062056/105075138/105070289	SSR4/ORMDL2/GAL3ST1/CHGA/-/B4GALNT3/GPAA1/LRPAP1/CNST/BICD1/CLTB/ERO1LB/GAL3ST3	13
CC	GO:0098796	membrane protein complex	16/455	125/3532	0.552864	0.999965	105066270/105076024/105080567/105074901/105073272/105073807/105064068/105074727/105077721/105064248/105064244/105075952/105063042/105062056/105064250/105070354	SGCG/ATP6V1C2/LOC105080567/SGCB/CACNB1/GPAA1/ATP6V0B/RGS6/LOC105077721/LOC105064248/SGCA/ATP1B4/ATP6V0A4/CLTB/LOC105064250/TCIRG1	16
CC	GO:0098687	chromosomal region	2/455	14/3532	0.55512	0.999965	105065634/105083065	TEN1/CENPB	2
CC	GO:1990904	ribonucleoprotein complex	32/455	251/3532	0.556732	0.999965	105067974/105068269/105062635/105066559/105082561/105073278/105078138/105080591/105070670/105064863/105061750/105072407/105061888/105062467/105070518/105073831/105071878/105075387/105062840/105078497/105061757/105073959/105075906/105080883/105070722/105067478/105069102/105064867/105066254/105071021/105080754/105069142	LOC105067974/LOC105068269/RPL13A/LOC105066559/RPL18A/RPL23/RPS15/RPL6/FAU/RPS2/RPSA/RPL35A/RPS6/RPS19/RPS7/RPL8/LOC105071878/LOC105075387/RPS16/RPL36AL/RPL14/LOC105073959/RPS26/RPL13/LOC105070722/RPL32/RPS17/RPL3L/RPL21/RPL22/RPL36A/LOC105069142	32
CC	GO:0005667	transcription factor complex	3/455	23/3532	0.584232	0.999965	105066821/105061681/105082148	TFDP2/E2F3/SMAD5	3
CC	GO:0030286	dynein complex	2/455	15/3532	0.593885	0.999965	105070773/105078612	DNAH5/DNAH11	2
CC	GO:0098791	Golgi subcompartment	2/455	15/3532	0.593885	0.999965	105076667/105083686	B4GALNT3/CNST	2
CC	GO:0044444	cytoplasmic part	57/455	452/3532	0.597433	0.999965	105076078/105075920/105066083/105079554/105079998/105072074/105080567/105067974/novel.474/105068269/105062635/105080021/105066559/105076667/105062511/105082561/105073807/105073278/105070004/105078138/105077721/105080591/105073793/105070670/105064863/105061750/105072407/105072974/105072375/105061888/105083686/105062467/105070518/105073831/105074353/105071878/105075387/105068158/105068276/105062840…	SSR4/ORMDL2/GAL3ST1/ACOX2/CHGA/ENO3/LOC105080567/LOC105067974/-/LOC105068269/RPL13A/EXOC3L4/LOC105066559/B4GALNT3/EXOC3L2/RPL18A/GPAA1/RPL23/TNNI1/RPS15/LOC105077721/RPL6/EEF1D/FAU/RPS2/RPSA/RPL35A/EEF1B2/LRPAP1/RPS6/CNST/RPS19/RPS7/RPL8/TNNT1/LOC105071878/LOC105075387/MTX1/BICD1/RPS16/CLTB/RPL36AL/RPL14/ERO1LB/LOC105073959/RPS26/RPL13/LOC105070722/RPL32/RPS17/RPL3L/RPL21/RPL22/TNNI2/RPL36A/GAL3S…	57
CC	GO:0044455	mitochondrial membrane part	2/455	16/3532	0.63007	0.999965	105080567/105077721	LOC105080567/LOC105077721	2
CC	GO:0098798	mitochondrial protein complex	2/455	16/3532	0.63007	0.999965	105080567/105077721	LOC105080567/LOC105077721	2
CC	GO:0044431	Golgi apparatus part	3/455	27/3532	0.695124	0.999965	105076667/105083686/105062056	B4GALNT3/CNST/CLTB	3
CC	GO:0005834	heterotrimeric G-protein complex	1/455	10/3532	0.748668	0.999965	105074727	RGS6	1
CC	GO:0009898	cytoplasmic side of plasma membrane	1/455	10/3532	0.748668	0.999965	105074727	RGS6	1
CC	GO:0019897	extrinsic component of plasma membrane	1/455	10/3532	0.748668	0.999965	105074727	RGS6	1
CC	GO:0031234	extrinsic component of cytoplasmic side of plasma membrane	1/455	10/3532	0.748668	0.999965	105074727	RGS6	1
CC	GO:0033178	proton-transporting two-sector ATPase complex, catalytic domain	1/455	10/3532	0.748668	0.999965	105076024	ATP6V1C2	1
CC	GO:0098552	side of membrane	1/455	10/3532	0.748668	0.999965	105074727	RGS6	1
CC	GO:0098562	cytoplasmic side of membrane	1/455	10/3532	0.748668	0.999965	105074727	RGS6	1
CC	GO:1905360	GTPase complex	1/455	10/3532	0.748668	0.999965	105074727	RGS6	1
CC	GO:0005743	mitochondrial inner membrane	2/455	20/3532	0.749912	0.999965	105080567/105077721	LOC105080567/LOC105077721	2
CC	GO:0005875	microtubule associated complex	2/455	21/3532	0.77411	0.999965	105070773/105078612	DNAH5/DNAH11	2
CC	GO:0019866	organelle inner membrane	2/455	21/3532	0.77411	0.999965	105080567/105077721	LOC105080567/LOC105077721	2
CC	GO:0030118	clathrin coat	1/455	11/3532	0.781137	0.999965	105062056	CLTB	1
CC	GO:0031984	organelle subcompartment	4/455	42/3532	0.808938	0.999965	105075920/105076667/105073807/105083686	ORMDL2/B4GALNT3/GPAA1/CNST	4
CC	GO:0000775	chromosome, centromeric region	1/455	12/3532	0.809419	0.999965	105083065	CENPB	1
CC	GO:0005798	Golgi-associated vesicle	1/455	12/3532	0.809419	0.999965	105062056	CLTB	1
CC	GO:0030120	vesicle coat	1/455	12/3532	0.809419	0.999965	105062056	CLTB	1
CC	GO:0030135	coated vesicle	1/455	12/3532	0.809419	0.999965	105062056	CLTB	1
CC	GO:0030660	Golgi-associated vesicle membrane	1/455	12/3532	0.809419	0.999965	105062056	CLTB	1
CC	GO:0030662	coated vesicle membrane	1/455	12/3532	0.809419	0.999965	105062056	CLTB	1
CC	GO:0044454	nuclear chromosome part	1/455	12/3532	0.809419	0.999965	105065634	TEN1	1
CC	GO:0031410	cytoplasmic vesicle	2/455	23/3532	0.81643	0.999965	105079998/105062056	CHGA/CLTB	2
CC	GO:0031982	vesicle	2/455	23/3532	0.81643	0.999965	105079998/105062056	CHGA/CLTB	2
CC	GO:0097708	intracellular vesicle	2/455	23/3532	0.81643	0.999965	105079998/105062056	CHGA/CLTB	2
CC	GO:0031966	mitochondrial membrane	3/455	34/3532	0.833077	0.999965	105080567/105077721/105068158	LOC105080567/LOC105077721/MTX1	3
CC	GO:0000139	Golgi membrane	1/455	13/3532	0.834054	0.999965	105076667	B4GALNT3	1
CC	GO:0005741	mitochondrial outer membrane	1/455	13/3532	0.834054	0.999965	105068158	MTX1	1
CC	GO:0012506	vesicle membrane	1/455	13/3532	0.834054	0.999965	105062056	CLTB	1
CC	GO:0030659	cytoplasmic vesicle membrane	1/455	13/3532	0.834054	0.999965	105062056	CLTB	1
CC	GO:0031968	organelle outer membrane	1/455	13/3532	0.834054	0.999965	105068158	MTX1	1
CC	GO:1902495	transmembrane transporter complex	2/455	24/3532	0.834814	0.999965	105073272/105075952	CACNB1/ATP1B4	2
CC	GO:1990351	transporter complex	2/455	24/3532	0.834814	0.999965	105073272/105075952	CACNB1/ATP1B4	2
CC	GO:0019867	outer membrane	1/455	14/3532	0.855511	0.999965	105068158	MTX1	1
CC	GO:0000228	nuclear chromosome	1/455	15/3532	0.874198	0.999965	105065634	TEN1	1
CC	GO:0044433	cytoplasmic vesicle part	1/455	15/3532	0.874198	0.999965	105062056	CLTB	1
CC	GO:0005789	endoplasmic reticulum membrane	2/455	27/3532	0.880398	0.999965	105075920/105073807	ORMDL2/GPAA1	2
CC	GO:0098827	endoplasmic reticulum subcompartment	2/455	27/3532	0.880398	0.999965	105075920/105073807	ORMDL2/GPAA1	2
CC	GO:0019898	extrinsic component of membrane	1/455	16/3532	0.890473	0.999965	105074727	RGS6	1
CC	GO:0032993	protein-DNA complex	1/455	16/3532	0.890473	0.999965	105065634	TEN1	1
CC	GO:0042175	nuclear outer membrane-endoplasmic reticulum membrane network	2/455	28/3532	0.892808	0.999965	105075920/105073807	ORMDL2/GPAA1	2
CC	GO:0044432	endoplasmic reticulum part	2/455	28/3532	0.892808	0.999965	105075920/105073807	ORMDL2/GPAA1	2
CC	GO:0005740	mitochondrial envelope	3/455	39/3532	0.895301	0.999965	105080567/105077721/105068158	LOC105080567/LOC105077721/MTX1	3
CC	GO:0034702	ion channel complex	1/455	19/3532	0.927738	0.999965	105073272	CACNB1	1
CC	GO:0034703	cation channel complex	1/455	19/3532	0.927738	0.999965	105073272	CACNB1	1
CC	GO:0016592	mediator complex	1/455	20/3532	0.937098	0.999965	105066706	MED12L	1
CC	GO:0098805	whole membrane	2/455	33/3532	0.938766	0.999965	105068158/105062056	MTX1/CLTB	2
CC	GO:0031967	organelle envelope	3/455	46/3532	0.947591	0.999965	105080567/105077721/105068158	LOC105080567/LOC105077721/MTX1	3
CC	GO:0031975	envelope	3/455	46/3532	0.947591	0.999965	105080567/105077721/105068158	LOC105080567/LOC105077721/MTX1	3
CC	GO:0098588	bounding membrane of organelle	3/455	46/3532	0.947591	0.999965	105076667/105068158/105062056	B4GALNT3/MTX1/CLTB	3
CC	GO:0031090	organelle membrane	5/455	68/3532	0.9498	0.999965	105080567/105076667/105077721/105068158/105062056	LOC105080567/B4GALNT3/LOC105077721/MTX1/CLTB	5
CC	GO:0044429	mitochondrial part	3/455	47/3532	0.952674	0.999965	105080567/105077721/105068158	LOC105080567/LOC105077721/MTX1	3
CC	GO:0005839	proteasome core complex	1/455	23/3532	0.95852	0.999965	105064242	PSMB8	1
CC	GO:0005654	nucleoplasm	3/455	50/3532	0.965296	0.999965	novel.1472/105066706/105064599	-/MED12L/ELL2	3
CC	GO:0044451	nucleoplasm part	3/455	50/3532	0.965296	0.999965	novel.1472/105066706/105064599	-/MED12L/ELL2	3
CC	GO:0044446	intracellular organelle part	41/455	410/3532	0.976023	0.999965	105079327/105071711/105073957/105079328/105075920/105076272/105079324/105064047/105070773/105076261/105065634/105066033/105076255/105080567/105080493/105076271/105066796/105079185/105068782/105076667/105073807/105070004/novel.1472/105077721/105083065/105076957/105076363/105083686/105077561/105077456/105074353/105078612/105067572/105068158/105062056/105066706/105064599/105082492/105077594/10507039…	LOC105079327/CGN/MYO5B/LOC105079328/ORMDL2/KRT18/KRT15/DES/DNAH5/LOC105076261/TEN1/MYO18B/KRT7/LOC105080567/MYO5A/KRT8/SYNC/LOC105079185/LOC105068782/B4GALNT3/GPAA1/TNNI1/-/LOC105077721/CENPB/TUBGCP4/LOC105076363/CNST/LOC105077561/GTF2H5/TNNT1/DNAH11/ARPC4/MTX1/CLTB/MED12L/ELL2/LOC105082492/LOC105077594/TNNI2/MYH3	41
CC	GO:0030117	membrane coat	1/455	27/3532	0.976206	0.999965	105062056	CLTB	1
CC	GO:0048475	coated membrane	1/455	27/3532	0.976206	0.999965	105062056	CLTB	1
CC	GO:0044422	organelle part	41/455	413/3532	0.979103	0.999965	105079327/105071711/105073957/105079328/105075920/105076272/105079324/105064047/105070773/105076261/105065634/105066033/105076255/105080567/105080493/105076271/105066796/105079185/105068782/105076667/105073807/105070004/novel.1472/105077721/105083065/105076957/105076363/105083686/105077561/105077456/105074353/105078612/105067572/105068158/105062056/105066706/105064599/105082492/105077594/10507039…	LOC105079327/CGN/MYO5B/LOC105079328/ORMDL2/KRT18/KRT15/DES/DNAH5/LOC105076261/TEN1/MYO18B/KRT7/LOC105080567/MYO5A/KRT8/SYNC/LOC105079185/LOC105068782/B4GALNT3/GPAA1/TNNI1/-/LOC105077721/CENPB/TUBGCP4/LOC105076363/CNST/LOC105077561/GTF2H5/TNNT1/DNAH11/ARPC4/MTX1/CLTB/MED12L/ELL2/LOC105082492/LOC105077594/TNNI2/MYH3	41
CC	GO:0031981	nuclear lumen	4/455	70/3532	0.985243	0.999965	105065634/novel.1472/105066706/105064599	TEN1/-/MED12L/ELL2	4
CC	GO:0000502	proteasome complex	1/455	31/3532	0.98636	0.999965	105064242	PSMB8	1
CC	GO:1905369	endopeptidase complex	1/455	31/3532	0.98636	0.999965	105064242	PSMB8	1
CC	GO:0005694	chromosome	3/455	65/3532	0.993192	0.999965	105065634/105083065/105066649	TEN1/CENPB/SMC4	3
CC	GO:0044428	nuclear part	5/455	90/3532	0.993576	0.999965	105065634/novel.1472/105077456/105066706/105064599	TEN1/-/GTF2H5/MED12L/ELL2	5
CC	GO:0044427	chromosomal part	2/455	52/3532	0.993594	0.999965	105065634/105083065	TEN1/CENPB	2
CC	GO:1905368	peptidase complex	1/455	37/3532	0.994088	0.999965	105064242	PSMB8	1
CC	GO:0031974	membrane-enclosed lumen	4/455	79/3532	0.994177	0.999965	105065634/novel.1472/105066706/105064599	TEN1/-/MED12L/ELL2	4
CC	GO:0043233	organelle lumen	4/455	79/3532	0.994177	0.999965	105065634/novel.1472/105066706/105064599	TEN1/-/MED12L/ELL2	4
CC	GO:0070013	intracellular organelle lumen	4/455	79/3532	0.994177	0.999965	105065634/novel.1472/105066706/105064599	TEN1/-/MED12L/ELL2	4
CC	GO:0005739	mitochondrion	3/455	68/3532	0.995147	0.999965	105080567/105077721/105068158	LOC105080567/LOC105077721/MTX1	3
CC	GO:1902494	catalytic complex	7/455	116/3532	0.995261	0.999965	105070773/105072074/105073807/105074727/105075952/105064242/105078612	DNAH5/ENO3/GPAA1/RGS6/ATP1B4/PSMB8/DNAH11	7
CC	GO:0005634	nucleus	34/455	454/3532	0.999965	0.999965	105075621/105076515/105076514/105062713/105079330/105068045/105069993/novel.825/105072017/105070859/105065634/105071703/105081118/105076907/105083774/novel.1472/105070575/105083065/105082989/105064198/105064603/105076619/105078059/105077456/105066154/105078829/105066706/105062226/105064599/105083675/105064802/105077162/105073246/105071872	LOC105075621/ELF5/EHF/CBLC/TBX15/RXRG/ELF3/-/MYF6/TCEA3/TEN1/RORC/ERG/SIM1/CCND3/-/TBX1/CENPB/NFIB/SPDEF/NR2F1/TEAD1/AIRE/GTF2H5/KPNA3/MAF/MED12L/ETV6/ELL2/CITED1/NFIA/KPNA5/THRA/NCOA3	34
MF	GO:0005201	extracellular matrix structural constituent	8/1123	15/9295	0.000130177	0.0363195	105064234/105064107/105064077/105075568/105065366/105070761/105068616/105066898	COL11A2/COL4A3/COL4A4/COL24A1/COL11A1/COL27A1/COL5A1/COL4A1	8
MF	GO:0008373	sialyltransferase activity	7/1123	15/9295	0.000984016	0.0790568	105075522/105077924/105072709/105065618/105073971/105072710/105070040	ST6GALNAC3/ST3GAL6/ST3GAL3/ST6GALNAC2/ST8SIA5/LOC105072710/ST8SIA4	7
MF	GO:0016491	oxidoreductase activity	74/1123	434/9295	0.00116521	0.0790568	105062508/105072853/105065871/105063890/105070208/105084033/105069686/105081292/105079739/105067277/105067990/105083366/105081231/105079348/105079554/105064023/105075310/105078239/105078585/105080567/105069146/105075773/105081352/105070047/105078647/105062871/105078882/105079531/105083107/105077832/105079347/105076771/105072946/105065772/105083264/105072505/105076580/105075526/105081603/105077721…	LOC105062508/LOC105072853/LPO/XDH/LOC105070208/HHIPL2/DIO2/PAH/MSMO1/ALDH1A1/HADH/HPGD/SRD5A1/MAOB/ACOX2/LOC105064023/PXDN/HSD11B1L/FA2H/LOC105080567/IDH3A/LOC105075773/MSRB3/NSDHL/SC5D/LOC105062871/TECRL/DHRSX/ME1/NNT/LOC105079347/HSD17B12/ACADL/LOC105065772/QDPR/LOC105072505/LDHA/ACADM/HGD/LOC105077721/HMOX1/PRDX4/NDUFS1/HSD17B7/GFOD2/ACAD8/DHRS7C/GPX8/GAPDH/NOS2/F8/GPD2/PCYOX1/EGLN1/SCCPDH/BBO…	74
MF	GO:0008092	cytoskeletal protein binding	26/1123	116/9295	0.0011965	0.0790568	105078405/105080426/105071724/105072405/105061593/105071722/105069242/105080987/105080750/105078677/105071480/105080652/105072144/105065937/105066592/105082137/105075688/105067376/105061741/105063123/105083161/105062801/105064013/105077215/105080502/105080186	CAMSAP3/SHROOM3/SVIL/ABLIM2/CAP2/TMOD4/KIF7/CTNNAL1/ABLIM1/KIFC3/MAPT/HIP1R/LOC105072144/DIAPH2/LMOD3/WIPF3/RITA1/TMOD1/LOC105061741/LMOD2/MAP4/MAPRE2/VIL1/EPB41L2/TMOD2/TLR9	26
MF	GO:0030414	peptidase inhibitor activity	15/1123	55/9295	0.00170015	0.0790568	105062181/105080685/105075629/novel.784/105080161/105064621/105079055/105062187/105071902/105071904/105075986/105074290/105070736/105082539/novel.328	A2ML1/LOC105080685/SPINT2/-/ITIH4/WFIKKN2/CRIM1/LOC105062187/WFDC2/LOC105071904/KAL1/ITIH5/AMBP/CPAMD8/-	15
MF	GO:0061134	peptidase regulator activity	15/1123	55/9295	0.00170015	0.0790568	105062181/105080685/105075629/novel.784/105080161/105064621/105079055/105062187/105071902/105071904/105075986/105074290/105070736/105082539/novel.328	A2ML1/LOC105080685/SPINT2/-/ITIH4/WFIKKN2/CRIM1/LOC105062187/WFDC2/LOC105071904/KAL1/ITIH5/AMBP/CPAMD8/-	15
MF	GO:0003779	actin binding	14/1123	55/9295	0.00476523	0.161206	105080426/105071724/105072405/105061593/105080987/105080750/105080652/105072144/105065937/105082137/105061741/105064013/105077215/105080186	SHROOM3/SVIL/ABLIM2/CAP2/CTNNAL1/ABLIM1/HIP1R/LOC105072144/DIAPH2/WIPF3/LOC105061741/VIL1/EPB41L2/TLR9	14
MF	GO:0005509	calcium ion binding	52/1123	303/9295	0.00523648	0.161206	105070919/105062713/105080178/105080603/105069517/105076938/105069751/105064344/novel.136/105067150/105062640/105079504/105063167/105078978/105071896/105075506/105074863/105065590/105083452/105075899/105068650/105079030/105069071/105082029/105080366/105074027/105072417/105073530/105062936/105064244/105072689/105071732/105075898/105076530/105073021/105069522/105081921/105075733/105076827/105084011…	PADI6/CBLC/TNNC1/MYL2/CASQ1/CAPN3/HMCN2/THBS4/-/FAT4/PRRG2/CASQ2/EPDR1/CDH13/TNNC2/ELTD1/CDH1/CANT1/PCDH17/MYL6/PPEF1/MCFD2/CIB1/MCC/PPEF2/EGFL8/HEG1/EDEM2/VSNL1/SGCA/RET/ANXA9/MYL6B/PRRG4/FBLN1/CALML4/GPD2/LPCAT2/DCHS1/HMCN1/FBLN2/DSG3/PLS1/CDH6/NOTCH1/PCDHB3/PCDH18/SCUBE2/DSG2/PCDH7/MICU3/FAT1	52
MF	GO:0015085	calcium ion transmembrane transporter activity	5/1123	11/9295	0.00629255	0.161206	novel.135/105076866/105073272/105067005/novel.137	-/RYR3/CACNB1/ATP2B1/-	5
MF	GO:0004867	serine-type endopeptidase inhibitor activity	7/1123	20/9295	0.00688072	0.161206	105075629/105080161/105064621/105079055/105071904/105074290/105070736	SPINT2/ITIH4/WFIKKN2/CRIM1/LOC105071904/ITIH5/AMBP	7
MF	GO:0005088	Ras guanyl-nucleotide exchange factor activity	13/1123	52/9295	0.00754192	0.161206	105067809/105066323/105068380/105071035/105063579/105082293/105071177/105077323/105069359/105069873/105071139/105078831/105063341	ARHGEF5/SPATA13/OBSCN/ARHGEF16/NGEF/ALS2/PLEKHG5/LOC105077323/BCR/ARHGEF37/ARHGEF19/FGD3/MCF2L2	13
MF	GO:0005089	Rho guanyl-nucleotide exchange factor activity	13/1123	52/9295	0.00754192	0.161206	105067809/105066323/105068380/105071035/105063579/105082293/105071177/105077323/105069359/105069873/105071139/105078831/105063341	ARHGEF5/SPATA13/OBSCN/ARHGEF16/NGEF/ALS2/PLEKHG5/LOC105077323/BCR/ARHGEF37/ARHGEF19/FGD3/MCF2L2	13
MF	GO:0005085	guanyl-nucleotide exchange factor activity	18/1123	82/9295	0.00805141	0.161206	105067809/105066323/105078320/105062585/105068380/105071035/105073438/105063579/105082293/105071177/105075578/105077323/105069359/105069873/105071139/105078831/105063341/105069710	ARHGEF5/SPATA13/RGL3/CYTH2/OBSCN/ARHGEF16/RAPGEF4/NGEF/ALS2/PLEKHG5/RASGRP4/LOC105077323/BCR/ARHGEF37/ARHGEF19/FGD3/MCF2L2/RAPGEF1	18
MF	GO:0016614	oxidoreductase activity, acting on CH-OH group of donors	12/1123	47/9295	0.00845171	0.161206	105063890/105084033/105067990/105069146/105070047/105083107/105076580/105066413/105082310/105082336/105076223/105082709	XDH/HHIPL2/HADH/IDH3A/NSDHL/ME1/LDHA/DHCR24/LOC105082310/LOC105082336/GPD1/MDH2	12
MF	GO:0005215	transporter activity	78/1123	498/9295	0.00866698	0.161206	105079178/105068762/105070382/105078749/105080412/105081698/105082562/105063374/105076024/105078748/105080410/105075681/novel.135/105072289/105074857/105072919/105072674/105067655/105062484/105070486/105081329/105071212/105080567/105080623/105076866/105072730/105073734/105065142/105080149/105081438/105073272/105077120/105077487/105082536/105067008/105067005/105073733/105081616/105064068/105077721…	SLC1A1/SLC7A7/KCNQ1/AQP3/CSN2/SFXN2/SLC5A5/SLC5A1/ATP6V1C2/AQP7/LOC105080410/GLTP/-/SLC9A4/SLC7A6/SLC40A1/ABCC4/SLC7A2/KCNN4/TRPV6/KCNJ12/SLC20A2/LOC105080567/P2RX4/RYR3/SLC2A1/ABCC1/ABCC11/AQP4/SLCO5A1/CACNB1/SLC22A16/SLC2A4/TMEM38A/LOC105067008/ATP2B1/ABCC6/SLC15A2/ATP6V0B/LOC105077721/SLC2A12/SLC26A2/ABCC8/KCNN1/NIPAL2/-/KCNS3/KCNT1/CACNA1S/KPNA3/SLC34A3/SLC9B2/SLC5A9/TRPM8/SLC29A1/ATP6V0A4/LO…	78
MF	GO:0017048	Rho GTPase binding	14/1123	61/9295	0.0123933	0.205534	105067809/105066323/105068380/105071035/105063579/105065937/105082293/105071177/105077323/105069359/105069873/105071139/105078831/105063341	ARHGEF5/SPATA13/OBSCN/ARHGEF16/NGEF/DIAPH2/ALS2/PLEKHG5/LOC105077323/BCR/ARHGEF37/ARHGEF19/FGD3/MCF2L2	14
MF	GO:0005198	structural molecule activity	53/1123	324/9295	0.0125236	0.205534	105079327/105064234/105079328/105064107/105076272/105079324/105064047/105076261/105076255/105067974/105076271/105066796/105068269/105062635/105066559/105082561/105073278/105078138/105080591/105070670/105064863/105076363/105061750/105072407/105064077/105061888/105062467/105075568/105070518/105073831/105071878/105075387/105062840/105062056/105078497/105061757/105073959/105075906/105080883/105065366…	LOC105079327/COL11A2/LOC105079328/COL4A3/KRT18/KRT15/DES/LOC105076261/KRT7/LOC105067974/KRT8/SYNC/LOC105068269/RPL13A/LOC105066559/RPL18A/RPL23/RPS15/RPL6/FAU/RPS2/LOC105076363/RPSA/RPL35A/COL4A4/RPS6/RPS19/COL24A1/RPS7/RPL8/LOC105071878/LOC105075387/RPS16/CLTB/RPL36AL/RPL14/LOC105073959/RPS26/RPL13/COL11A1/COL27A1/LOC105070722/RPL32/RPS17/RPL3L/RPL21/RPL22/EPB41L2/COL5A1/RPL36A/COL4A1/COL15A1/LO…	53
MF	GO:0099094	ligand-gated cation channel activity	6/1123	18/9295	0.0157614	0.244302	novel.135/105081329/105080623/105076866/105065182/105062284	-/KCNJ12/P2RX4/RYR3/P2RX5/KCNJ8	6
MF	GO:0004857	enzyme inhibitor activity	15/1123	70/9295	0.0183202	0.269018	105062181/105080685/105075629/novel.784/105080161/105064621/105079055/105062187/105071902/105071904/105075986/105074290/105070736/105082539/novel.328	A2ML1/LOC105080685/SPINT2/-/ITIH4/WFIKKN2/CRIM1/LOC105062187/WFDC2/LOC105071904/KAL1/ITIH5/AMBP/CPAMD8/-	15
MF	GO:0005262	calcium channel activity	4/1123	10/9295	0.0244237	0.333573	novel.135/105076866/105073272/novel.137	-/RYR3/CACNB1/-	4
MF	GO:0008238	exopeptidase activity	10/1123	42/9295	0.0251076	0.333573	105081998/105069840/105079016/105075204/105065097/105080881/105072966/105069792/105073086/105077087	CPVL/LOC105069840/PREPL/AGBL1/HPN/DPEP1/CPO/LOC105069792/XPNPEP3/PREP	10
MF	GO:0016903	oxidoreductase activity, acting on the aldehyde or oxo group of donors	4/1123	11/9295	0.0347843	0.436386	105071103/105083269/105080535/105068648	GAPDH/LOC105083269/OGDH/LOC105068648	4
MF	GO:0051020	GTPase binding	19/1123	103/9295	0.0383933	0.436386	105067809/105066323/105078320/105062585/105068380/105071035/105073438/105063579/105065937/105082293/105071177/105075578/105077323/105069359/105069873/105071139/105078831/105063341/105069710	ARHGEF5/SPATA13/RGL3/CYTH2/OBSCN/ARHGEF16/RAPGEF4/NGEF/DIAPH2/ALS2/PLEKHG5/RASGRP4/LOC105077323/BCR/ARHGEF37/ARHGEF19/FGD3/MCF2L2/RAPGEF1	19
MF	GO:0004866	endopeptidase inhibitor activity	10/1123	45/9295	0.0391027	0.436386	105062181/105075629/105080161/105064621/105079055/105062187/105071904/105074290/105070736/105082539	A2ML1/SPINT2/ITIH4/WFIKKN2/CRIM1/LOC105062187/LOC105071904/ITIH5/AMBP/CPAMD8	10
MF	GO:0061135	endopeptidase regulator activity	10/1123	45/9295	0.0391027	0.436386	105062181/105075629/105080161/105064621/105079055/105062187/105071904/105074290/105070736/105082539	A2ML1/SPINT2/ITIH4/WFIKKN2/CRIM1/LOC105062187/LOC105071904/ITIH5/AMBP/CPAMD8	10
MF	GO:0098772	molecular function regulator	55/1123	362/9295	0.0414099	0.440013	105062181/105077837/105067809/105080685/105075629/105070812/105066323/105078320/105070386/105062585/novel.1265/novel.784/105068401/105068380/105080161/105078516/105071035/105073438/105079294/105068068/105061632/105063579/105064621/105067059/105062352/105069870/105079055/105064365/105062187/105072925/105082293/105071177/105075578/105071902/105077323/105082943/105074585/105083884/105069359/10507591…	A2ML1/CCL28/ARHGEF5/LOC105080685/SPINT2/ADM2/SPATA13/RGL3/IGF2/CYTH2/-/-/INHBB/OBSCN/ITIH4/CXCL12/ARHGEF16/RAPGEF4/FIGF/XCL1/BMP6/NGEF/WFIKKN2/FGF13/PTHLH/IL17B/CRIM1/IQGAP2/LOC105062187/MSTN/ALS2/PLEKHG5/RASGRP4/WFDC2/LOC105077323/ASAP1/BMP4/BMP5/BCR/GDF11/ARHGEF37/FGF1/LOC105071904/KAL1/ITIH5/ARHGEF19/LOC105080430/FGD3/AMBP/CPAMD8/ARAP3/-/CCL2/MCF2L2/RAPGEF1	55
MF	GO:0005261	cation channel activity	12/1123	59/9295	0.0470172	0.440013	novel.135/105062484/105081329/105080623/105076866/105073272/105082536/105082564/novel.137/105069764/105065182/105062284	-/KCNN4/KCNJ12/P2RX4/RYR3/CACNB1/TMEM38A/KCNN1/-/KCNT1/P2RX5/KCNJ8	12
MF	GO:0003995	acyl-CoA dehydrogenase activity	4/1123	12/9295	0.0473132	0.440013	105079554/105072946/105075526/105065392	ACOX2/ACADL/ACADM/ACAD8	4
MF	GO:0004435	phosphatidylinositol phospholipase C activity	4/1123	12/9295	0.0473132	0.440013	105082320/105077612/105064017/105082996	PLCL1/PLCL2/PLCD4/PLCB4	4
MF	GO:0004629	phospholipase C activity	4/1123	12/9295	0.0473132	0.440013	105082320/105077612/105064017/105082996	PLCL1/PLCL2/PLCD4/PLCB4	4
MF	GO:0022890	inorganic cation transmembrane transporter activity	26/1123	155/9295	0.0508049	0.441522	105079178/105076024/novel.135/105072289/105072919/105062484/105081329/105080567/105080623/105076866/105073272/105082536/105067005/105064068/105077721/105082564/105069606/novel.137/105069764/105067919/105063042/105064233/105071542/105065182/105070354/105062284	SLC1A1/ATP6V1C2/-/SLC9A4/SLC40A1/KCNN4/KCNJ12/LOC105080567/P2RX4/RYR3/CACNB1/TMEM38A/ATP2B1/ATP6V0B/LOC105077721/KCNN1/NIPAL2/-/KCNT1/SLC9B2/ATP6V0A4/SLC39A7/SLC6A4/P2RX5/TCIRG1/KCNJ8	26
MF	GO:0017016	Ras GTPase binding	14/1123	73/9295	0.0522231	0.441522	105067809/105066323/105068380/105071035/105063579/105065937/105082293/105071177/105077323/105069359/105069873/105071139/105078831/105063341	ARHGEF5/SPATA13/OBSCN/ARHGEF16/NGEF/DIAPH2/ALS2/PLEKHG5/LOC105077323/BCR/ARHGEF37/ARHGEF19/FGD3/MCF2L2	14
MF	GO:0031267	small GTPase binding	14/1123	73/9295	0.0522231	0.441522	105067809/105066323/105068380/105071035/105063579/105065937/105082293/105071177/105077323/105069359/105069873/105071139/105078831/105063341	ARHGEF5/SPATA13/OBSCN/ARHGEF16/NGEF/DIAPH2/ALS2/PLEKHG5/LOC105077323/BCR/ARHGEF37/ARHGEF19/FGD3/MCF2L2	14
MF	GO:0015399	primary active transmembrane transporter activity	7/1123	31/9295	0.0722803	0.533803	105072674/105073734/105065142/105067005/105073733/105076592/105063144	ABCC4/ABCC1/ABCC11/ATP2B1/ABCC6/ABCC8/CFTR	7
MF	GO:0015405	P-P-bond-hydrolysis-driven transmembrane transporter activity	7/1123	31/9295	0.0722803	0.533803	105072674/105073734/105065142/105067005/105073733/105076592/105063144	ABCC4/ABCC1/ABCC11/ATP2B1/ABCC6/ABCC8/CFTR	7
MF	GO:0042626	ATPase activity, coupled to transmembrane movement of substances	7/1123	31/9295	0.0722803	0.533803	105072674/105073734/105065142/105067005/105073733/105076592/105063144	ABCC4/ABCC1/ABCC11/ATP2B1/ABCC6/ABCC8/CFTR	7
MF	GO:0043492	ATPase activity, coupled to movement of substances	7/1123	31/9295	0.0722803	0.533803	105072674/105073734/105065142/105067005/105073733/105076592/105063144	ABCC4/ABCC1/ABCC11/ATP2B1/ABCC6/ABCC8/CFTR	7
MF	GO:0019899	enzyme binding	20/1123	118/9295	0.0727044	0.533803	105067809/105066323/105078320/105062585/105068380/105071035/105073438/105063579/105065937/105082293/105071177/105075578/105077323/105069359/105069873/105071139/105078831/105073375/105063341/105069710	ARHGEF5/SPATA13/RGL3/CYTH2/OBSCN/ARHGEF16/RAPGEF4/NGEF/DIAPH2/ALS2/PLEKHG5/RASGRP4/LOC105077323/BCR/ARHGEF37/ARHGEF19/FGD3/TPRN/MCF2L2/RAPGEF1	20
MF	GO:0019842	vitamin binding	9/1123	44/9295	0.0767265	0.54889	105073138/105075542/105072680/105070079/105066086/105081757/105063397/105078708/105078663	GCAT/CTH/GADL1/TCN1/TCN2/GOT1/SPTLC2/OGFOD1/GOT2	9
MF	GO:0016776	phosphotransferase activity, phosphate group as acceptor	4/1123	14/9295	0.078801	0.549637	105064875/105068177/105065734/105079175	NME3/PMVK/NME4/AK3	4
MF	GO:0031406	carboxylic acid binding	5/1123	20/9295	0.0844442	0.552121	105081292/105069050/105076509/105078708/105068115	PAH/HAPLN3/CD44/OGFOD1/HAPLN2	5
MF	GO:0043177	organic acid binding	5/1123	20/9295	0.0844442	0.552121	105081292/105069050/105076509/105078708/105068115	PAH/HAPLN3/CD44/OGFOD1/HAPLN2	5
MF	GO:0016627	oxidoreductase activity, acting on the CH-CH group of donors	6/1123	26/9295	0.0850939	0.552121	105081231/105079554/105078882/105072946/105075526/105065392	SRD5A1/ACOX2/TECRL/ACADL/ACADM/ACAD8	6
MF	GO:0050662	coenzyme binding	19/1123	115/9295	0.0959896	0.559793	105063890/105073138/105075542/105073796/105083107/105077832/105072680/105072946/105075526/105065392/105071584/105066413/105082310/105081757/105063397/105082336/105078708/105076223/105078663	XDH/GCAT/CTH/TSTA3/ME1/NNT/GADL1/ACADL/ACADM/ACAD8/NOS2/DHCR24/LOC105082310/GOT1/SPTLC2/LOC105082336/OGFOD1/GPD1/GOT2	19
MF	GO:0022804	active transmembrane transporter activity	13/1123	73/9295	0.096567	0.559793	105079178/105072289/105072674/105071212/105073734/105065142/105067005/105073733/105076592/105067919/105061631/105063144/105071542	SLC1A1/SLC9A4/ABCC4/SLC20A2/ABCC1/ABCC11/ATP2B1/ABCC6/ABCC8/SLC9B2/LOC105061631/CFTR/SLC6A4	13
MF	GO:0022857	transmembrane transporter activity	59/1123	414/9295	0.0972682	0.559793	105079178/105068762/105070382/105081698/105076024/novel.135/105072289/105074857/105072919/105072674/105067655/105062484/105070486/105081329/105071212/105080567/105080623/105076866/105072730/105073734/105065142/105073272/105077120/105077487/105082536/105067008/105067005/105073733/105064068/105077721/105077246/105069875/105076592/105082564/105069606/novel.137/105062940/105069764/105070011/105073381…	SLC1A1/SLC7A7/KCNQ1/SFXN2/ATP6V1C2/-/SLC9A4/SLC7A6/SLC40A1/ABCC4/SLC7A2/KCNN4/TRPV6/KCNJ12/SLC20A2/LOC105080567/P2RX4/RYR3/SLC2A1/ABCC1/ABCC11/CACNB1/SLC22A16/SLC2A4/TMEM38A/LOC105067008/ATP2B1/ABCC6/ATP6V0B/LOC105077721/SLC2A12/SLC26A2/ABCC8/KCNN1/NIPAL2/-/KCNS3/KCNT1/CACNA1S/SLC34A3/SLC9B2/TRPM8/SLC29A1/ATP6V0A4/LOC105061631/CHRNA10/SLC4A4/SLC39A7/CFTR/KCNA2/SLC6A4/KCNQ5/GABRG2/P2RX5/TCIRG1/KCN…	59
MF	GO:0016887	ATPase activity	14/1123	80/9295	0.0973144	0.559793	105070773/105072674/105067419/105073734/105065142/105067005/105073733/105076592/105080017/105078612/105063144/105064115/105063923/105063922	DNAH5/ABCC4/ABCA1/ABCC1/ABCC11/ATP2B1/ABCC6/ABCC8/LOC105080017/DNAH11/CFTR/MDN1/ABCA6/ABCA10	14
MF	GO:0008009	chemokine activity	6/1123	27/9295	0.0987702	0.559793	105077837/novel.1265/105078516/105068068/105080430/105081283	CCL28/-/CXCL12/XCL1/LOC105080430/CCL2	6
MF	GO:0042379	chemokine receptor binding	6/1123	27/9295	0.0987702	0.559793	105077837/novel.1265/105078516/105068068/105080430/105081283	CCL28/-/CXCL12/XCL1/LOC105080430/CCL2	6
MF	GO:0016298	lipase activity	5/1123	21/9295	0.100321	0.559793	105082320/105077612/105064017/105062447/105082996	PLCL1/PLCL2/PLCD4/LIPE/PLCB4	5
MF	GO:0042578	phosphoric ester hydrolase activity	24/1123	153/9295	0.107438	0.580717	105071544/105082320/105078805/105067613/105068383/105077612/105077256/105077876/105072771/105066831/105064017/105072897/105077208/105079546/105070326/105062274/105072053/105072019/105077445/105064541/105081095/105079464/105076441/105082996	SSH2/PLCL1/FBP2/DUSP26/PDE4A/PLCL2/PDE7B/PTP4A3/NT5C1A/PXYLP1/PLCD4/PDE1A/PTPRK/PTPRG/SSH3/PDE3A/PTPRB/PTPRQ/EPM2A/PTPN14/PTPN18/ACP6/PTPMT1/PLCB4	24
MF	GO:0005227	calcium activated cation channel activity	3/1123	10/9295	0.110315	0.580717	105062484/105082564/105069764	KCNN4/KCNN1/KCNT1	3
MF	GO:0015269	calcium-activated potassium channel activity	3/1123	10/9295	0.110315	0.580717	105062484/105082564/105069764	KCNN4/KCNN1/KCNT1	3
MF	GO:0008324	cation transmembrane transporter activity	26/1123	169/9295	0.115125	0.594812	105079178/105076024/novel.135/105072289/105072919/105062484/105081329/105080567/105080623/105076866/105073272/105082536/105067005/105064068/105077721/105082564/105069606/novel.137/105069764/105067919/105063042/105064233/105071542/105065182/105070354/105062284	SLC1A1/ATP6V1C2/-/SLC9A4/SLC40A1/KCNN4/KCNJ12/LOC105080567/P2RX4/RYR3/CACNB1/TMEM38A/ATP2B1/ATP6V0B/LOC105077721/KCNN1/NIPAL2/-/KCNT1/SLC9B2/ATP6V0A4/SLC39A7/SLC6A4/P2RX5/TCIRG1/KCNJ8	26
MF	GO:0008081	phosphoric diester hydrolase activity	8/1123	42/9295	0.12707	0.644593	105082320/105068383/105077612/105077256/105064017/105072897/105062274/105082996	PLCL1/PDE4A/PLCL2/PDE7B/PLCD4/PDE1A/PDE3A/PLCB4	8
MF	GO:0016811	hydrolase activity, acting on carbon-nitrogen (but not peptide) bonds, in linear amides	3/1123	11/9295	0.138639	0.683009	105062540/105082917/105068224	PGLYRP1/WDYHV1/LOC105068224	3
MF	GO:0001664	G-protein coupled receptor binding	6/1123	30/9295	0.146132	0.683009	105077837/novel.1265/105078516/105068068/105080430/105081283	CCL28/-/CXCL12/XCL1/LOC105080430/CCL2	6
MF	GO:0051536	iron-sulfur cluster binding	6/1123	30/9295	0.146132	0.683009	105063890/105072973/105082310/105077419/105082336/105071312	XDH/NDUFS1/LOC105082310/LOC105077419/LOC105082336/CISD1	6
MF	GO:0051540	metal cluster binding	6/1123	30/9295	0.146132	0.683009	105063890/105072973/105082310/105077419/105082336/105071312	XDH/NDUFS1/LOC105082310/LOC105077419/LOC105082336/CISD1	6
MF	GO:0046873	metal ion transmembrane transporter activity	15/1123	93/9295	0.148491	0.683009	105079178/novel.135/105072919/105062484/105081329/105076866/105073272/105067005/105082564/105069606/novel.137/105069764/105064233/105071542/105062284	SLC1A1/-/SLC40A1/KCNN4/KCNJ12/RYR3/CACNB1/ATP2B1/KCNN1/NIPAL2/-/KCNT1/SLC39A7/SLC6A4/KCNJ8	15
MF	GO:0016616	oxidoreductase activity, acting on the CH-OH group of donors, NAD or NADP as acceptor	7/1123	37/9295	0.15178	0.683009	105067990/105069146/105070047/105083107/105076580/105076223/105082709	HADH/IDH3A/NSDHL/ME1/LDHA/GPD1/MDH2	7
MF	GO:0050660	flavin adenine dinucleotide binding	7/1123	37/9295	0.15178	0.683009	105063890/105072946/105075526/105065392/105066413/105082310/105082336	XDH/ACADL/ACADM/ACAD8/DHCR24/LOC105082310/LOC105082336	7
MF	GO:0004114	3',5'-cyclic-nucleotide phosphodiesterase activity	4/1123	18/9295	0.16452	0.717204	105068383/105077256/105072897/105062274	PDE4A/PDE7B/PDE1A/PDE3A	4
MF	GO:0016879	ligase activity, forming carbon-nitrogen bonds	4/1123	18/9295	0.16452	0.717204	105082651/105073532/105083620/105072752	ASNS/GSS/ADSS/CTPS1	4
MF	GO:0005158	insulin receptor binding	3/1123	12/9295	0.169082	0.72575	105078070/105071832/105083770	DOK1/DOK5/FRS3	3
MF	GO:0004674	protein serine/threonine kinase activity	9/1123	53/9295	0.184096	0.742621	105065398/105067142/105074303/105073918/105075360/105083714/105068296/105064456/105067883	RPS6KA2/CAMK2D/PRKCQ/ALPK2/CAMK2G/CDC42BPA/PKN1/MAST4/BMPR1B	9
MF	GO:0004112	cyclic-nucleotide phosphodiesterase activity	4/1123	19/9295	0.189725	0.742621	105068383/105077256/105072897/105062274	PDE4A/PDE7B/PDE1A/PDE3A	4
MF	GO:0005539	glycosaminoglycan binding	4/1123	19/9295	0.189725	0.742621	105069050/105072375/105076509/105068115	HAPLN3/LRPAP1/CD44/HAPLN2	4
MF	GO:0016788	hydrolase activity, acting on ester bonds	35/1123	249/9295	0.190353	0.742621	105071544/105082320/105078805/105067613/105068383/105077612/105077256/105077876/105077129/105072771/105066831/105064017/105072897/105076766/105077208/105079546/105070326/105062274/105072053/105076165/105062447/105072019/105082858/105077445/105064541/105065177/105066558/105081839/105074214/105068330/105070824/105081095/105079464/105076441/105082996	SSH2/PLCL1/FBP2/DUSP26/PDE4A/PLCL2/PDE7B/PTP4A3/REV3L/NT5C1A/PXYLP1/PLCD4/PDE1A/LOC105076766/PTPRK/PTPRG/SSH3/PDE3A/PTPRB/ENDOU/LIPE/PTPRQ/PON1/EPM2A/PTPN14/ASPA/LOC105066558/RPP30/POLA1/DNASE2/ARSA/PTPN18/ACP6/PTPMT1/PLCB4	35
MF	GO:0005540	hyaluronic acid binding	3/1123	13/9295	0.201205	0.742621	105069050/105076509/105068115	HAPLN3/CD44/HAPLN2	3
MF	GO:0019199	transmembrane receptor protein kinase activity	3/1123	13/9295	0.201205	0.742621	105075904/105071266/105067883	ERBB3/TEK/BMPR1B	3
MF	GO:0034061	DNA polymerase activity	3/1123	13/9295	0.201205	0.742621	105080541/105074214/105081608	POLD2/POLA1/POLQ	3
MF	GO:0016791	phosphatase activity	16/1123	106/9295	0.20587	0.742621	105071544/105078805/105067613/105077876/105072771/105066831/105077208/105079546/105070326/105072053/105072019/105077445/105064541/105081095/105079464/105076441	SSH2/FBP2/DUSP26/PTP4A3/NT5C1A/PXYLP1/PTPRK/PTPRG/SSH3/PTPRB/PTPRQ/EPM2A/PTPN14/PTPN18/ACP6/PTPMT1	16
MF	GO:0004620	phospholipase activity	4/1123	20/9295	0.216045	0.742621	105082320/105077612/105064017/105082996	PLCL1/PLCL2/PLCD4/PLCB4	4
MF	GO:0016684	oxidoreductase activity, acting on peroxide as acceptor	4/1123	20/9295	0.216045	0.742621	105065871/105075310/105081171/105077810	LPO/PXDN/PRDX4/GPX8	4
MF	GO:0030170	pyridoxal phosphate binding	6/1123	34/9295	0.221887	0.742621	105073138/105075542/105072680/105081757/105063397/105078663	GCAT/CTH/GADL1/GOT1/SPTLC2/GOT2	6
MF	GO:0070279	vitamin B6 binding	6/1123	34/9295	0.221887	0.742621	105073138/105075542/105072680/105081757/105063397/105078663	GCAT/CTH/GADL1/GOT1/SPTLC2/GOT2	6
MF	GO:0003735	structural constituent of ribosome	32/1123	231/9295	0.227962	0.742621	105067974/105068269/105062635/105066559/105082561/105073278/105078138/105080591/105070670/105064863/105061750/105072407/105061888/105062467/105070518/105073831/105071878/105075387/105062840/105078497/105061757/105073959/105075906/105080883/105070722/105067478/105069102/105064867/105066254/105071021/105080754/105069142	LOC105067974/LOC105068269/RPL13A/LOC105066559/RPL18A/RPL23/RPS15/RPL6/FAU/RPS2/RPSA/RPL35A/RPS6/RPS19/RPS7/RPL8/LOC105071878/LOC105075387/RPS16/RPL36AL/RPL14/LOC105073959/RPS26/RPL13/LOC105070722/RPL32/RPS17/RPL3L/RPL21/RPL22/RPL36A/LOC105069142	32
MF	GO:0015297	antiporter activity	3/1123	14/9295	0.234587	0.742621	105072289/105067919/105061631	SLC9A4/SLC9B2/LOC105061631	3
MF	GO:0016667	oxidoreductase activity, acting on a sulfur group of donors	3/1123	14/9295	0.234587	0.742621	105081352/105075789/105075138	MSRB3/PCYOX1/ERO1LB	3
MF	GO:0019205	nucleobase-containing compound kinase activity	3/1123	14/9295	0.234587	0.742621	105064875/105065734/105079175	NME3/NME4/AK3	3
MF	GO:0015318	inorganic molecular entity transmembrane transporter activity	44/1123	326/9295	0.235244	0.742621	105079178/105068762/105070382/105076024/novel.135/105072289/105074857/105072919/105067655/105062484/105070486/105081329/105071212/105080567/105080623/105076866/105073272/105082536/105067008/105067005/105064068/105077721/105069875/105082564/105069606/novel.137/105062940/105069764/105070011/105073381/105067919/105063570/105063042/105083340/105064233/105063674/105071542/105078940/105082624/105065182…	SLC1A1/SLC7A7/KCNQ1/ATP6V1C2/-/SLC9A4/SLC7A6/SLC40A1/SLC7A2/KCNN4/TRPV6/KCNJ12/SLC20A2/LOC105080567/P2RX4/RYR3/CACNB1/TMEM38A/LOC105067008/ATP2B1/ATP6V0B/LOC105077721/SLC26A2/KCNN1/NIPAL2/-/KCNS3/KCNT1/CACNA1S/SLC34A3/SLC9B2/TRPM8/ATP6V0A4/CHRNA10/SLC39A7/KCNA2/SLC6A4/KCNQ5/GABRG2/P2RX5/TCIRG1/KCNJ8/HVCN1/CHRNB1	44
MF	GO:0008236	serine-type peptidase activity	21/1123	147/9295	0.237309	0.742621	105071252/105064919/105082777/105081998/105077815/105077812/novel.1118/105064913/105079016/105064920/105072780/105064914/105078102/105065097/105067826/105072340/105067045/105074040/105083108/105067286/105077087	ST14/PRSS22/PRSS8/CPVL/GZMK/LOC105077812/-/PRSS33/PREPL/PRSS27/RHBDL2/LOC105064914/GZMM/HPN/TMPRSS4/MASP1/DPP6/LOC105074040/PRSS35/PCSK5/PREP	21
MF	GO:0017171	serine hydrolase activity	21/1123	147/9295	0.237309	0.742621	105071252/105064919/105082777/105081998/105077815/105077812/novel.1118/105064913/105079016/105064920/105072780/105064914/105078102/105065097/105067826/105072340/105067045/105074040/105083108/105067286/105077087	ST14/PRSS22/PRSS8/CPVL/GZMK/LOC105077812/-/PRSS33/PREPL/PRSS27/RHBDL2/LOC105064914/GZMM/HPN/TMPRSS4/MASP1/DPP6/LOC105074040/PRSS35/PCSK5/PREP	21
MF	GO:0048037	cofactor binding	34/1123	248/9295	0.238636	0.742621	105065871/105063890/105084033/105061899/105073138/105075542/105064023/105073796/105075310/105075773/105062871/105083107/105077832/105072680/105072946/105070079/105072505/105075526/105072973/105066086/105065392/105071584/105066413/105082310/105081757/105064851/105077419/105063397/105069370/105082336/105078708/105076223/105078663/105071312	LPO/XDH/HHIPL2/MB/GCAT/CTH/LOC105064023/TSTA3/PXDN/LOC105075773/LOC105062871/ME1/NNT/GADL1/ACADL/TCN1/LOC105072505/ACADM/NDUFS1/TCN2/ACAD8/NOS2/DHCR24/LOC105082310/GOT1/LOC105064851/LOC105077419/SPTLC2/GUCY1B3/LOC105082336/OGFOD1/GPD1/GOT2/CISD1	34
MF	GO:0016810	hydrolase activity, acting on carbon-nitrogen (but not peptide) bonds	7/1123	42/9295	0.23906	0.742621	105062540/105070919/105082917/105063800/105083756/105068224/105077234	PGLYRP1/PADI6/WDYHV1/DPYSL2/APOBEC2/LOC105068224/VNN1	7
MF	GO:0008138	protein tyrosine/serine/threonine phosphatase activity	6/1123	35/9295	0.242586	0.742621	105071544/105067613/105077876/105070326/105077445/105076441	SSH2/DUSP26/PTP4A3/SSH3/EPM2A/PTPMT1	6
MF	GO:0005342	organic acid transmembrane transporter activity	4/1123	21/9295	0.243274	0.742621	105079178/105068762/105074857/105067655	SLC1A1/SLC7A7/SLC7A6/SLC7A2	4
MF	GO:0008514	organic anion transmembrane transporter activity	4/1123	21/9295	0.243274	0.742621	105079178/105068762/105074857/105067655	SLC1A1/SLC7A7/SLC7A6/SLC7A2	4
MF	GO:0016209	antioxidant activity	4/1123	21/9295	0.243274	0.742621	105065871/105075310/105081171/105077810	LPO/PXDN/PRDX4/GPX8	4
MF	GO:0046943	carboxylic acid transmembrane transporter activity	4/1123	21/9295	0.243274	0.742621	105079178/105068762/105074857/105067655	SLC1A1/SLC7A7/SLC7A6/SLC7A2	4
MF	GO:0004252	serine-type endopeptidase activity	19/1123	133/9295	0.251279	0.742621	105071252/105064919/105082777/105077815/105077812/novel.1118/105064913/105079016/105064920/105072780/105064914/105078102/105065097/105067826/105072340/105074040/105083108/105067286/105077087	ST14/PRSS22/PRSS8/GZMK/LOC105077812/-/PRSS33/PREPL/PRSS27/RHBDL2/LOC105064914/GZMM/HPN/TMPRSS4/MASP1/LOC105074040/PRSS35/PCSK5/PREP	19
MF	GO:0008237	metallopeptidase activity	19/1123	133/9295	0.251279	0.742621	105081382/105069840/105078142/105069995/105080930/105075204/105067594/105067599/105078412/105074717/105077988/105064421/105066576/105072966/105075731/105069433/105071253/105069792/105079821	ADAMTS20/LOC105069840/ADAMTSL5/RNPEP/ADAM19/AGBL1/MMP3/MMP7/ADAMTS10/LOC105074717/YBEY/NLN/ADAMTS9/CPO/MMP2/ADAMTS12/ADAMTS15/LOC105069792/ADAMTS18	19
MF	GO:0005125	cytokine activity	7/1123	43/9295	0.258209	0.742621	105077837/novel.1265/105078516/105068068/105069870/105080430/105081283	CCL28/-/CXCL12/XCL1/IL17B/LOC105080430/CCL2	7
MF	GO:0030234	enzyme regulator activity	18/1123	126/9295	0.258759	0.742621	105062181/105080685/105075629/novel.784/105080161/105064621/105079055/105064365/105062187/105071902/105082943/105071904/105075986/105074290/105070736/105082539/105065468/novel.328	A2ML1/LOC105080685/SPINT2/-/ITIH4/WFIKKN2/CRIM1/IQGAP2/LOC105062187/WFDC2/ASAP1/LOC105071904/KAL1/ITIH5/AMBP/CPAMD8/ARAP3/-	18
MF	GO:0030246	carbohydrate binding	6/1123	36/9295	0.263821	0.742621	105080356/105062845/105076165/105066960/105066552/105078708	STBD1/LOC105062845/ENDOU/FUOM/LGALSL/OGFOD1	6
MF	GO:0005267	potassium channel activity	5/1123	29/9295	0.268535	0.742621	105062484/105081329/105082564/105069764/105062284	KCNN4/KCNJ12/KCNN1/KCNT1/KCNJ8	5
MF	GO:0015079	potassium ion transmembrane transporter activity	5/1123	29/9295	0.268535	0.742621	105062484/105081329/105082564/105069764/105062284	KCNN4/KCNJ12/KCNN1/KCNT1/KCNJ8	5
MF	GO:0004601	peroxidase activity	3/1123	15/9295	0.268834	0.742621	105065871/105075310/105077810	LPO/PXDN/GPX8	3
MF	GO:0015171	amino acid transmembrane transporter activity	3/1123	15/9295	0.268834	0.742621	105068762/105074857/105067655	SLC7A7/SLC7A6/SLC7A2	3
MF	GO:0051015	actin filament binding	3/1123	15/9295	0.268834	0.742621	105080426/105080987/105072144	SHROOM3/CTNNAL1/LOC105072144	3
MF	GO:0004721	phosphoprotein phosphatase activity	12/1123	82/9295	0.283729	0.773362	105071544/105067613/105077876/105077208/105079546/105070326/105072053/105072019/105077445/105064541/105081095/105076441	SSH2/DUSP26/PTP4A3/PTPRK/PTPRG/SSH3/PTPRB/PTPRQ/EPM2A/PTPN14/PTPN18/PTPMT1	12
MF	GO:0009055	electron transfer activity	6/1123	37/9295	0.285506	0.773362	105063890/105080567/105077721/105072973/105082310/105082336	XDH/LOC105080567/LOC105077721/NDUFS1/LOC105082310/LOC105082336	6
MF	GO:0003774	motor activity	13/1123	90/9295	0.288623	0.774286	105071711/105073957/105070773/105066033/105069242/105078677/105080493/105068782/105077561/105078612/105082492/105077594/105077559	CGN/MYO5B/DNAH5/MYO18B/KIF7/KIFC3/MYO5A/LOC105068782/LOC105077561/DNAH11/LOC105082492/LOC105077594/MYH3	13
MF	GO:0004222	metalloendopeptidase activity	14/1123	98/9295	0.292799	0.778008	105081382/105078142/105080930/105067594/105067599/105078412/105074717/105077988/105064421/105066576/105075731/105069433/105071253/105079821	ADAMTS20/ADAMTSL5/ADAM19/MMP3/MMP7/ADAMTS10/LOC105074717/YBEY/NLN/ADAMTS9/MMP2/ADAMTS12/ADAMTS15/ADAMTS18	14
MF	GO:0005507	copper ion binding	3/1123	16/9295	0.30358	0.799047	105078526/105082060/105083738	F8/LOX/HEPH	3
MF	GO:0008146	sulfotransferase activity	6/1123	38/9295	0.307555	0.801942	105066083/105082842/105075394/105083262/105077145/105070289	GAL3ST1/LOC105082842/CHST3/HS3ST1/HS3ST5/GAL3ST3	6
MF	GO:0015078	proton transmembrane transporter activity	8/1123	54/9295	0.325655	0.836697	105076024/105072289/105080567/105064068/105077721/105067919/105063042/105070354	ATP6V1C2/SLC9A4/LOC105080567/ATP6V0B/LOC105077721/SLC9B2/ATP6V0A4/TCIRG1	8
MF	GO:0004175	endopeptidase activity	37/1123	283/9295	0.327997	0.836697	105071252/105064919/105082777/105077815/105076938/105081382/105078142/105073588/105077812/novel.1118/105064913/105079016/105064920/105072780/105080930/105067594/105064914/105067599/105078102/105064242/105065097/105067826/105078412/105072340/105074717/105077988/105070941/105064421/105066576/105075731/105069433/105071253/105074040/105083108/105079821/105067286/105077087	ST14/PRSS22/PRSS8/GZMK/CAPN3/ADAMTS20/ADAMTSL5/HM13/LOC105077812/-/PRSS33/PREPL/PRSS27/RHBDL2/ADAM19/MMP3/LOC105064914/MMP7/GZMM/PSMB8/HPN/TMPRSS4/ADAMTS10/MASP1/LOC105074717/YBEY/DDI2/NLN/ADAMTS9/MMP2/ADAMTS12/ADAMTS15/LOC105074040/PRSS35/ADAMTS18/PCSK5/PREP	37
MF	GO:0016782	transferase activity, transferring sulfur-containing groups	6/1123	39/9295	0.329881	0.836697	105066083/105082842/105075394/105083262/105077145/105070289	GAL3ST1/LOC105082842/CHST3/HS3ST1/HS3ST5/GAL3ST3	6
MF	GO:0004497	monooxygenase activity	3/1123	17/9295	0.338497	0.844141	105081292/105071584/105070385	PAH/NOS2/TH	3
MF	GO:0005242	inward rectifier potassium channel activity	2/1123	10/9295	0.344918	0.844141	105081329/105062284	KCNJ12/KCNJ8	2
MF	GO:0016835	carbon-oxygen lyase activity	2/1123	10/9295	0.344918	0.844141	105072074/105070740	ENO3/ALAD	2
MF	GO:0016836	hydro-lyase activity	2/1123	10/9295	0.344918	0.844141	105072074/105070740	ENO3/ALAD	2
MF	GO:0015075	ion transmembrane transporter activity	45/1123	350/9295	0.349429	0.847745	105079178/105068762/105070382/105081698/105076024/novel.135/105072289/105074857/105072919/105067655/105062484/105070486/105081329/105080567/105080623/105076866/105073272/105082536/105067008/105067005/105064068/105077721/105069875/105082564/105069606/novel.137/105062940/105069764/105070011/105073381/105067919/105063570/105063042/105083340/105080396/105064233/105063674/105071542/105078940/105082624…	SLC1A1/SLC7A7/KCNQ1/SFXN2/ATP6V1C2/-/SLC9A4/SLC7A6/SLC40A1/SLC7A2/KCNN4/TRPV6/KCNJ12/LOC105080567/P2RX4/RYR3/CACNB1/TMEM38A/LOC105067008/ATP2B1/ATP6V0B/LOC105077721/SLC26A2/KCNN1/NIPAL2/-/KCNS3/KCNT1/CACNA1S/SLC34A3/SLC9B2/TRPM8/ATP6V0A4/CHRNA10/SLC4A4/SLC39A7/KCNA2/SLC6A4/KCNQ5/GABRG2/P2RX5/TCIRG1/KCNJ8/HVCN1/CHRNB1	45
MF	GO:0016301	kinase activity	58/1123	456/9295	0.355962	0.856028	105069204/105071048/105075904/105065623/105071586/105064875/105083612/105076928/105072886/105080545/105064332/105081393/105064175/105077723/105079296/105081869/105068380/105066689/105078014/105079764/105073441/105065398/105062513/105067142/105076960/105078046/105068177/105075863/105074303/105073918/105065734/105065997/105062928/105069530/105072689/105080961/105062044/105075360/105075703/105064057…	EPHA1/PRKCZ/ERBB3/SPHK1/KSR1/NME3/PAK1/TYRO3/TTN/STK17A/CKMT2/NUAK1/MAPK13/MAPK10/BMX/PRKG1/OBSCN/PRKCI/PFKL/MYLK4/LOC105073441/RPS6KA2/CKM/CAMK2D/LOC105076960/RIPK4/PMVK/NRK/PRKCQ/ALPK2/NME4/PKN3/TRIB2/DAPK2/RET/MUSK/FGFR4/CAMK2G/KSR2/EPHA4/CDC42BPA/PKN1/LCK/AK3/SRPK3/PHKG1/MATK/MAP4K4/MELK/MLKL/UHMK1/TEK/LOC105065428/CDK19/MAST4/LYN/BMPR1B/EPHA3	58
MF	GO:0042623	ATPase activity, coupled	7/1123	48/9295	0.35898	0.856028	105072674/105073734/105065142/105067005/105073733/105076592/105063144	ABCC4/ABCC1/ABCC11/ATP2B1/ABCC6/ABCC8/CFTR	7
MF	GO:0016757	transferase activity, transferring glycosyl groups	18/1123	136/9295	0.377126	0.89168	105070647/105069746/105075522/105080361/105067290/105077924/105072709/105076472/105076667/105065618/105083273/105083275/105073971/105078190/105082559/105072703/105072710/105070040	PYGM/LOC105069746/ST6GALNAC3/ART3/GCNT1/ST3GAL6/ST3GAL3/GYLTL1B/B4GALNT3/ST6GALNAC2/ART5/ART1/ST8SIA5/LFNG/B3GNT3/UGGT2/LOC105072710/ST8SIA4	18
MF	GO:0004527	exonuclease activity	2/1123	11/9295	0.390758	0.892585	105077129/105074214	REV3L/POLA1	2
MF	GO:0015298	solute:cation antiporter activity	2/1123	11/9295	0.390758	0.892585	105072289/105067919	SLC9A4/SLC9B2	2
MF	GO:0015299	solute:proton antiporter activity	2/1123	11/9295	0.390758	0.892585	105072289/105067919	SLC9A4/SLC9B2	2
MF	GO:0004725	protein tyrosine phosphatase activity	6/1123	42/9295	0.39769	0.892585	105077208/105079546/105072053/105072019/105064541/105081095	PTPRK/PTPRG/PTPRB/PTPRQ/PTPN14/PTPN18	6
MF	GO:0015291	secondary active transmembrane transporter activity	6/1123	42/9295	0.39769	0.892585	105079178/105072289/105071212/105067919/105061631/105071542	SLC1A1/SLC9A4/SLC20A2/SLC9B2/LOC105061631/SLC6A4	6
MF	GO:0140097	catalytic activity, acting on DNA	6/1123	42/9295	0.39769	0.892585	105083370/105065753/105080541/105074214/105081608/105068330	NEIL2/MPG/POLD2/POLA1/POLQ/DNASE2	6
MF	GO:0008509	anion transmembrane transporter activity	7/1123	50/9295	0.400442	0.892585	105079178/105068762/105074857/105067655/105069875/105073381/105080396	SLC1A1/SLC7A7/SLC7A6/SLC7A2/SLC26A2/SLC34A3/SLC4A4	7
MF	GO:0070011	peptidase activity, acting on L-amino acid peptides	52/1123	414/9295	0.403103	0.892585	105071252/105064919/105082777/105081998/105077815/105071799/105076938/105081382/105077555/105074936/105069840/105078142/105073588/105077812/105069995/novel.1118/105064913/105083520/105079016/105064920/105072780/105080930/105075204/105070700/105067594/105064914/105067599/105078102/105064242/105065097/105067826/105078412/105072340/105080881/105074717/105077988/105067045/105070941/105064421/10506657…	ST14/PRSS22/PRSS8/CPVL/GZMK/CTSZ/CAPN3/ADAMTS20/USP43/UCHL1/LOC105069840/ADAMTSL5/HM13/LOC105077812/RNPEP/-/PRSS33/CTSC/PREPL/PRSS27/RHBDL2/ADAM19/AGBL1/CTSW/MMP3/LOC105064914/MMP7/GZMM/PSMB8/HPN/TMPRSS4/ADAMTS10/MASP1/DPEP1/LOC105074717/YBEY/DPP6/DDI2/NLN/ADAMTS9/CPO/CTSS/MMP2/ADAMTS12/ADAMTS15/LOC105074040/LOC105069792/PRSS35/XPNPEP3/ADAMTS18/PCSK5/PREP	52
MF	GO:0008083	growth factor activity	9/1123	67/9295	0.421355	0.925653	105068401/105079294/105061632/105067059/105072925/105074585/105083884/105075918/105065479	INHBB/FIGF/BMP6/FGF13/MSTN/BMP4/BMP5/GDF11/FGF1	9
MF	GO:0004672	protein kinase activity	49/1123	394/9295	0.436557	0.951558	105069204/105071048/105075904/105071586/105083612/105076928/105072886/105080545/105081393/105064175/105077723/105079296/105081869/105068380/105066689/105079764/105073441/105065398/105067142/105078046/105075863/105074303/105073918/105065997/105062928/105069530/105072689/105080961/105062044/105075360/105075703/105064057/105083714/105068296/105066766/105076080/105082757/105078201/105072288/105067354…	EPHA1/PRKCZ/ERBB3/KSR1/PAK1/TYRO3/TTN/STK17A/NUAK1/MAPK13/MAPK10/BMX/PRKG1/OBSCN/PRKCI/MYLK4/LOC105073441/RPS6KA2/CAMK2D/RIPK4/NRK/PRKCQ/ALPK2/PKN3/TRIB2/DAPK2/RET/MUSK/FGFR4/CAMK2G/KSR2/EPHA4/CDC42BPA/PKN1/LCK/SRPK3/PHKG1/MATK/MAP4K4/MELK/MLKL/UHMK1/TEK/LOC105065428/CDK19/MAST4/LYN/BMPR1B/EPHA3	49
MF	GO:0016849	phosphorus-oxygen lyase activity	3/1123	20/9295	0.441535	0.954522	105082946/105081234/105069370	ADCY8/ADCY2/GUCY1B3	3
MF	GO:0015077	monovalent inorganic cation transmembrane transporter activity	15/1123	117/9295	0.444759	0.954522	105079178/105076024/105072289/105062484/105081329/105080567/105064068/105077721/105082564/105069764/105067919/105063042/105071542/105070354/105062284	SLC1A1/ATP6V1C2/SLC9A4/KCNN4/KCNJ12/LOC105080567/ATP6V0B/LOC105077721/KCNN1/KCNT1/SLC9B2/ATP6V0A4/SLC6A4/TCIRG1/KCNJ8	15
MF	GO:0016763	transferase activity, transferring pentosyl groups	3/1123	21/9295	0.474579	0.973311	105080361/105083273/105083275	ART3/ART5/ART1	3
MF	GO:0022843	voltage-gated cation channel activity	3/1123	21/9295	0.474579	0.973311	105081329/105073272/105062284	KCNJ12/CACNB1/KCNJ8	3
MF	GO:0008233	peptidase activity	52/1123	424/9295	0.476395	0.973311	105071252/105064919/105082777/105081998/105077815/105071799/105076938/105081382/105077555/105074936/105069840/105078142/105073588/105077812/105069995/novel.1118/105064913/105083520/105079016/105064920/105072780/105080930/105075204/105070700/105067594/105064914/105067599/105078102/105064242/105065097/105067826/105078412/105072340/105080881/105074717/105077988/105067045/105070941/105064421/10506657…	ST14/PRSS22/PRSS8/CPVL/GZMK/CTSZ/CAPN3/ADAMTS20/USP43/UCHL1/LOC105069840/ADAMTSL5/HM13/LOC105077812/RNPEP/-/PRSS33/CTSC/PREPL/PRSS27/RHBDL2/ADAM19/AGBL1/CTSW/MMP3/LOC105064914/MMP7/GZMM/PSMB8/HPN/TMPRSS4/ADAMTS10/MASP1/DPEP1/LOC105074717/YBEY/DPP6/DDI2/NLN/ADAMTS9/CPO/CTSS/MMP2/ADAMTS12/ADAMTS15/LOC105074040/LOC105069792/PRSS35/XPNPEP3/ADAMTS18/PCSK5/PREP	52
MF	GO:0004190	aspartic-type endopeptidase activity	2/1123	13/9295	0.477618	0.973311	105073588/105070941	HM13/DDI2	2
MF	GO:0070001	aspartic-type peptidase activity	2/1123	13/9295	0.477618	0.973311	105073588/105070941	HM13/DDI2	2
MF	GO:0022836	gated channel activity	13/1123	103/9295	0.478118	0.973311	novel.135/105062484/105081329/105080623/105076866/105073272/105082564/105069764/105083340/105082624/105065182/105062284/105077500	-/KCNN4/KCNJ12/P2RX4/RYR3/CACNB1/KCNN1/KCNT1/CHRNA10/GABRG2/P2RX5/KCNJ8/CHRNB1	13
MF	GO:0022839	ion gated channel activity	13/1123	103/9295	0.478118	0.973311	novel.135/105062484/105081329/105080623/105076866/105073272/105082564/105069764/105083340/105082624/105065182/105062284/105077500	-/KCNN4/KCNJ12/P2RX4/RYR3/CACNB1/KCNN1/KCNT1/CHRNA10/GABRG2/P2RX5/KCNJ8/CHRNB1	13
MF	GO:0015631	tubulin binding	7/1123	54/9295	0.482741	0.973311	105078405/105069242/105078677/105071480/105075688/105083161/105062801	CAMSAP3/KIF7/KIFC3/MAPT/RITA1/MAP4/MAPRE2	7
MF	GO:0016746	transferase activity, transferring acyl groups	11/1123	87/9295	0.484911	0.973311	105066012/105061727/105078020/105068814/105081174/105063858/105075733/105071476/105076512/105076950/105062362	CRAT/ACAA1/AGPAT3/TGM1/SAT1/HADHB/LPCAT2/KAT6A/PDHX/TGM7/CROT	11
MF	GO:0005102	signaling receptor binding	30/1123	244/9295	0.488822	0.974153	105077837/105070812/105077504/105070386/novel.1265/105068401/105078516/105079294/105068068/105061632/105078070/105067059/105062352/105069870/105065062/105072925/105071832/105072375/105071376/105074585/105062615/105083884/105075918/105065479/105072137/105083770/105080430/105070874/105081283/105071872	CCL28/ADM2/TNFSF13/IGF2/-/INHBB/CXCL12/FIGF/XCL1/BMP6/DOK1/FGF13/PTHLH/IL17B/HCST/MSTN/DOK5/LRPAP1/LAMA3/BMP4/NTF4/BMP5/GDF11/FGF1/IL1B/FRS3/LOC105080430/WNT4/CCL2/NCOA3	30
MF	GO:0016773	phosphotransferase activity, alcohol group as acceptor	55/1123	451/9295	0.492576	0.974671	105069204/105071048/105075904/105080693/105071586/105083612/105076928/105072886/105080545/105081393/105064175/105081091/105077723/105079296/105081869/105068380/105066689/105078014/105067752/105079764/105073441/105065398/105067142/105078046/105075863/105074303/105073918/105065997/105062928/105069530/105072689/105080961/105062044/105075360/105075703/105064057/105064876/105083714/105068296/105066766…	EPHA1/PRKCZ/ERBB3/GCK/KSR1/PAK1/TYRO3/TTN/STK17A/NUAK1/MAPK13/GK/MAPK10/BMX/PRKG1/OBSCN/PRKCI/PFKL/HK2/MYLK4/LOC105073441/RPS6KA2/CAMK2D/RIPK4/NRK/PRKCQ/ALPK2/PKN3/TRIB2/DAPK2/RET/MUSK/FGFR4/CAMK2G/KSR2/EPHA4/FGGY/CDC42BPA/PKN1/LCK/SRPK3/PHKG1/MATK/SHPK/MAP4K4/MELK/MLKL/UHMK1/TEK/LOC105065428/CDK19/MAST4/LYN/BMPR1B/EPHA3	55
MF	GO:0004180	carboxypeptidase activity	3/1123	22/9295	0.50669	0.981856	105081998/105075204/105072966	CPVL/AGBL1/CPO	3
MF	GO:0008194	UDP-glycosyltransferase activity	3/1123	22/9295	0.50669	0.981856	105067290/105076667/105072703	GCNT1/B4GALNT3/UGGT2	3
MF	GO:0030545	receptor regulator activity	19/1123	155/9295	0.510284	0.981856	105077837/105070812/105070386/novel.1265/105068401/105078516/105079294/105068068/105061632/105067059/105062352/105069870/105072925/105074585/105083884/105075918/105065479/105080430/105081283	CCL28/ADM2/IGF2/-/INHBB/CXCL12/FIGF/XCL1/BMP6/FGF13/PTHLH/IL17B/MSTN/BMP4/BMP5/GDF11/FGF1/LOC105080430/CCL2	19
MF	GO:0048018	receptor ligand activity	19/1123	155/9295	0.510284	0.981856	105077837/105070812/105070386/novel.1265/105068401/105078516/105079294/105068068/105061632/105067059/105062352/105069870/105072925/105074585/105083884/105075918/105065479/105080430/105081283	CCL28/ADM2/IGF2/-/INHBB/CXCL12/FIGF/XCL1/BMP6/FGF13/PTHLH/IL17B/MSTN/BMP4/BMP5/GDF11/FGF1/LOC105080430/CCL2	19
MF	GO:0016651	oxidoreductase activity, acting on NAD(P)H	2/1123	14/9295	0.518123	0.986074	105077832/105072973	NNT/NDUFS1	2
MF	GO:0005216	ion channel activity	24/1123	199/9295	0.536976	0.986074	105070382/novel.135/105062484/105070486/105081329/105080623/105076866/105073272/105082536/105067008/105082564/novel.137/105062940/105069764/105070011/105063570/105083340/105063674/105078940/105082624/105065182/105062284/105080606/105077500	KCNQ1/-/KCNN4/TRPV6/KCNJ12/P2RX4/RYR3/CACNB1/TMEM38A/LOC105067008/KCNN1/-/KCNS3/KCNT1/CACNA1S/TRPM8/CHRNA10/KCNA2/KCNQ5/GABRG2/P2RX5/KCNJ8/HVCN1/CHRNB1	24
MF	GO:0015267	channel activity	24/1123	199/9295	0.536976	0.986074	105070382/novel.135/105062484/105070486/105081329/105080623/105076866/105073272/105082536/105067008/105082564/novel.137/105062940/105069764/105070011/105063570/105083340/105063674/105078940/105082624/105065182/105062284/105080606/105077500	KCNQ1/-/KCNN4/TRPV6/KCNJ12/P2RX4/RYR3/CACNB1/TMEM38A/LOC105067008/KCNN1/-/KCNS3/KCNT1/CACNA1S/TRPM8/CHRNA10/KCNA2/KCNQ5/GABRG2/P2RX5/KCNJ8/HVCN1/CHRNB1	24
MF	GO:0022803	passive transmembrane transporter activity	24/1123	199/9295	0.536976	0.986074	105070382/novel.135/105062484/105070486/105081329/105080623/105076866/105073272/105082536/105067008/105082564/novel.137/105062940/105069764/105070011/105063570/105083340/105063674/105078940/105082624/105065182/105062284/105080606/105077500	KCNQ1/-/KCNN4/TRPV6/KCNJ12/P2RX4/RYR3/CACNB1/TMEM38A/LOC105067008/KCNN1/-/KCNS3/KCNT1/CACNA1S/TRPM8/CHRNA10/KCNA2/KCNQ5/GABRG2/P2RX5/KCNJ8/HVCN1/CHRNB1	24
MF	GO:0022838	substrate-specific channel activity	24/1123	199/9295	0.536976	0.986074	105070382/novel.135/105062484/105070486/105081329/105080623/105076866/105073272/105082536/105067008/105082564/novel.137/105062940/105069764/105070011/105063570/105083340/105063674/105078940/105082624/105065182/105062284/105080606/105077500	KCNQ1/-/KCNN4/TRPV6/KCNJ12/P2RX4/RYR3/CACNB1/TMEM38A/LOC105067008/KCNN1/-/KCNS3/KCNT1/CACNA1S/TRPM8/CHRNA10/KCNA2/KCNQ5/GABRG2/P2RX5/KCNJ8/HVCN1/CHRNB1	24
MF	GO:0043565	sequence-specific DNA binding	17/1123	141/9295	0.542845	0.986074	105076515/105074228/105076514/105068045/105069993/105071703/105081118/105078476/105076770/105078105/105064198/105064603/105071171/105062226/105065101/105073246/105079041	ELF5/GATA3/EHF/RXRG/ELF3/RORC/ERG/FOXA1/CREB3L1/LOC105078105/SPDEF/NR2F1/RERE/ETV6/ETV2/THRA/FOXN2	17
MF	GO:0004129	cytochrome-c oxidase activity	2/1123	15/9295	0.556475	0.986074	105080567/105077721	LOC105080567/LOC105077721	2
MF	GO:0008565	protein transporter activity	2/1123	15/9295	0.556475	0.986074	105066154/105077162	KPNA3/KPNA5	2
MF	GO:0015002	heme-copper terminal oxidase activity	2/1123	15/9295	0.556475	0.986074	105080567/105077721	LOC105080567/LOC105077721	2
MF	GO:0016675	oxidoreductase activity, acting on a heme group of donors	2/1123	15/9295	0.556475	0.986074	105080567/105077721	LOC105080567/LOC105077721	2
MF	GO:0016676	oxidoreductase activity, acting on a heme group of donors, oxygen as acceptor	2/1123	15/9295	0.556475	0.986074	105080567/105077721	LOC105080567/LOC105077721	2
MF	GO:0003700	DNA binding transcription factor activity	32/1123	268/9295	0.557623	0.986074	105076515/105074228/105064509/105076514/105079330/105068045/105069993/105069905/105071703/105081118/105076907/105078476/105070575/105076770/105078105/105084104/105082989/105064198/105064603/105066821/105076619/105071171/105079620/105061681/105062226/105065101/105073328/105064802/105082148/105076675/105073246/105079041	ELF5/GATA3/IRF6/EHF/TBX15/RXRG/ELF3/IRF7/RORC/ERG/SIM1/FOXA1/TBX1/CREB3L1/LOC105078105/ZKSCAN8/NFIB/SPDEF/NR2F1/TFDP2/TEAD1/RERE/RUNX1T1/E2F3/ETV6/ETV2/NFAT5/NFIA/SMAD5/ZNF215/THRA/FOXN2	32
MF	GO:0015276	ligand-gated ion channel activity	9/1123	75/9295	0.561956	0.986074	novel.135/105081329/105080623/105076866/105083340/105082624/105065182/105062284/105077500	-/KCNJ12/P2RX4/RYR3/CHRNA10/GABRG2/P2RX5/KCNJ8/CHRNB1	9
MF	GO:0022834	ligand-gated channel activity	9/1123	75/9295	0.561956	0.986074	novel.135/105081329/105080623/105076866/105083340/105082624/105065182/105062284/105077500	-/KCNJ12/P2RX4/RYR3/CHRNA10/GABRG2/P2RX5/KCNJ8/CHRNB1	9
MF	GO:0016829	lyase activity	7/1123	59/9295	0.58043	0.999994	105082946/105072074/105081234/105072680/105082834/105070740/105069370	ADCY8/ENO3/ADCY2/GADL1/ALDOA/ALAD/GUCY1B3	7
MF	GO:0016705	oxidoreductase activity, acting on paired donors, with incorporation or reduction of molecular oxygen	10/1123	85/9295	0.586019	0.999994	105081292/105064023/105075773/105062871/105072505/105061993/105071584/105064851/105070385/105078708	PAH/LOC105064023/LOC105075773/LOC105062871/LOC105072505/HMOX1/NOS2/LOC105064851/TH/OGFOD1	10
MF	GO:0000287	magnesium ion binding	3/1123	25/9295	0.596334	0.999994	105072074/105072771/105064456	ENO3/NT5C1A/MAST4	3
MF	GO:0005126	cytokine receptor binding	8/1123	69/9295	0.605139	0.999994	105077837/105077504/novel.1265/105078516/105068068/105072137/105080430/105081283	CCL28/TNFSF13/-/CXCL12/XCL1/IL1B/LOC105080430/CCL2	8
MF	GO:0005249	voltage-gated potassium channel activity	2/1123	17/9295	0.626484	0.999994	105081329/105062284	KCNJ12/KCNJ8	2
MF	GO:0051287	NAD binding	2/1123	17/9295	0.626484	0.999994	105083107/105076223	ME1/GPD1	2
MF	GO:0052689	carboxylic ester hydrolase activity	2/1123	17/9295	0.626484	0.999994	105082858/105066558	PON1/LOC105066558	2
MF	GO:0003682	chromatin binding	2/1123	18/9295	0.658133	0.999994	105083065/105071171	CENPB/RERE	2
MF	GO:0051213	dioxygenase activity	2/1123	18/9295	0.658133	0.999994	105081603/105078708	HGD/OGFOD1	2
MF	GO:0140110	transcription regulator activity	34/1123	297/9295	0.660361	0.999994	105076515/105074228/105064509/105076514/105079330/105068045/105069993/105069905/105071703/105081118/105076907/105078476/novel.1472/105070575/105076770/105078105/105084104/105082989/105064198/105064603/105066821/105076619/105071171/105079620/105061681/105062226/105065101/105073328/105064802/105082148/105076675/105073246/105079041/105071872	ELF5/GATA3/IRF6/EHF/TBX15/RXRG/ELF3/IRF7/RORC/ERG/SIM1/FOXA1/-/TBX1/CREB3L1/LOC105078105/ZKSCAN8/NFIB/SPDEF/NR2F1/TFDP2/TEAD1/RERE/RUNX1T1/E2F3/ETV6/ETV2/NFAT5/NFIA/SMAD5/ZNF215/THRA/FOXN2/NCOA3	34
MF	GO:0005244	voltage-gated ion channel activity	3/1123	28/9295	0.674638	0.999994	105081329/105073272/105062284	KCNJ12/CACNB1/KCNJ8	3
MF	GO:0022832	voltage-gated channel activity	3/1123	28/9295	0.674638	0.999994	105081329/105073272/105062284	KCNJ12/CACNB1/KCNJ8	3
MF	GO:0016462	pyrophosphatase activity	29/1123	256/9295	0.67509	0.999994	105071711/105073957/105067292/105070773/105066033/105069242/105072674/105067419/105078677/105073734/105080493/105065142/105065590/105068782/105067005/105073733/105076592/105080017/105077561/105078612/105063144/105064115/105082492/105063923/105071442/105077594/105063922/105075967/105077559	CGN/MYO5B/PRUNE2/DNAH5/MYO18B/KIF7/ABCC4/ABCA1/KIFC3/ABCC1/MYO5A/ABCC11/CANT1/LOC105068782/ATP2B1/ABCC6/ABCC8/LOC105080017/LOC105077561/DNAH11/CFTR/MDN1/LOC105082492/ABCA6/TUBB6/LOC105077594/ABCA10/TUBA8/MYH3	29
MF	GO:0004181	metallocarboxypeptidase activity	2/1123	19/9295	0.687594	0.999994	105075204/105072966	AGBL1/CPO	2
MF	GO:0008235	metalloexopeptidase activity	2/1123	19/9295	0.687594	0.999994	105075204/105072966	AGBL1/CPO	2
MF	GO:0016830	carbon-carbon lyase activity	2/1123	19/9295	0.687594	0.999994	105072680/105082834	GADL1/ALDOA	2
MF	GO:0046906	tetrapyrrole binding	11/1123	102/9295	0.70193	0.999994	105065871/105061899/105064023/105075310/105075773/105062871/105070079/105072505/105066086/105064851/105069370	LPO/MB/LOC105064023/PXDN/LOC105075773/LOC105062871/TCN1/LOC105072505/TCN2/LOC105064851/GUCY1B3	11
MF	GO:0005506	iron ion binding	10/1123	94/9295	0.713599	0.999994	105079739/105064023/105078585/105075773/105078647/105062871/105072505/105064851/105077419/105078708	MSMO1/LOC105064023/FA2H/LOC105075773/SC5D/LOC105062871/LOC105072505/LOC105064851/LOC105077419/OGFOD1	10
MF	GO:0015103	inorganic anion transmembrane transporter activity	2/1123	20/9295	0.714934	0.999994	105069875/105073381	SLC26A2/SLC34A3	2
MF	GO:0016853	isomerase activity	6/1123	58/9295	0.71754	0.999994	105079388/105069124/105066960/105080533/105075138/105083313	EBP/PPIB/FUOM/PPIA/ERO1LB/PGM2L1	6
MF	GO:0016817	hydrolase activity, acting on acid anhydrides	30/1123	270/9295	0.717843	0.999994	105071711/105073957/105067292/105070773/105066033/105069242/105072674/105067419/105078677/105073734/105080493/105065142/105065590/105068782/105067005/105073733/105076592/105080017/105077561/105075737/105078612/105063144/105064115/105082492/105063923/105071442/105077594/105063922/105075967/105077559	CGN/MYO5B/PRUNE2/DNAH5/MYO18B/KIF7/ABCC4/ABCA1/KIFC3/ABCC1/MYO5A/ABCC11/CANT1/LOC105068782/ATP2B1/ABCC6/ABCC8/LOC105080017/LOC105077561/CHD9/DNAH11/CFTR/MDN1/LOC105082492/ABCA6/TUBB6/LOC105077594/ABCA10/TUBA8/MYH3	30
MF	GO:0016818	hydrolase activity, acting on acid anhydrides, in phosphorus-containing anhydrides	29/1123	262/9295	0.722991	0.999994	105071711/105073957/105067292/105070773/105066033/105069242/105072674/105067419/105078677/105073734/105080493/105065142/105065590/105068782/105067005/105073733/105076592/105080017/105077561/105078612/105063144/105064115/105082492/105063923/105071442/105077594/105063922/105075967/105077559	CGN/MYO5B/PRUNE2/DNAH5/MYO18B/KIF7/ABCC4/ABCA1/KIFC3/ABCC1/MYO5A/ABCC11/CANT1/LOC105068782/ATP2B1/ABCC6/ABCC8/LOC105080017/LOC105077561/DNAH11/CFTR/MDN1/LOC105082492/ABCA6/TUBB6/LOC105077594/ABCA10/TUBA8/MYH3	29
MF	GO:0005086	ARF guanyl-nucleotide exchange factor activity	1/1123	10/9295	0.72426	0.999994	105062585	CYTH2	1
MF	GO:0008375	acetylglucosaminyltransferase activity	1/1123	10/9295	0.72426	0.999994	105067290	GCNT1	1
MF	GO:0010181	FMN binding	1/1123	10/9295	0.72426	0.999994	105071584	NOS2	1
MF	GO:0015116	sulfate transmembrane transporter activity	1/1123	10/9295	0.72426	0.999994	105069875	SLC26A2	1
MF	GO:0016709	oxidoreductase activity, acting on paired donors, with incorporation or reduction of molecular oxygen, NAD(P)H as one donor, and incorporation of one atom of oxygen	1/1123	10/9295	0.72426	0.999994	105071584	NOS2	1
MF	GO:0016814	hydrolase activity, acting on carbon-nitrogen (but not peptide) bonds, in cyclic amidines	1/1123	10/9295	0.72426	0.999994	105083756	APOBEC2	1
MF	GO:1901682	sulfur compound transmembrane transporter activity	1/1123	10/9295	0.72426	0.999994	105069875	SLC26A2	1
MF	GO:0008289	lipid binding	11/1123	105/9295	0.73776	0.999994	105073481/105075681/105067645/105080652/105082065/105071732/105079499/105073171/105062166/105083293/105071709	LBP/GLTP/DLC1/HIP1R/SNX24/ANXA9/ZCCHC14/LOC105073171/STAR/STARD10/SNX27	11
MF	GO:0003755	peptidyl-prolyl cis-trans isomerase activity	2/1123	21/9295	0.740234	0.999994	105069124/105080533	PPIB/PPIA	2
MF	GO:0016859	cis-trans isomerase activity	2/1123	21/9295	0.740234	0.999994	105069124/105080533	PPIB/PPIA	2
MF	GO:0044877	protein-containing complex binding	6/1123	60/9295	0.74797	0.999994	105080426/105080987/105078070/105072144/105071832/105083770	SHROOM3/CTNNAL1/DOK1/LOC105072144/DOK5/FRS3	6
MF	GO:0016765	transferase activity, transferring alkyl or aryl (other than methyl) groups	1/1123	11/9295	0.75761	0.999994	105067519	PTAR1	1
MF	GO:0050661	NADP binding	1/1123	11/9295	0.75761	0.999994	105077832	NNT	1
MF	GO:0005231	excitatory extracellular ligand-gated ion channel activity	2/1123	22/9295	0.763589	0.999994	105080623/105065182	P2RX4/P2RX5	2
MF	GO:0015370	solute:sodium symporter activity	2/1123	22/9295	0.763589	0.999994	105079178/105071542	SLC1A1/SLC6A4	2
MF	GO:0017111	nucleoside-triphosphatase activity	27/1123	252/9295	0.777518	0.999994	105071711/105073957/105070773/105066033/105069242/105072674/105067419/105078677/105073734/105080493/105065142/105068782/105067005/105073733/105076592/105080017/105077561/105078612/105063144/105064115/105082492/105063923/105071442/105077594/105063922/105075967/105077559	CGN/MYO5B/DNAH5/MYO18B/KIF7/ABCC4/ABCA1/KIFC3/ABCC1/MYO5A/ABCC11/LOC105068782/ATP2B1/ABCC6/ABCC8/LOC105080017/LOC105077561/DNAH11/CFTR/MDN1/LOC105082492/ABCA6/TUBB6/LOC105077594/ABCA10/TUBA8/MYH3	27
MF	GO:0005096	GTPase activator activity	3/1123	33/9295	0.779144	0.999994	105064365/105082943/105065468	IQGAP2/ASAP1/ARAP3	3
MF	GO:0008135	translation factor activity, RNA binding	3/1123	33/9295	0.779144	0.999994	105081426/105073793/105072974	EIF4E3/EEF1D/EEF1B2	3
MF	GO:0004518	nuclease activity	4/1123	43/9295	0.780101	0.999994	105077129/105081839/105074214/105068330	REV3L/RPP30/POLA1/DNASE2	4
MF	GO:0004559	alpha-mannosidase activity	1/1123	12/9295	0.786929	0.999994	105073530	EDEM2	1
MF	GO:0015923	mannosidase activity	1/1123	12/9295	0.786929	0.999994	105073530	EDEM2	1
MF	GO:0051082	unfolded protein binding	2/1123	24/9295	0.804865	0.999994	105067312/105069148	DNAJB5/DNAJA4	2
MF	GO:0003684	damaged DNA binding	1/1123	13/9295	0.812705	0.999994	105083370	NEIL2	1
MF	GO:0019825	oxygen binding	1/1123	13/9295	0.812705	0.999994	105061899	MB	1
MF	GO:0008378	galactosyltransferase activity	1/1123	14/9295	0.835366	0.999994	105082559	B3GNT3	1
MF	GO:0008484	sulfuric ester hydrolase activity	1/1123	14/9295	0.835366	0.999994	105070824	ARSA	1
MF	GO:0005044	scavenger receptor activity	2/1123	26/9295	0.839603	0.999994	105071333/105076165	LOC105071333/ENDOU	2
MF	GO:0015293	symporter activity	2/1123	26/9295	0.839603	0.999994	105079178/105071542	SLC1A1/SLC6A4	2
MF	GO:0015294	solute:cation symporter activity	2/1123	26/9295	0.839603	0.999994	105079178/105071542	SLC1A1/SLC6A4	2
MF	GO:0038024	cargo receptor activity	2/1123	26/9295	0.839603	0.999994	105071333/105076165	LOC105071333/ENDOU	2
MF	GO:0016798	hydrolase activity, acting on glycosyl bonds	5/1123	58/9295	0.845783	0.999994	105083370/105066601/105065753/105073530/105083393	NEIL2/GBE1/MPG/EDEM2/LCT	5
MF	GO:0008017	microtubule binding	4/1123	48/9295	0.848019	0.999994	105078405/105069242/105078677/105062801	CAMSAP3/KIF7/KIFC3/MAPRE2	4
MF	GO:0020037	heme binding	9/1123	98/9295	0.852373	0.999994	105065871/105061899/105064023/105075310/105075773/105062871/105072505/105064851/105069370	LPO/MB/LOC105064023/PXDN/LOC105075773/LOC105062871/LOC105072505/LOC105064851/GUCY1B3	9
MF	GO:0004198	calcium-dependent cysteine-type endopeptidase activity	1/1123	15/9295	0.855286	0.999994	105076938	CAPN3	1
MF	GO:0005544	calcium-dependent phospholipid binding	1/1123	15/9295	0.855286	0.999994	105071732	ANXA9	1
MF	GO:0003777	microtubule motor activity	4/1123	50/9295	0.869747	0.999994	105070773/105069242/105078677/105078612	DNAH5/KIF7/KIFC3/DNAH11	4
MF	GO:0016747	transferase activity, transferring acyl groups other than amino-acyl groups	4/1123	50/9295	0.869747	0.999994	105061727/105081174/105063858/105071476	ACAA1/SAT1/HADHB/KAT6A	4
MF	GO:0004197	cysteine-type endopeptidase activity	1/1123	16/9295	0.872799	0.999994	105076938	CAPN3	1
MF	GO:0005164	tumor necrosis factor receptor binding	1/1123	16/9295	0.872799	0.999994	105077504	TNFSF13	1
MF	GO:0005326	neurotransmitter transporter activity	1/1123	16/9295	0.872799	0.999994	105071542	SLC6A4	1
MF	GO:0005328	neurotransmitter:sodium symporter activity	1/1123	16/9295	0.872799	0.999994	105071542	SLC6A4	1
MF	GO:0016702	oxidoreductase activity, acting on single donors with incorporation of molecular oxygen, incorporation of two atoms of oxygen	1/1123	16/9295	0.872799	0.999994	105081603	HGD	1
MF	GO:0016831	carboxy-lyase activity	1/1123	16/9295	0.872799	0.999994	105072680	GADL1	1
MF	GO:0032813	tumor necrosis factor receptor superfamily binding	1/1123	16/9295	0.872799	0.999994	105077504	TNFSF13	1
MF	GO:0008234	cysteine-type peptidase activity	7/1123	81/9295	0.873205	0.999994	105071799/105076938/105077555/105074936/105083520/105070700/105071741	CTSZ/CAPN3/USP43/UCHL1/CTSC/CTSW/CTSS	7
MF	GO:0000988	transcription factor activity, protein binding	2/1123	29/9295	0.881272	0.999994	novel.1472/105071872	-/NCOA3	2
MF	GO:0000989	transcription factor activity, transcription factor binding	2/1123	29/9295	0.881272	0.999994	novel.1472/105071872	-/NCOA3	2
MF	GO:0003712	transcription cofactor activity	2/1123	29/9295	0.881272	0.999994	novel.1472/105071872	-/NCOA3	2
MF	GO:0030695	GTPase regulator activity	3/1123	41/9295	0.887811	0.999994	105064365/105082943/105065468	IQGAP2/ASAP1/ARAP3	3
MF	GO:0016701	oxidoreductase activity, acting on single donors with incorporation of molecular oxygen	1/1123	17/9295	0.888193	0.999994	105081603	HGD	1
MF	GO:0046983	protein dimerization activity	19/1123	199/9295	0.891479	0.999994	105062411/105074785/105063202/105072017/105076559/105076565/105076907/105081570/105062301/105065889/105062250/105076153/105066249/105079242/105081727/105066309/105073930/105077194/105070857	ANO9/MEF2C/STRA8/MYF6/ANO3/ANO5/SIM1/KIAA2018/BHLHE41/TAL1/LOC105062250/ANO6/LOC105066249/ZBED6/BTRC/SOHLH2/TCF4/HEY2/ID3	19
MF	GO:0005230	extracellular ligand-gated ion channel activity	5/1123	63/9295	0.892235	0.999994	105080623/105083340/105082624/105065182/105077500	P2RX4/CHRNA10/GABRG2/P2RX5/CHRNB1	5
MF	GO:0005543	phospholipid binding	5/1123	63/9295	0.892235	0.999994	105080652/105082065/105071732/105079499/105071709	HIP1R/SNX24/ANXA9/ZCCHC14/SNX27	5
MF	GO:0008047	enzyme activator activity	3/1123	42/9295	0.897339	0.999994	105064365/105082943/105065468	IQGAP2/ASAP1/ARAP3	3
MF	GO:0001882	nucleoside binding	22/1123	230/9295	0.904484	0.999994	105068134/105079025/105065864/105070322/105082276/105062268/105076193/105063703/105064315/105077665/105083620/105071300/105073166/105077789/105082447/105068467/105066897/105074214/105080483/105075097/105076190/105071423	RAB25/RHOQ/SEPT4/RHOD/RRAGB/RERGL/ARF3/RHOC/RASL10B/RASL11B/ADSS/RHOBTB1/IFT27/RAB3C/ARL4A/EEF1A2/RAB20/POLA1/RAB27A/RHOU/RND1/RAB12	22
MF	GO:0004540	ribonuclease activity	1/1123	19/9295	0.913622	0.999994	105081839	RPP30	1
MF	GO:0016866	intramolecular transferase activity	1/1123	19/9295	0.913622	0.999994	105083313	PGM2L1	1
MF	GO:0016874	ligase activity	5/1123	67/9295	0.920188	0.999994	105082651/105073532/105083620/105072752/105075190	ASNS/GSS/ADSS/CTPS1/TARSL2	5
MF	GO:0005179	hormone activity	3/1123	45/9295	0.9217	0.999994	105070812/105070386/105062352	ADM2/IGF2/PTHLH	3
MF	GO:0035091	phosphatidylinositol binding	3/1123	45/9295	0.9217	0.999994	105082065/105079499/105071709	SNX24/ZCCHC14/SNX27	3
MF	GO:0004519	endonuclease activity	1/1123	20/9295	0.92408	0.999994	105068330	DNASE2	1
MF	GO:0016758	transferase activity, transferring hexosyl groups	6/1123	79/9295	0.927642	0.999994	105070647/105069746/105067290/105076667/105082559/105072703	PYGM/LOC105069746/GCNT1/B4GALNT3/B3GNT3/UGGT2	6
MF	GO:0060589	nucleoside-triphosphatase regulator activity	3/1123	46/9295	0.928565	0.999994	105064365/105082943/105065468	IQGAP2/ASAP1/ARAP3	3
MF	GO:0015081	sodium ion transmembrane transporter activity	2/1123	34/9295	0.92916	0.999994	105079178/105071542	SLC1A1/SLC6A4	2
MF	GO:0001883	purine nucleoside binding	21/1123	229/9295	0.933904	0.999994	105068134/105079025/105065864/105070322/105082276/105062268/105076193/105063703/105064315/105077665/105083620/105071300/105073166/105077789/105082447/105068467/105066897/105080483/105075097/105076190/105071423	RAB25/RHOQ/SEPT4/RHOD/RRAGB/RERGL/ARF3/RHOC/RASL10B/RASL11B/ADSS/RHOBTB1/IFT27/RAB3C/ARL4A/EEF1A2/RAB20/RAB27A/RHOU/RND1/RAB12	21
MF	GO:0005525	GTP binding	21/1123	229/9295	0.933904	0.999994	105068134/105079025/105065864/105070322/105082276/105062268/105076193/105063703/105064315/105077665/105083620/105071300/105073166/105077789/105082447/105068467/105066897/105080483/105075097/105076190/105071423	RAB25/RHOQ/SEPT4/RHOD/RRAGB/RERGL/ARF3/RHOC/RASL10B/RASL11B/ADSS/RHOBTB1/IFT27/RAB3C/ARL4A/EEF1A2/RAB20/RAB27A/RHOU/RND1/RAB12	21
MF	GO:0032549	ribonucleoside binding	21/1123	229/9295	0.933904	0.999994	105068134/105079025/105065864/105070322/105082276/105062268/105076193/105063703/105064315/105077665/105083620/105071300/105073166/105077789/105082447/105068467/105066897/105080483/105075097/105076190/105071423	RAB25/RHOQ/SEPT4/RHOD/RRAGB/RERGL/ARF3/RHOC/RASL10B/RASL11B/ADSS/RHOBTB1/IFT27/RAB3C/ARL4A/EEF1A2/RAB20/RAB27A/RHOU/RND1/RAB12	21
MF	GO:0032550	purine ribonucleoside binding	21/1123	229/9295	0.933904	0.999994	105068134/105079025/105065864/105070322/105082276/105062268/105076193/105063703/105064315/105077665/105083620/105071300/105073166/105077789/105082447/105068467/105066897/105080483/105075097/105076190/105071423	RAB25/RHOQ/SEPT4/RHOD/RRAGB/RERGL/ARF3/RHOC/RASL10B/RASL11B/ADSS/RHOBTB1/IFT27/RAB3C/ARL4A/EEF1A2/RAB20/RAB27A/RHOU/RND1/RAB12	21
MF	GO:0032561	guanyl ribonucleotide binding	21/1123	229/9295	0.933904	0.999994	105068134/105079025/105065864/105070322/105082276/105062268/105076193/105063703/105064315/105077665/105083620/105071300/105073166/105077789/105082447/105068467/105066897/105080483/105075097/105076190/105071423	RAB25/RHOQ/SEPT4/RHOD/RRAGB/RERGL/ARF3/RHOC/RASL10B/RASL11B/ADSS/RHOBTB1/IFT27/RAB3C/ARL4A/EEF1A2/RAB20/RAB27A/RHOU/RND1/RAB12	21
MF	GO:0004553	hydrolase activity, hydrolyzing O-glycosyl compounds	3/1123	48/9295	0.940663	0.999994	105066601/105073530/105083393	GBE1/EDEM2/LCT	3
MF	GO:0004298	threonine-type endopeptidase activity	1/1123	23/9295	0.948455	0.999994	105064242	PSMB8	1
MF	GO:0070003	threonine-type peptidase activity	1/1123	23/9295	0.948455	0.999994	105064242	PSMB8	1
MF	GO:0003743	translation initiation factor activity	1/1123	24/9295	0.954698	0.999994	105081426	EIF4E3	1
MF	GO:0008080	N-acetyltransferase activity	1/1123	24/9295	0.954698	0.999994	105081174	SAT1	1
MF	GO:1901681	sulfur compound binding	1/1123	24/9295	0.954698	0.999994	105072375	LRPAP1	1
MF	GO:0016407	acetyltransferase activity	1/1123	25/9295	0.960185	0.999994	105081174	SAT1	1
MF	GO:0016779	nucleotidyltransferase activity	3/1123	53/9295	0.963091	0.999994	105080541/105074214/105081608	POLD2/POLA1/POLQ	3
MF	GO:0019001	guanyl nucleotide binding	21/1123	246/9295	0.970948	0.999994	105068134/105079025/105065864/105070322/105082276/105062268/105076193/105063703/105064315/105077665/105083620/105071300/105073166/105077789/105082447/105068467/105066897/105080483/105075097/105076190/105071423	RAB25/RHOQ/SEPT4/RHOD/RRAGB/RERGL/ARF3/RHOC/RASL10B/RASL11B/ADSS/RHOBTB1/IFT27/RAB3C/ARL4A/EEF1A2/RAB20/RAB27A/RHOU/RND1/RAB12	21
MF	GO:0004888	transmembrane signaling receptor activity	34/1123	379/9295	0.979371	0.999994	105061778/105075904/105081365/105061675/105083954/105080623/105075506/105064590/105076075/105077897/105075540/105071000/105066709/105082616/105065692/105077892/105075650/105068664/105061949/105071180/105076887/105065768/105080394/105071068/105081270/105075229/105064363/105071266/105081425/105065182/105083064/105062066/105067883/105073289	ACKR2/ERBB3/AVPR1A/ADORA2B/DISP1/P2RX4/ELTD1/GPR98/AVPR2/GPR146/PTGER3/GPR157/P2RY1/LPAR2/GPR124/BAI1/CHRM3/EDNRA/PTCH2/GPR153/GPR176/UTS2R/NPFFR2/LOC105071068/AGTR1/VIPR2/F2RL1/TEK/GPR27/P2RX5/ADRA1D/DRD1/BMPR1B/GPR179	34
MF	GO:0036459	thiol-dependent ubiquitinyl hydrolase activity	2/1123	46/9295	0.980608	0.999994	105077555/105074936	USP43/UCHL1	2
MF	GO:0101005	ubiquitinyl hydrolase activity	2/1123	46/9295	0.980608	0.999994	105077555/105074936	USP43/UCHL1	2
MF	GO:0016410	N-acyltransferase activity	1/1123	31/9295	0.981658	0.999994	105081174	SAT1	1
MF	GO:0038023	signaling receptor activity	34/1123	382/9295	0.981952	0.999994	105061778/105075904/105081365/105061675/105083954/105080623/105075506/105064590/105076075/105077897/105075540/105071000/105066709/105082616/105065692/105077892/105075650/105068664/105061949/105071180/105076887/105065768/105080394/105071068/105081270/105075229/105064363/105071266/105081425/105065182/105083064/105062066/105067883/105073289	ACKR2/ERBB3/AVPR1A/ADORA2B/DISP1/P2RX4/ELTD1/GPR98/AVPR2/GPR146/PTGER3/GPR157/P2RY1/LPAR2/GPR124/BAI1/CHRM3/EDNRA/PTCH2/GPR153/GPR176/UTS2R/NPFFR2/LOC105071068/AGTR1/VIPR2/F2RL1/TEK/GPR27/P2RX5/ADRA1D/DRD1/BMPR1B/GPR179	34
MF	GO:0060089	molecular transducer activity	34/1123	382/9295	0.981952	0.999994	105061778/105075904/105081365/105061675/105083954/105080623/105075506/105064590/105076075/105077897/105075540/105071000/105066709/105082616/105065692/105077892/105075650/105068664/105061949/105071180/105076887/105065768/105080394/105071068/105081270/105075229/105064363/105071266/105081425/105065182/105083064/105062066/105067883/105073289	ACKR2/ERBB3/AVPR1A/ADORA2B/DISP1/P2RX4/ELTD1/GPR98/AVPR2/GPR146/PTGER3/GPR157/P2RY1/LPAR2/GPR124/BAI1/CHRM3/EDNRA/PTCH2/GPR153/GPR176/UTS2R/NPFFR2/LOC105071068/AGTR1/VIPR2/F2RL1/TEK/GPR27/P2RX5/ADRA1D/DRD1/BMPR1B/GPR179	34
MF	GO:0004871	signal transducer activity	38/1123	421/9295	0.982575	0.999994	105061778/105075904/105062713/105081365/105061675/novel.135/105083954/105080623/105076866/105075506/105064590/105076075/105077897/105075540/105074727/105071000/105066709/105082616/105065692/105077892/105075650/105068664/105061949/105071180/105076887/105065768/105080394/105071068/105081270/105075229/105064363/105071266/105081425/105065182/105083064/105062066/105067883/105073289	ACKR2/ERBB3/CBLC/AVPR1A/ADORA2B/-/DISP1/P2RX4/RYR3/ELTD1/GPR98/AVPR2/GPR146/PTGER3/RGS6/GPR157/P2RY1/LPAR2/GPR124/BAI1/CHRM3/EDNRA/PTCH2/GPR153/GPR176/UTS2R/NPFFR2/LOC105071068/AGTR1/VIPR2/F2RL1/TEK/GPR27/P2RX5/ADRA1D/DRD1/BMPR1B/GPR179	38
MF	GO:0019783	ubiquitin-like protein-specific protease activity	2/1123	47/9295	0.982641	0.999994	105077555/105074936	USP43/UCHL1	2
MF	GO:0004812	aminoacyl-tRNA ligase activity	1/1123	34/9295	0.987553	0.999994	105075190	TARSL2	1
MF	GO:0016875	ligase activity, forming carbon-oxygen bonds	1/1123	34/9295	0.987553	0.999994	105075190	TARSL2	1
MF	GO:0008168	methyltransferase activity	4/1123	78/9295	0.988691	0.999994	105070538/105067148/105081437/105076230	COMT/MGMT/METTL7B/METTL7A	4
MF	GO:0004842	ubiquitin-protein transferase activity	1/1123	37/9295	0.991554	0.999994	105080477	NEDD4	1
MF	GO:0019787	ubiquitin-like protein transferase activity	1/1123	37/9295	0.991554	0.999994	105080477	NEDD4	1
MF	GO:0140101	catalytic activity, acting on a tRNA	2/1123	55/9295	0.992926	0.999994	105066558/105075190	LOC105066558/TARSL2	2
MF	GO:0016741	transferase activity, transferring one-carbon groups	4/1123	84/9295	0.993635	0.999994	105070538/105067148/105081437/105076230	COMT/MGMT/METTL7B/METTL7A	4
MF	GO:0004930	G-protein coupled receptor activity	27/1123	335/9295	0.993784	0.999994	105061778/105081365/105061675/105075506/105064590/105076075/105077897/105075540/105071000/105066709/105082616/105065692/105077892/105075650/105068664/105071180/105076887/105065768/105080394/105071068/105081270/105075229/105064363/105081425/105083064/105062066/105073289	ACKR2/AVPR1A/ADORA2B/ELTD1/GPR98/AVPR2/GPR146/PTGER3/GPR157/P2RY1/LPAR2/GPR124/BAI1/CHRM3/EDNRA/GPR153/GPR176/UTS2R/NPFFR2/LOC105071068/AGTR1/VIPR2/F2RL1/GPR27/ADRA1D/DRD1/GPR179	27
MF	GO:0003924	GTPase activity	2/1123	68/9295	0.998413	0.999994	105071442/105075967	TUBB6/TUBA8	2
MF	GO:0140098	catalytic activity, acting on RNA	3/1123	95/9295	0.999542	0.999994	105066558/105081839/105075190	LOC105066558/RPP30/TARSL2	3
MF	GO:0003723	RNA binding	11/1123	203/9295	0.999613	0.999994	105071705/105081426/105073793/105064863/105082961/105072974/105069621/105070886/105062538/105075263/105077378	TDRKH/EIF4E3/EEF1D/RPS2/KHDRBS3/EEF1B2/PABPC1/EIF4G3/NOVA2/NOVA1/QKI	11
MF	GO:0046982	protein heterodimerization activity	1/1123	93/9295	0.999994	0.999994	105062250	LOC105062250	1
