# Supplementary material for: Transcriptome analysis to identify candidate genes related to mammary gland development of Bactrian camel (Camelus bactrianus)
Source: Front Vet Sci. 2023 Jun 5;10:1196950. doi: 10.3389/fvets.2023.1196950 (PMC10277799; doi:10.3389/fvets.2023.1196950)
Supplement: Supplementary file 6 [file Table_6.XLSX]

## Sheet: Supplementary Table S6 Up-regul
Category	GOID	Description	GeneRatio	BgRatio	pvalue	padj	geneID	geneName	Count
BP	GO:0007010	cytoskeleton organization	14/371	59/5649	1.9e-05	0.00688893	105071724/105072405/105061593/105071722/105080750/105065937/105066592/105067376/105076957/105061741/105063123/105067071/105077215/105080502	SVIL/ABLIM2/CAP2/TMOD4/ABLIM1/DIAPH2/LMOD3/TMOD1/TUBGCP4/LOC105061741/LMOD2/MAP7D3/EPB41L2/TMOD2	14
BP	GO:0043244	regulation of protein complex disassembly	5/371	10/5649	0.000227596	0.0274633	105071722/105066592/105067376/105063123/105080502	TMOD4/LMOD3/TMOD1/LMOD2/TMOD2	5
BP	GO:0051494	negative regulation of cytoskeleton organization	5/371	10/5649	0.000227596	0.0274633	105071722/105066592/105067376/105063123/105080502	TMOD4/LMOD3/TMOD1/LMOD2/TMOD2	5
BP	GO:0030029	actin filament-based process	8/371	29/5649	0.000405009	0.0293227	105071722/105065937/105066592/105067376/105061741/105063123/105077215/105080502	TMOD4/DIAPH2/LMOD3/TMOD1/LOC105061741/LMOD2/EPB41L2/TMOD2	8
BP	GO:0030036	actin cytoskeleton organization	8/371	29/5649	0.000405009	0.0293227	105071722/105065937/105066592/105067376/105061741/105063123/105077215/105080502	TMOD4/DIAPH2/LMOD3/TMOD1/LOC105061741/LMOD2/EPB41L2/TMOD2	8
BP	GO:0010639	negative regulation of organelle organization	5/371	13/5649	0.000985475	0.0321185	105071722/105066592/105067376/105063123/105080502	TMOD4/LMOD3/TMOD1/LMOD2/TMOD2	5
BP	GO:0032271	regulation of protein polymerization	6/371	19/5649	0.00100371	0.0321185	105071722/105066592/105067376/105076957/105063123/105080502	TMOD4/LMOD3/TMOD1/TUBGCP4/LMOD2/TMOD2	6
BP	GO:0043254	regulation of protein complex assembly	6/371	19/5649	0.00100371	0.0321185	105071722/105066592/105067376/105076957/105063123/105080502	TMOD4/LMOD3/TMOD1/TUBGCP4/LMOD2/TMOD2	6
BP	GO:0044087	regulation of cellular component biogenesis	6/371	19/5649	0.00100371	0.0321185	105071722/105066592/105067376/105076957/105063123/105080502	TMOD4/LMOD3/TMOD1/TUBGCP4/LMOD2/TMOD2	6
BP	GO:0090066	regulation of anatomical structure size	6/371	19/5649	0.00100371	0.0321185	105071722/105071958/105066592/105067376/105063123/105080502	TMOD4/EDN3/LMOD3/TMOD1/LMOD2/TMOD2	6
BP	GO:1902903	regulation of supramolecular fiber organization	6/371	19/5649	0.00100371	0.0321185	105071722/105066592/105067376/105076957/105063123/105080502	TMOD4/LMOD3/TMOD1/TUBGCP4/LMOD2/TMOD2	6
BP	GO:0055114	oxidation-reduction process	39/371	359/5649	0.0010647	0.0321185	105067277/105067990/105079348/105079554/105075310/105069146/105075773/105081352/105083107/105077832/105079347/105072946/105076580/105075526/105081603/105061993/105072973/105075293/105077810/105071103/105078526/105061597/105081921/105075789/105075082/105083697/105076554/105082060/105075138/105064851/105081454/105076002/105083269/105074935/105078708/105068648/105076223/105078435/105082709	ALDH1A1/HADH/MAOB/ACOX2/PXDN/IDH3A/LOC105075773/MSRB3/ME1/NNT/LOC105079347/ACADL/LDHA/ACADM/HGD/HMOX1/NDUFS1/SOD3/GPX8/GAPDH/F8/GMPR/GPD2/PCYOX1/EGLN1/SCCPDH/BBOX1/LOX/ERO1LB/LOC105064851/ADHFE1/MICAL3/LOC105083269/PTGR2/OGFOD1/LOC105068648/GPD1/L2HGDH/MDH2	39
BP	GO:0032984	protein-containing complex disassembly	5/371	14/5649	0.00145115	0.0350211	105071722/105066592/105067376/105063123/105080502	TMOD4/LMOD3/TMOD1/LMOD2/TMOD2	5
BP	GO:0043624	cellular protein complex disassembly	5/371	14/5649	0.00145115	0.0350211	105071722/105066592/105067376/105063123/105080502	TMOD4/LMOD3/TMOD1/LMOD2/TMOD2	5
BP	GO:0051129	negative regulation of cellular component organization	5/371	14/5649	0.00145115	0.0350211	105071722/105066592/105067376/105063123/105080502	TMOD4/LMOD3/TMOD1/LMOD2/TMOD2	5
BP	GO:0051128	regulation of cellular component organization	9/371	43/5649	0.00157564	0.0356488	105071722/105065348/105066592/105067376/105076957/105063123/105082895/105071916/105080502	TMOD4/PALMD/LMOD3/TMOD1/TUBGCP4/LMOD2/NOV/WISP2/TMOD2	9
BP	GO:0022411	cellular component disassembly	5/371	15/5649	0.00206075	0.0380505	105071722/105066592/105067376/105063123/105080502	TMOD4/LMOD3/TMOD1/LMOD2/TMOD2	5
BP	GO:0051258	protein polymerization	6/371	22/5649	0.00233278	0.0380505	105071722/105066592/105067376/105076957/105063123/105080502	TMOD4/LMOD3/TMOD1/TUBGCP4/LMOD2/TMOD2	6
BP	GO:0008064	regulation of actin polymerization or depolymerization	5/371	16/5649	0.00283802	0.0380505	105071722/105066592/105067376/105063123/105080502	TMOD4/LMOD3/TMOD1/LMOD2/TMOD2	5
BP	GO:0008154	actin polymerization or depolymerization	5/371	16/5649	0.00283802	0.0380505	105071722/105066592/105067376/105063123/105080502	TMOD4/LMOD3/TMOD1/LMOD2/TMOD2	5
BP	GO:0030041	actin filament polymerization	5/371	16/5649	0.00283802	0.0380505	105071722/105066592/105067376/105063123/105080502	TMOD4/LMOD3/TMOD1/LMOD2/TMOD2	5
BP	GO:0030832	regulation of actin filament length	5/371	16/5649	0.00283802	0.0380505	105071722/105066592/105067376/105063123/105080502	TMOD4/LMOD3/TMOD1/LMOD2/TMOD2	5
BP	GO:0030833	regulation of actin filament polymerization	5/371	16/5649	0.00283802	0.0380505	105071722/105066592/105067376/105063123/105080502	TMOD4/LMOD3/TMOD1/LMOD2/TMOD2	5
BP	GO:0032535	regulation of cellular component size	5/371	16/5649	0.00283802	0.0380505	105071722/105066592/105067376/105063123/105080502	TMOD4/LMOD3/TMOD1/LMOD2/TMOD2	5
BP	GO:0032956	regulation of actin cytoskeleton organization	5/371	16/5649	0.00283802	0.0380505	105071722/105066592/105067376/105063123/105080502	TMOD4/LMOD3/TMOD1/LMOD2/TMOD2	5
BP	GO:0032970	regulation of actin filament-based process	5/371	16/5649	0.00283802	0.0380505	105071722/105066592/105067376/105063123/105080502	TMOD4/LMOD3/TMOD1/LMOD2/TMOD2	5
BP	GO:0110053	regulation of actin filament organization	5/371	16/5649	0.00283802	0.0380505	105071722/105066592/105067376/105063123/105080502	TMOD4/LMOD3/TMOD1/LMOD2/TMOD2	5
BP	GO:0097435	supramolecular fiber organization	6/371	23/5649	0.00298445	0.0385846	105071722/105066592/105067376/105076957/105063123/105080502	TMOD4/LMOD3/TMOD1/TUBGCP4/LMOD2/TMOD2	6
BP	GO:0051493	regulation of cytoskeleton organization	6/371	24/5649	0.0037631	0.0469739	105071722/105066592/105067376/105076957/105063123/105080502	TMOD4/LMOD3/TMOD1/TUBGCP4/LMOD2/TMOD2	6
CC	GO:0005581	collagen trimer	7/213	14/3532	6.28e-06	0.000383221	105064107/105064077/105075568/105065366/105070761/105068616/105066898	COL4A3/COL4A4/COL24A1/COL11A1/COL27A1/COL5A1/COL4A1	7
MF	GO:0005201	extracellular matrix structural constituent	7/644	15/9295	2.92e-05	0.00727262	105064107/105064077/105075568/105065366/105070761/105068616/105066898	COL4A3/COL4A4/COL24A1/COL11A1/COL27A1/COL5A1/COL4A1	7
MF	GO:0008092	cytoskeletal protein binding	20/644	116/9295	0.000123483	0.0153737	105071724/105072405/105061593/105071722/105069242/105080987/105080750/105071480/105072144/105065937/105066592/105082137/105067376/105061741/105063123/105083161/105062801/105077215/105080502/105080186	SVIL/ABLIM2/CAP2/TMOD4/KIF7/CTNNAL1/ABLIM1/MAPT/LOC105072144/DIAPH2/LMOD3/WIPF3/TMOD1/LOC105061741/LMOD2/MAP4/MAPRE2/EPB41L2/TMOD2/TLR9	20
MF	GO:0015085	calcium ion transmembrane transporter activity	5/644	11/9295	0.000510954	0.0424092	novel.135/105076866/105073272/105067005/novel.137	-/RYR3/CACNB1/ATP2B1/-	5
