# Supplementary material for: Transcriptome analysis to identify candidate genes related to mammary gland development of Bactrian camel (Camelus bactrianus)
Source: Front Vet Sci. 2023 Jun 5;10:1196950. doi: 10.3389/fvets.2023.1196950 (PMC10277799; doi:10.3389/fvets.2023.1196950)
Supplement: Supplementary file 7 [file Table_7.XLSX]

## Sheet: Supplementary Table S7 Down-reg
Category	GOID	Description	GeneRatio	BgRatio	pvalue	padj	geneID	geneName	Count
BP	GO:0043604	amide biosynthetic process	36/334	298/5649	2.47996e-05	0.00603047	105082651/105073532/105067974/105068269/105062635/105066559/105082561/105073278/105078138/105080591/105073793/105070670/105064863/105061750/105072407/105072974/105061888/105062467/105070518/105073831/105071878/105075387/105062840/105078497/105061757/105073959/105075906/105080883/105070722/105067478/105069102/105066254/105071021/105080754/105082200/105069142	ASNS/GSS/LOC105067974/LOC105068269/RPL13A/LOC105066559/RPL18A/RPL23/RPS15/RPL6/EEF1D/FAU/RPS2/RPSA/RPL35A/EEF1B2/RPS6/RPS19/RPS7/RPL8/LOC105071878/LOC105075387/RPS16/RPL36AL/RPL14/LOC105073959/RPS26/RPL13/LOC105070722/RPL32/RPS17/RPL21/RPL22/RPL36A/EIF4EBP3/LOC105069142	36
BP	GO:0043043	peptide biosynthetic process	35/334	293/5649	4.11457e-05	0.00603047	105073532/105067974/105068269/105062635/105066559/105082561/105073278/105078138/105080591/105073793/105070670/105064863/105061750/105072407/105072974/105061888/105062467/105070518/105073831/105071878/105075387/105062840/105078497/105061757/105073959/105075906/105080883/105070722/105067478/105069102/105066254/105071021/105080754/105082200/105069142	GSS/LOC105067974/LOC105068269/RPL13A/LOC105066559/RPL18A/RPL23/RPS15/RPL6/EEF1D/FAU/RPS2/RPSA/RPL35A/EEF1B2/RPS6/RPS19/RPS7/RPL8/LOC105071878/LOC105075387/RPS16/RPL36AL/RPL14/LOC105073959/RPS26/RPL13/LOC105070722/RPL32/RPS17/RPL21/RPL22/RPL36A/EIF4EBP3/LOC105069142	35
BP	GO:0043603	cellular amide metabolic process	36/334	309/5649	5.44078e-05	0.00603047	105082651/105073532/105067974/105068269/105062635/105066559/105082561/105073278/105078138/105080591/105073793/105070670/105064863/105061750/105072407/105072974/105061888/105062467/105070518/105073831/105071878/105075387/105062840/105078497/105061757/105073959/105075906/105080883/105070722/105067478/105069102/105066254/105071021/105080754/105082200/105069142	ASNS/GSS/LOC105067974/LOC105068269/RPL13A/LOC105066559/RPL18A/RPL23/RPS15/RPL6/EEF1D/FAU/RPS2/RPSA/RPL35A/EEF1B2/RPS6/RPS19/RPS7/RPL8/LOC105071878/LOC105075387/RPS16/RPL36AL/RPL14/LOC105073959/RPS26/RPL13/LOC105070722/RPL32/RPS17/RPL21/RPL22/RPL36A/EIF4EBP3/LOC105069142	36
BP	GO:0006518	peptide metabolic process	35/334	299/5649	6.29814e-05	0.00603047	105073532/105067974/105068269/105062635/105066559/105082561/105073278/105078138/105080591/105073793/105070670/105064863/105061750/105072407/105072974/105061888/105062467/105070518/105073831/105071878/105075387/105062840/105078497/105061757/105073959/105075906/105080883/105070722/105067478/105069102/105066254/105071021/105080754/105082200/105069142	GSS/LOC105067974/LOC105068269/RPL13A/LOC105066559/RPL18A/RPL23/RPS15/RPL6/EEF1D/FAU/RPS2/RPSA/RPL35A/EEF1B2/RPS6/RPS19/RPS7/RPL8/LOC105071878/LOC105075387/RPS16/RPL36AL/RPL14/LOC105073959/RPS26/RPL13/LOC105070722/RPL32/RPS17/RPL21/RPL22/RPL36A/EIF4EBP3/LOC105069142	35
BP	GO:0006412	translation	34/334	291/5649	8.37018e-05	0.00641156	105067974/105068269/105062635/105066559/105082561/105073278/105078138/105080591/105073793/105070670/105064863/105061750/105072407/105072974/105061888/105062467/105070518/105073831/105071878/105075387/105062840/105078497/105061757/105073959/105075906/105080883/105070722/105067478/105069102/105066254/105071021/105080754/105082200/105069142	LOC105067974/LOC105068269/RPL13A/LOC105066559/RPL18A/RPL23/RPS15/RPL6/EEF1D/FAU/RPS2/RPSA/RPL35A/EEF1B2/RPS6/RPS19/RPS7/RPL8/LOC105071878/LOC105075387/RPS16/RPL36AL/RPL14/LOC105073959/RPS26/RPL13/LOC105070722/RPL32/RPS17/RPL21/RPL22/RPL36A/EIF4EBP3/LOC105069142	34
CC	GO:0005840	ribosome	31/242	231/3532	0.000160551	0.0160551	105067974/105068269/105062635/105066559/105082561/105073278/105078138/105080591/105070670/105064863/105061750/105072407/105061888/105062467/105070518/105073831/105071878/105075387/105062840/105078497/105061757/105073959/105075906/105080883/105070722/105067478/105069102/105066254/105071021/105080754/105069142	LOC105067974/LOC105068269/RPL13A/LOC105066559/RPL18A/RPL23/RPS15/RPL6/FAU/RPS2/RPSA/RPL35A/RPS6/RPS19/RPS7/RPL8/LOC105071878/LOC105075387/RPS16/RPL36AL/RPL14/LOC105073959/RPS26/RPL13/LOC105070722/RPL32/RPS17/RPL21/RPL22/RPL36A/LOC105069142	31
CC	GO:1990904	ribonucleoprotein complex	31/242	251/3532	0.000719555	0.029493	105067974/105068269/105062635/105066559/105082561/105073278/105078138/105080591/105070670/105064863/105061750/105072407/105061888/105062467/105070518/105073831/105071878/105075387/105062840/105078497/105061757/105073959/105075906/105080883/105070722/105067478/105069102/105066254/105071021/105080754/105069142	LOC105067974/LOC105068269/RPL13A/LOC105066559/RPL18A/RPL23/RPS15/RPL6/FAU/RPS2/RPSA/RPL35A/RPS6/RPS19/RPS7/RPL8/LOC105071878/LOC105075387/RPS16/RPL36AL/RPL14/LOC105073959/RPS26/RPL13/LOC105070722/RPL32/RPS17/RPL21/RPL22/RPL36A/LOC105069142	31
CC	GO:0044444	cytoplasmic part	48/242	452/3532	0.00088479	0.029493	105076078/105075920/105066083/105079998/105080567/105067974/novel.474/105068269/105062635/105080021/105066559/105076667/105062511/105082561/105073807/105073278/105078138/105077721/105080591/105073793/105070670/105064863/105061750/105072407/105072974/105072375/105061888/105062467/105070518/105073831/105071878/105075387/105068158/105062840/105062056/105078497/105061757/105073959/105075906/105080883…	SSR4/ORMDL2/GAL3ST1/CHGA/LOC105080567/LOC105067974/-/LOC105068269/RPL13A/EXOC3L4/LOC105066559/B4GALNT3/EXOC3L2/RPL18A/GPAA1/RPL23/RPS15/LOC105077721/RPL6/EEF1D/FAU/RPS2/RPSA/RPL35A/EEF1B2/LRPAP1/RPS6/RPS19/RPS7/RPL8/LOC105071878/LOC105075387/MTX1/RPS16/CLTB/RPL36AL/RPL14/LOC105073959/RPS26/RPL13/LOC105070722/RPL32/RPS17/RPL21/RPL22/RPL36A/GAL3ST3/LOC105069142	48
MF	GO:0005198	structural molecule activity	41/479	324/9295	7.16187e-08	1.66872e-05	105079327/105064234/105079328/105076272/105079324/105076261/105076255/105067974/105076271/105068269/105062635/105066559/105082561/105073278/105078138/105080591/105070670/105064863/105076363/105061750/105072407/105061888/105062467/105070518/105073831/105071878/105075387/105062840/105062056/105078497/105061757/105073959/105075906/105080883/105070722/105067478/105069102/105066254/105071021/105080754…	LOC105079327/COL11A2/LOC105079328/KRT18/KRT15/LOC105076261/KRT7/LOC105067974/KRT8/LOC105068269/RPL13A/LOC105066559/RPL18A/RPL23/RPS15/RPL6/FAU/RPS2/LOC105076363/RPSA/RPL35A/RPS6/RPS19/RPS7/RPL8/LOC105071878/LOC105075387/RPS16/CLTB/RPL36AL/RPL14/LOC105073959/RPS26/RPL13/LOC105070722/RPL32/RPS17/RPL21/RPL22/RPL36A/LOC105069142	41
MF	GO:0003735	structural constituent of ribosome	31/479	231/9295	8.33144e-07	9.70613e-05	105067974/105068269/105062635/105066559/105082561/105073278/105078138/105080591/105070670/105064863/105061750/105072407/105061888/105062467/105070518/105073831/105071878/105075387/105062840/105078497/105061757/105073959/105075906/105080883/105070722/105067478/105069102/105066254/105071021/105080754/105069142	LOC105067974/LOC105068269/RPL13A/LOC105066559/RPL18A/RPL23/RPS15/RPL6/FAU/RPS2/RPSA/RPL35A/RPS6/RPS19/RPS7/RPL8/LOC105071878/LOC105075387/RPS16/RPL36AL/RPL14/LOC105073959/RPS26/RPL13/LOC105070722/RPL32/RPS17/RPL21/RPL22/RPL36A/LOC105069142	31
MF	GO:0030414	peptidase inhibitor activity	10/479	55/9295	0.000433027	0.0252238	105062181/105080685/105075629/novel.784/105080161/105062187/105071902/105071904/105070736/novel.328	A2ML1/LOC105080685/SPINT2/-/ITIH4/LOC105062187/WFDC2/LOC105071904/AMBP/-	10
MF	GO:0061134	peptidase regulator activity	10/479	55/9295	0.000433027	0.0252238	105062181/105080685/105075629/novel.784/105080161/105062187/105071902/105071904/105070736/novel.328	A2ML1/LOC105080685/SPINT2/-/ITIH4/LOC105062187/WFDC2/LOC105071904/AMBP/-	10
MF	GO:0098772	molecular function regulator	33/479	362/9295	0.000980684	0.0456999	105062181/105077837/105067809/105080685/105075629/105070812/105066323/105078320/105062585/novel.1265/novel.784/105068401/105080161/105071035/105079294/105068068/105063579/105062352/105069870/105064365/105062187/105072925/105071902/105074585/105069359/105069873/105071904/105071139/105080430/105078831/105070736/novel.328/105081283	A2ML1/CCL28/ARHGEF5/LOC105080685/SPINT2/ADM2/SPATA13/RGL3/CYTH2/-/-/INHBB/ITIH4/ARHGEF16/FIGF/XCL1/NGEF/PTHLH/IL17B/IQGAP2/LOC105062187/MSTN/WFDC2/BMP4/BCR/ARHGEF37/LOC105071904/ARHGEF19/LOC105080430/FGD3/AMBP/-/CCL2	33
