# Supplementary material for: Transcriptome analysis to identify candidate genes related to mammary gland development of Bactrian camel (Camelus bactrianus)
Source: Front Vet Sci. 2023 Jun 5;10:1196950. doi: 10.3389/fvets.2023.1196950 (PMC10277799; doi:10.3389/fvets.2023.1196950)
Supplement: Supplementary file 8 [file Table_8.XLSX]

## Sheet: Supplementary Table S8 Kegg pat
KEGGID	Description	GeneRatio	BgRatio	pvalue	padj	geneID	geneName	keggID	Count
cdk04020	Calcium signaling pathway	55/922	230/7475	6.18e-07	0.000196437	105082946/105075904/105065623/105082851/105080178/105069517/105081365/105077171/105061675/novel.135/novel.136/105074295/105073583/105079504/105080623/105076866/105081234/105071896/105064017/105062620/105079294/105079764/105072897/105080703/105067005/105066317/105067142/105062990/novel.138/105063850/105075540/novel.1416/novel.137/105071584/105075650/105072689/105068664/105070011/105062044/10506952…	ADCY8/ERBB3/SPHK1/ATP2A1/TNNC1/CASQ1/AVPR1A/PLN/ADORA2B/-/-/CAMK2A/MYLK2/CASQ2/P2RX4/RYR3/ADCY2/TNNC2/PLCD4/HRC/FIGF/MYLK4/PDE1A/ATP2A2/ATP2B1/FLT1/CAMK2D/SLC25A5/-/PTK2B/PTGER3/-/-/NOS2/CHRM3/RET/EDNRA/CACNA1S/FGFR4/CALML4/CAMK2G/ASPH/CHRM1/PHKG1/FGF1/BDKRB2/AGTR1/FLT4/GRIN2C/PLCB4/P2RX5/PHKB/LOC105076128/ADRA1D/DRD1	cdk:105096450/cdk:105086379/cdk:105092188/cdk:105102781/cdk:105093410/cdk:105100139/cdk:105089267/cdk:105088346/cdk:105085087/cdk:105090026/cdk:105096948/cdk:105098484/cdk:105100824/cdk:105089621/cdk:105102503/cdk:105090026/cdk:105094039/cdk:105087834/cdk:105096083/cdk:105102881/cdk:105100399/cdk:105086549/cdk:105098814/cdk:105102497/cdk:105094859/cdk:105086584/cdk:105089916/cdk:105093951/cdk:105…	55
cdk04261	Adrenergic signaling in cardiomyocytes	35/922	137/7475	1.54e-05	0.0024433	105082946/105062378/105070382/105082851/105080178/105080603/105072924/105077171/105064175/105074295/105081234/105067825/105075087/105073438/105073272/105072609/105080703/105067005/105067142/105076770/novel.1416/105070011/105069522/105075360/105075952/105073903/105069516/105065021/105081270/105082492/105067328/105082996/105082021/105063046/105083064	ADCY8/CACNA2D1/KCNQ1/ATP2A1/TNNC1/MYL2/MYL3/PLN/MAPK13/CAMK2A/ADCY2/SCN4B/AGT/RAPGEF4/CACNB1/PPP2R2B/ATP2A2/ATP2B1/CAMK2D/CREB3L1/-/CACNA1S/CALML4/CAMK2G/ATP1B4/BCL2/LOC105069516/SCN1B/AGTR1/LOC105082492/TPM2/PLCB4/CREB5/CREB3L2/ADRA1D	cdk:105096450/cdk:105087345/cdk:105106340/cdk:105102781/cdk:105093410/cdk:105102482/cdk:105103584/cdk:105088346/cdk:105101337/cdk:105098484/cdk:105094039/cdk:105090178/cdk:105104282/cdk:105091096/cdk:105099052/cdk:105097761/cdk:105102497/cdk:105094859/cdk:105089916/cdk:105106926/cdk:105104496/cdk:105090835/cdk:105093281/cdk:105092453/cdk:105098894/cdk:105088999/cdk:105100141/cdk:105088091/cdk:105…	35
cdk04360	Axon guidance	41/922	174/7475	2.44e-05	0.00258445	105069204/105071048/105071544/105079117/105083612/105072405/105068244/105070808/105074295/105080750/105076081/105080179/105078516/105063069/105070322/105063800/105063579/105067142/105070326/105078226/105068164/105072504/105082288/105076998/105075308/105071727/105068132/105075360/105064057/105082049/105076076/105075433/105081565/105076190/105079724/105069714/105069070/105070874/105067425/105067883…	EPHA1/PRKCZ/SSH2/FZD3/PAK1/ABLIM2/EFNA3/PLXNB2/CAMK2A/ABLIM1/PLXNB3/SEMA3G/CXCL12/PLXNA4/RHOD/DPYSL2/NGEF/CAMK2D/SSH3/SEMA6B/EFNA1/MYL5/BMPR2/SEMA6D/SLIT2/SEMA6C/SEMA4A/CAMK2G/EPHA4/SEMA6A/L1CAM/SRGAP2/BOC/RND1/LRIG2/NTNG2/SEMA4B/WNT4/SRGAP3/BMPR1B/EPHA3	cdk:105105519/cdk:105105552/cdk:105088151/cdk:105102079/cdk:105097456/cdk:105103346/cdk:105089638/cdk:105090354/cdk:105098484/cdk:105104755/cdk:105088020/cdk:105093421/cdk:105084484/cdk:105085397/cdk:105104439/cdk:105102322/cdk:105105238/cdk:105089916/cdk:105104434/cdk:105105321/cdk:105088931/cdk:105100801/cdk:105098972/cdk:105104912/cdk:105098377/cdk:105103234/cdk:105105657/cdk:105092453/cdk:105…	41
cdk04530	Tight junction	37/922	159/7475	7.99e-05	0.00634823	105082730/105082731/105077486/105078197/105071711/105071048/105070264/105080477/105065681/105080603/105073498/105081122/105078147/105077085/105080970/105077723/105065567/105066689/105065395/105075899/105072609/105064024/105074304/105064403/105065649/105078261/105072673/105075898/105067572/105080470/105063144/105067641/105083695/105079157/105072737/105070283/105075967	CLDN3/CLDN4/CLDN7/LOC105078197/CGN/PRKCZ/CLDN8/NEDD4/SLC9A3R1/MYL2/MARVELD3/IGSF5/MICALL2/BVES/EPB41L4B/MAPK10/ACTG1/PRKCI/JAM3/MYL6/PPP2R2B/PRKAG3/SYNPO/OCLN/LLGL2/CRB3/CLDN10/MYL6B/ARPC4/CGNL1/CFTR/CLDN23/DLG3/PRKAB2/CLDN19/JAM2/TUBA8	cdk:105089676/cdk:105089677/cdk:105103042/cdk:105102649/cdk:105103221/cdk:105105552/cdk:105086791/cdk:105088671/cdk:105104615/cdk:105102482/cdk:105088377/cdk:105099562/cdk:105105871/cdk:105097141/cdk:105087932/cdk:105091591/cdk:105105716/cdk:105085957/cdk:105104224/cdk:105086375/cdk:105097761/cdk:105096091/cdk:105098477/cdk:105084770/cdk:105104646/cdk:105091792/cdk:105089215/cdk:105086374/cdk:105…	37
cdk05410	Hypertrophic cardiomyopathy	22/922	86/7475	0.000560347	0.0253528	105062378/105082851/105066270/105080178/105080603/105072924/105064047/105069840/105075087/105065567/105074901/105073272/105080703/105064024/105064244/105069802/105070011/105074263/105079157/105082492/105075052/105067328	CACNA2D1/ATP2A1/SGCG/TNNC1/MYL2/MYL3/DES/LOC105069840/AGT/ACTG1/SGCB/CACNB1/ATP2A2/PRKAG3/SGCA/ITGB3/CACNA1S/ITGA11/PRKAB2/LOC105082492/IGF1/TPM2	cdk:105087345/cdk:105102781/cdk:105096406/cdk:105093410/cdk:105102482/cdk:105103584/cdk:105096114/cdk:105090416/cdk:105104282/cdk:105105716/cdk:105099929/cdk:105099052/cdk:105102497/cdk:105096091/cdk:105104822/cdk:105090426/cdk:105090835/cdk:105087311/cdk:105089467/cdk:105106562/cdk:105097468/cdk:105102294	22
cdk04911	Insulin secretion	21/922	81/7475	0.000613224	0.0253528	105082946/105080693/105074295/105062484/105072730/105081234/105073438/105068179/105076593/105067142/105076770/105076592/105082564/105075650/105070011/105075360/105075952/105069516/105082996/105082021/105063046	ADCY8/GCK/CAMK2A/KCNN4/SLC2A1/ADCY2/RAPGEF4/KCNN3/KCNJ11/CAMK2D/CREB3L1/ABCC8/KCNN1/CHRM3/CACNA1S/CAMK2G/ATP1B4/LOC105069516/PLCB4/CREB5/CREB3L2	cdk:105096450/cdk:105092330/cdk:105098484/cdk:105090247/cdk:105090921/cdk:105094039/cdk:105091096/cdk:105089070/cdk:105086669/cdk:105089916/cdk:105106926/cdk:105086704/cdk:105101862/cdk:105088954/cdk:105090835/cdk:105092453/cdk:105098894/cdk:105100141/cdk:105101500/cdk:105095833/cdk:105091622	21
cdk04922	Glucagon signaling pathway	24/922	98/7475	0.000637806	0.0253528	105069592/105070647/105080693/105078805/105074295/105076175/105072730/105081234/105078014/105064024/105067142/105076580/105076770/105069522/105075360/105069218/105082757/105079157/105073019/105082996/105082021/105063046/105065140/105062760	PFKFB1/PYGM/GCK/FBP2/CAMK2A/PFKM/SLC2A1/ADCY2/PFKL/PRKAG3/CAMK2D/LDHA/CREB3L1/CALML4/CAMK2G/PKM/PHKG1/PRKAB2/PPARA/PLCB4/CREB5/CREB3L2/PHKB/GYS1	cdk:105103537/cdk:105101558/cdk:105092330/cdk:105084694/cdk:105098484/cdk:105103800/cdk:105090921/cdk:105094039/cdk:105103995/cdk:105096091/cdk:105089916/cdk:105095329/cdk:105106926/cdk:105093281/cdk:105092453/cdk:105087293/cdk:105089705/cdk:105089467/cdk:105091841/cdk:105101500/cdk:105095833/cdk:105091622/cdk:105091170/cdk:105102888	24
cdk04974	Protein digestion and absorption	24/922	98/7475	0.000637806	0.0253528	105079178/105080901/105068762/105070382/105064234/105081679/105064107/105070151/105062484/105079015/105077922/105082734/105064077/105075568/105062082/105075952/105069516/105073864/105065366/105070761/105067949/105068616/105066898/105067390	SLC1A1/SLC36A2/SLC7A7/KCNQ1/COL11A2/COL17A1/COL4A3/SLC3A2/KCNN4/SLC3A1/COL8A1/ELN/COL4A4/COL24A1/COL23A1/ATP1B4/LOC105069516/COL6A5/COL11A1/COL27A1/COL25A1/COL5A1/COL4A1/COL15A1	cdk:105101964/cdk:105095164/cdk:105096968/cdk:105106340/cdk:105101395/cdk:105095006/cdk:105088300/cdk:105091514/cdk:105090247/cdk:105103561/cdk:105087736/cdk:105089679/cdk:105088289/cdk:105095062/cdk:105099616/cdk:105098894/cdk:105100141/cdk:105088770/cdk:105084848/cdk:105103773/cdk:105089894/cdk:105106307/cdk:105094080/cdk:105086893	24
cdk05414	Dilated cardiomyopathy	22/922	90/7475	0.0010848	0.0381156	105082946/105062378/105082851/105066270/105080178/105080603/105072924/105064047/105077171/105081234/105075087/105065567/105074901/105073272/105080703/105064244/105069802/105070011/105074263/105082492/105075052/105067328	ADCY8/CACNA2D1/ATP2A1/SGCG/TNNC1/MYL2/MYL3/DES/PLN/ADCY2/AGT/ACTG1/SGCB/CACNB1/ATP2A2/SGCA/ITGB3/CACNA1S/ITGA11/LOC105082492/IGF1/TPM2	cdk:105096450/cdk:105087345/cdk:105102781/cdk:105096406/cdk:105093410/cdk:105102482/cdk:105103584/cdk:105096114/cdk:105088346/cdk:105094039/cdk:105104282/cdk:105105716/cdk:105099929/cdk:105099052/cdk:105102497/cdk:105104822/cdk:105090426/cdk:105090835/cdk:105087311/cdk:105106562/cdk:105097468/cdk:105102294	22
cdk04066	HIF-1 signaling pathway	25/922	108/7475	0.0011986	0.0381156	105072074/105074295/105076175/105072730/105078014/105067752/105068250/105066317/105067142/105076580/105061993/105067716/105061888/105071584/105069653/105075360/105070721/105075082/105073903/105073437/105083269/105075052/105073643/105071266/105068648	ENO3/CAMK2A/PFKM/SLC2A1/PFKL/HK2/IL6R/FLT1/CAMK2D/LDHA/HMOX1/ANGPT2/RPS6/NOS2/ANGPT1/CAMK2G/TLR4/EGLN1/BCL2/PDK1/LOC105083269/IGF1/ANGPT4/TEK/LOC105068648	cdk:105104769/cdk:105098484/cdk:105103800/cdk:105090921/cdk:105103995/cdk:105085304/cdk:105089663/cdk:105086584/cdk:105089916/cdk:105095329/cdk:105097386/cdk:105084403/cdk:105095942/cdk:105088198/cdk:105090509/cdk:105092453/cdk:105104576/cdk:105102153/cdk:105088999/cdk:105091095/cdk:105096538/cdk:105097468/cdk:105104308/cdk:105093613/cdk:105098219	25
cdk00100	Steroid biosynthesis	8/922	20/7475	0.00166952	0.0482643	105079739/105070047/105078647/105079388/105068038/105082932/105066413/105070372	MSMO1/NSDHL/SC5D/EBP/HSD17B7/SQLE/DHCR24/DHCR7	cdk:105087398/cdk:105104051/cdk:105097554/cdk:105103312/cdk:105092702/cdk:105096439/cdk:105092825/cdk:105104565	8
cdk04514	Cell adhesion molecules	30/922	142/7475	0.00196032	0.0502091	105082730/105082731/105077486/105076320/105070264/105078061/105074863/105065395/105069557/105072712/novel.378/105064403/105079765/105062714/105064248/105072673/105074792/105081087/105079436/105067641/105080320/105072260/105076076/105069714/105072737/105064250/105082773/105066803/105070283/105080101	CLDN3/CLDN4/CLDN7/LOC105076320/CLDN8/ICOSLG/CDH1/JAM3/MPZ/PTPRF/-/OCLN/GLG1/PVRL2/LOC105064248/CLDN10/CDH5/NCAM1/CD2/CLDN23/NFASC/CD8A/L1CAM/NTNG2/CLDN19/LOC105064250/ITGAM/SDC3/JAM2/CNTNAP1	cdk:105089676/cdk:105089677/cdk:105103042/cdk:105100997/cdk:105086791/cdk:105103993/cdk:105088409/cdk:105104224/cdk:105100099/cdk:105090904/cdk:105104206/cdk:105084770/cdk:105084655/cdk:105095468/cdk:105101412/cdk:105089215/cdk:105093785/cdk:105091717/cdk:105089613/cdk:105102353/cdk:105098642/cdk:105104175/cdk:105098724/cdk:105085171/cdk:105103355/cdk:105101414/cdk:105089721/cdk:105085830/cdk:105…	30
cdk03320	PPAR signaling pathway	19/922	77/7475	0.00206023	0.0502091	105080734/105081805/105068045/105078748/105079554/105064023/105081091/105075754/105083107/105061727/105072946/105075526/105061891/105078224/105077014/105065983/105066787/105067740/105073019	ACSL5/SORBS1/RXRG/AQP7/ACOX2/LOC105064023/GK/ACSL4/ME1/ACAA1/ACADL/ACADM/PLIN2/PLIN5/SLC27A2/SLC27A4/FABP3/ACSL1/PPARA	cdk:105091694/cdk:105084258/cdk:105092711/cdk:105085577/cdk:105089810/cdk:105096090/cdk:105106976/cdk:105093185/cdk:105089251/cdk:105090693/cdk:105101591/cdk:105096653/cdk:105095944/cdk:105105319/cdk:105104702/cdk:105092576/cdk:105085813/cdk:105084436/cdk:105091841	19
cdk04978	Mineral absorption	14/922	50/7475	0.00221046	0.0502091	105075284/105078705/105076170/105072919/105070486/105067005/novel.1154/105061993/novel.1416/105075952/105073381/105069516/105083738/105065506	SLC34A2/LOC105078705/VDR/SLC40A1/TRPV6/ATP2B1/-/HMOX1/-/ATP1B4/SLC34A3/LOC105069516/HEPH/ATP7A	cdk:105098372/cdk:105102680/cdk:105103804/cdk:105099085/cdk:105105472/cdk:105094859/cdk:105102678/cdk:105097386/cdk:105104496/cdk:105098894/cdk:105105119/cdk:105100141/cdk:105090656/cdk:105095561	14
cdk00330	Arginine and proline metabolism	14/922	51/7475	0.00270861	0.0574225	105074630/105079348/105064332/105082250/105081182/105079958/105062513/105076960/105070428/105081174/105071584/105070913/105081757/105078663	L3HYPDH/MAOB/CKMT2/CNDP2/SMS/CKB/CKM/LOC105076960/CARNS1/SAT1/NOS2/ALDH4A1/GOT1/GOT2	cdk:105086230/cdk:105085264/cdk:105084840/cdk:105105096/cdk:105105052/cdk:105103447/cdk:105095456/cdk:105101719/cdk:105104426/cdk:105103961/cdk:105088198/cdk:105103987/cdk:105084303/cdk:105093792	14
cdk00350	Tyrosine metabolism	11/922	36/7475	0.00305171	0.0606527	105072853/105079348/105070538/105081603/105082310/105081757/105070385/105082336/105069340/105064869/105078663	LOC105072853/MAOB/COMT/HGD/LOC105082310/GOT1/TH/LOC105082336/MIF/FAHD1/GOT2	cdk:105090941/cdk:105085264/cdk:105106445/cdk:105090314/cdk:105099170/cdk:105084303/cdk:105106406/cdk:105099169/cdk:105095204/cdk:105099732/cdk:105093792	11
cdk00601	Glycosphingolipid biosynthesis - lacto and neolacto series	9/922	27/7475	0.00375767	0.0702905	105069746/105061626/105077924/105072709/105081587/105065260/105069546/105078745/105082559	LOC105069746/LOC105061626/ST3GAL6/ST3GAL3/B4GALT4/LOC105065260/B4GALT3/B4GALT1/B3GNT3	cdk:105105838/cdk:105101211/cdk:105087739/cdk:105090902/cdk:105090333/cdk:105104406/cdk:105100111/cdk:105085573/cdk:105101856	9
cdk04970	Salivary secretion	18/922	76/7475	0.00429533	0.0747019	105065871/105082946/novel.135/105062484/105070486/105076866/105065368/105081869/105081234/105067005/novel.1416/105075650/105069522/105075952/105069516/105069370/105082996/105083064	LPO/ADCY8/-/KCNN4/TRPV6/RYR3/LOC105065368/PRKG1/ADCY2/ATP2B1/-/CHRM3/CALML4/ATP1B4/LOC105069516/GUCY1B3/PLCB4/ADRA1D	cdk:105097805/cdk:105096450/cdk:105090026/cdk:105090247/cdk:105105472/cdk:105090026/cdk:105085612/cdk:105085256/cdk:105094039/cdk:105094859/cdk:105104496/cdk:105088954/cdk:105093281/cdk:105098894/cdk:105100141/cdk:105101179/cdk:105101500/cdk:105096051	18
cdk05323	Rheumatoid arthritis	20/922	88/7475	0.00446332	0.0747019	105079727/105076024/105077504/105078311/novel.1265/105078516/105066317/105064068/105067594/105064248/105064286/105069653/105070721/105063042/105072137/105080430/105071266/105064250/105081283/105070354	TLR2/ATP6V1C2/TNFSF13/ACP5/-/CXCL12/FLT1/ATP6V0B/MMP3/LOC105064248/CCL5/ANGPT1/TLR4/ATP6V0A4/IL1B/LOC105080430/TEK/LOC105064250/CCL2/TCIRG1	cdk:105099662/cdk:105091247/cdk:105103021/cdk:105087593/cdk:116158247/cdk:105084484/cdk:105086584/cdk:105090899/cdk:105087168/cdk:105101412/cdk:105097869/cdk:105090509/cdk:105104576/cdk:105091627/cdk:105093155/cdk:105091368/cdk:105093613/cdk:105101414/cdk:105088228/cdk:105104407	20
cdk04392	Hippo signaling pathway - multiple species	9/922	28/7475	0.00494297	0.0753693	105082629/105083612/105067150/105080224/105080384/novel.1095/105076619/105076827/105077653	WWC1/PAK1/FAT4/RASSF1/RASSF6/-/TEAD1/DCHS1/FRMD1	cdk:105089395/cdk:105097456/cdk:105087054/cdk:105087424/cdk:105091328/cdk:105091822/cdk:105086695/cdk:105097905/cdk:105091822	9
cdk04260	Cardiac muscle contraction	18/922	77/7475	0.00497722	0.0753693	105062378/105082851/105080178/105080603/105072924/105079504/105080567/105082771/105073272/105062620/105080703/105079359/105070011/105075952/105069516/105081467/105082492/105067328	CACNA2D1/ATP2A1/TNNC1/MYL2/MYL3/CASQ2/LOC105080567/LOC105082771/CACNB1/HRC/ATP2A2/SLC9A7/CACNA1S/ATP1B4/LOC105069516/ASPH/LOC105082492/TPM2	cdk:105087345/cdk:105102781/cdk:105093410/cdk:105102482/cdk:105103584/cdk:105089621/cdk:105101997/cdk:105089718/cdk:105099052/cdk:105102881/cdk:105102497/cdk:105101954/cdk:105090835/cdk:105098894/cdk:105100141/cdk:105093932/cdk:105106562/cdk:105102294	18
cdk02010	ABC transporters	13/922	49/7475	0.00522152	0.0754747	105063369/105072674/105062285/105067419/105073734/105065142/105075042/105073733/105076592/105063144/105063924/105063923/105063922	ABCC5/ABCC4/ABCC9/ABCA1/ABCC1/ABCC11/ABCD4/ABCC6/ABCC8/CFTR/ABCA9/ABCA6/ABCA10	cdk:105086002/cdk:105089214/cdk:105096481/cdk:105087915/cdk:105091152/cdk:105091168/cdk:105086110/cdk:105091151/cdk:105086704/cdk:105085325/cdk:105085699/cdk:105085698/cdk:105085697	13
cdk00533	Glycosaminoglycan biosynthesis - keratan sulfate	6/922	15/7475	0.00646119	0.089333	105082956/105072709/105081587/105069546/105078745/105074679	ST3GAL1/ST3GAL3/B4GALT4/B4GALT3/B4GALT1/FUT8	cdk:105096461/cdk:105090902/cdk:105090333/cdk:105100111/cdk:105085573/cdk:105086181	6
cdk05202	Transcriptional misregulation in cancer	32/922	167/7475	0.00688609	0.0912406	105082844/105077049/105083241/105074785/105068045/105083366/105074640/105082208/105064557/105081118/105078048/105071761/105075459/105082177/novel.1118/105066594/105075813/105078165/105066317/105082183/105067594/105077739/105065425/105074742/105074679/105064934/105079620/105062226/105062933/105075052/105072573/105082773	NUPR1/SPINT1/PROM1/MEF2C/RXRG/HPGD/SIX1/CD14/TSPAN7/ERG/TMPRSS2/ZEB1/SLC45A3/HOXA10/-/MITF/MEIS1/GADD45B/FLT1/HOXA9/MMP3/AFF1/GADD45G/SIX4/FUT8/BAIAP3/RUNX1T1/ETV6/MYCN/IGF1/ETV4/ITGAM	cdk:105102799/cdk:105096869/cdk:105098342/cdk:105099639/cdk:105092711/cdk:105101863/cdk:105086220/cdk:105098101/cdk:105099917/cdk:105104668/cdk:105101649/cdk:105086868/cdk:105098625/cdk:105095892/cdk:105101649/cdk:105095263/cdk:105088930/cdk:105103609/cdk:105086584/cdk:105095891/cdk:105087168/cdk:105091585/cdk:105086406/cdk:105086219/cdk:105086181/cdk:105099787/cdk:105085729/cdk:105094235/cdk:105…	32
cdk05412	Arrhythmogenic right ventricular cardiomyopathy	17/922	74/7475	0.00750557	0.0919703	105062378/105082851/105075119/105066270/105064047/105068270/105065567/105074901/105073272/105070307/105080703/105064244/105069802/105070011/105074263/105061635/105062596	CACNA2D1/ATP2A1/ACTN2/SGCG/DES/PKP2/ACTG1/SGCB/CACNB1/LOC105070307/ATP2A2/SGCA/ITGB3/CACNA1S/ITGA11/DSP/DSG2	cdk:105087345/cdk:105102781/cdk:105088822/cdk:105096406/cdk:105096114/cdk:105090582/cdk:105105716/cdk:105099929/cdk:105099052/cdk:105104454/cdk:105102497/cdk:105104822/cdk:105090426/cdk:105090835/cdk:105087311/cdk:105100281/cdk:105087026	17
cdk04925	Aldosterone synthesis and secretion	20/922	92/7475	0.00751959	0.0919703	105082946/105074295/105081234/105075087/105067005/105067142/105062447/105076770/novel.1416/105070011/105069522/105075360/105075952/105069516/105083343/105081270/105062166/105082996/105082021/105063046	ADCY8/CAMK2A/ADCY2/AGT/ATP2B1/CAMK2D/LIPE/CREB3L1/-/CACNA1S/CALML4/CAMK2G/ATP1B4/LOC105069516/PDE2A/AGTR1/STAR/PLCB4/CREB5/CREB3L2	cdk:105096450/cdk:105098484/cdk:105094039/cdk:105104282/cdk:105094859/cdk:105089916/cdk:105090211/cdk:105106926/cdk:105104496/cdk:105090835/cdk:105093281/cdk:105092453/cdk:105098894/cdk:105100141/cdk:105096768/cdk:105089509/cdk:105089939/cdk:105101500/cdk:105095833/cdk:105091622	20
cdk04022	cGMP-PKG signaling pathway	30/922	156/7475	0.00826922	0.0973931	105082946/105082851/105074785/105077171/105073583/105081869/105081234/105079764/105080703/105067005/105062990/105062274/105076770/novel.1416/105068664/105070011/105069522/105075952/105069516/105083343/105069370/105079911/105081270/105082492/105070634/105082996/105082021/105063046/105083064/105062284	ADCY8/ATP2A1/MEF2C/PLN/MYLK2/PRKG1/ADCY2/MYLK4/ATP2A2/ATP2B1/SLC25A5/PDE3A/CREB3L1/-/EDNRA/CACNA1S/CALML4/ATP1B4/LOC105069516/PDE2A/GUCY1B3/BDKRB2/AGTR1/LOC105082492/BAD/PLCB4/CREB5/CREB3L2/ADRA1D/KCNJ8	cdk:105096450/cdk:105102781/cdk:105099639/cdk:105088346/cdk:105100824/cdk:105085256/cdk:105094039/cdk:105086549/cdk:105102497/cdk:105094859/cdk:105093951/cdk:105096493/cdk:105106926/cdk:105104496/cdk:105091204/cdk:105090835/cdk:105093281/cdk:105098894/cdk:105100141/cdk:105096768/cdk:105101179/cdk:105095501/cdk:105089509/cdk:105106562/cdk:105101547/cdk:105101500/cdk:105095833/cdk:105091622/cdk:105…	30
cdk04919	Thyroid hormone signaling pathway	24/922	119/7475	0.00959312	0.10895	105069686/105082851/105068045/105077171/105070214/105076175/105072730/105065567/105078014/105064017/105080703/105083838/105069802/105075952/105074585/105069516/105066706/105069770/105082492/105070874/105070634/105082996/105073246/105071872	DIO2/ATP2A1/RXRG/PLN/RCAN1/PFKM/SLC2A1/ACTG1/PFKL/PLCD4/ATP2A2/RCAN2/ITGB3/ATP1B4/BMP4/LOC105069516/MED12L/NOTCH1/LOC105082492/WNT4/BAD/PLCB4/THRA/NCOA3	cdk:105086052/cdk:105102781/cdk:105092711/cdk:105088346/cdk:105089848/cdk:105103800/cdk:105090921/cdk:105105716/cdk:105103995/cdk:105096083/cdk:105102497/cdk:105101203/cdk:105090426/cdk:105098894/cdk:105091431/cdk:105100141/cdk:105094711/cdk:105105795/cdk:105106562/cdk:105088869/cdk:105101547/cdk:105101500/cdk:105099028/cdk:105087857	24
cdk04024	cAMP signaling pathway	38/922	212/7475	0.0105672	0.115875	105082946/105082851/105083612/105077171/105068383/105072674/105074295/105077723/105081234/105073438/105080703/105067005/105067142/105071958/105062274/105062447/105065024/105075540/105076770/novel.1416/105068664/105070011/105069522/105075360/105075952/105069516/105070152/105062126/105063144/105063960/105073019/105075229/105065468/105070634/105065809/105082021/105063046/105062066	ADCY8/ATP2A1/PAK1/PLN/PDE4A/ABCC4/CAMK2A/MAPK10/ADCY2/RAPGEF4/ATP2A2/ATP2B1/CAMK2D/EDN3/PDE3A/LIPE/FXYD1/PTGER3/CREB3L1/-/EDNRA/CACNA1S/CALML4/CAMK2G/ATP1B4/LOC105069516/CHRM1/GLI1/CFTR/LOC105063960/PPARA/VIPR2/ARAP3/BAD/GRIN2C/CREB5/CREB3L2/DRD1	cdk:105096450/cdk:105102781/cdk:105097456/cdk:105088346/cdk:105087635/cdk:105089214/cdk:105098484/cdk:105091591/cdk:105094039/cdk:105091096/cdk:105102497/cdk:105094859/cdk:105089916/cdk:105095661/cdk:105096493/cdk:105090211/cdk:105088031/cdk:105096638/cdk:105106926/cdk:105104496/cdk:105091204/cdk:105090835/cdk:105093281/cdk:105092453/cdk:105098894/cdk:105100141/cdk:105091516/cdk:105100348/cdk:105…	38
cdk04971	Gastric acid secretion	16/922	72/7475	0.0128745	0.136469	105082946/105070382/105072289/105074295/105073583/105081234/105065567/105079764/105067142/105075650/105069522/105075360/105075952/105069516/105063144/105082996	ADCY8/KCNQ1/SLC9A4/CAMK2A/MYLK2/ADCY2/ACTG1/MYLK4/CAMK2D/CHRM3/CALML4/CAMK2G/ATP1B4/LOC105069516/CFTR/PLCB4	cdk:105096450/cdk:105106340/cdk:105099143/cdk:105098484/cdk:105100824/cdk:105094039/cdk:105105716/cdk:105086549/cdk:105089916/cdk:105088954/cdk:105093281/cdk:105092453/cdk:105098894/cdk:105100141/cdk:105085325/cdk:105101500	16
cdk00062	Fatty acid elongation	8/922	27/7475	0.0134165	0.137627	105062508/105067990/105071702/105076771/105075438/105063858/105078409/105072714	LOC105062508/HADH/THEM5/HSD17B12/LOC105075438/HADHB/PTPLA/ELOVL1	cdk:105095461/cdk:105105288/cdk:105103231/cdk:105106832/cdk:105086124/cdk:105098512/cdk:105100050/cdk:105090906	8
cdk04931	Insulin resistance	22/922	110/7475	0.0140666	0.139787	105071048/105070647/105081834/105063159/105077723/105072730/105075087/105077487/105065398/105082862/105067635/105064024/105072712/105074303/105076770/105077014/105065983/105079157/105073019/105082021/105063046/105062760	PRKCZ/PYGM/PPP1R3C/PPP1R3A/MAPK10/SLC2A1/AGT/SLC2A4/RPS6KA2/MLXIPL/PPP1R3B/PRKAG3/PTPRF/PRKCQ/CREB3L1/SLC27A2/SLC27A4/PRKAB2/PPARA/CREB5/CREB3L2/GYS1	cdk:105105552/cdk:105101558/cdk:105084226/cdk:105085313/cdk:105091591/cdk:105090921/cdk:105104282/cdk:105103041/cdk:105086277/cdk:105089730/cdk:105102349/cdk:105096091/cdk:105090904/cdk:105091352/cdk:105106926/cdk:105104702/cdk:105092576/cdk:105089467/cdk:105091841/cdk:105095833/cdk:105091622/cdk:105102888	22
cdk04670	Leukocyte transendothelial migration	22/922	111/7475	0.015571	0.142546	105082730/105082731/105077486/105070264/105082811/105080603/105064175/105065567/105078516/105073438/105065395/105063850/105064403/105072504/105072673/105074792/105080540/105067641/105075731/105072737/105082773/105070283	CLDN3/CLDN4/CLDN7/CLDN8/MYLPF/MYL2/MAPK13/ACTG1/CXCL12/RAPGEF4/JAM3/PTK2B/OCLN/MYL5/CLDN10/CDH5/MYL7/CLDN23/MMP2/CLDN19/ITGAM/JAM2	cdk:105089676/cdk:105089677/cdk:105103042/cdk:105086791/cdk:105102741/cdk:105102482/cdk:105101337/cdk:105105716/cdk:105084484/cdk:105091096/cdk:105104224/cdk:105102240/cdk:105084770/cdk:105100801/cdk:105089215/cdk:105093785/cdk:105092329/cdk:105102353/cdk:105097506/cdk:105103355/cdk:105089721/cdk:105086812	22
cdk00051	Fructose and mannose metabolism	9/922	33/7475	0.015689	0.142546	105069592/105079790/105078805/105073796/105076175/105078014/105067752/105080288/105071399	PFKFB1/GMDS/FBP2/TSTA3/PFKM/PFKL/HK2/PFKFB4/ENOSF1	cdk:105103537/cdk:105087744/cdk:105084694/cdk:105105685/cdk:105103800/cdk:105103995/cdk:105085304/cdk:105087941/cdk:105086174	9
cdk00512	Mucin type O-glycan biosynthesis	9/922	33/7475	0.015689	0.142546	105081963/105082956/105075522/105077618/105067290/105067389/105065618/105082559/105082746	GALNT3/ST3GAL1/ST6GALNAC3/GALNT15/GCNT1/GALNT12/ST6GALNAC2/B3GNT3/WBSCR17	cdk:105091049/cdk:105096461/cdk:105096656/cdk:105104363/cdk:105087407/cdk:105086895/cdk:105092180/cdk:105101856/cdk:105089692	9
cdk04371	Apelin signaling pathway	25/922	131/7475	0.0164979	0.145732	105077707/105082946/105065623/105074785/105080603/105072924/novel.135/novel.136/105073583/105076866/105081234/105074863/105075492/105079764/105064024/105063543/novel.138/105062447/novel.137/105061888/105071584/105069522/105079157/105081270/105082996	SPP1/ADCY8/SPHK1/MEF2C/MYL2/MYL3/-/-/MYLK2/RYR3/ADCY2/CDH1/LOC105075492/MYLK4/PRKAG3/HDAC4/-/LIPE/-/RPS6/NOS2/CALML4/PRKAB2/AGTR1/PLCB4	cdk:105091573/cdk:105096450/cdk:105092188/cdk:105099639/cdk:105102482/cdk:105103584/cdk:105090026/cdk:105096948/cdk:105100824/cdk:105090026/cdk:105094039/cdk:105088409/cdk:105104066/cdk:105086549/cdk:105096091/cdk:105103240/cdk:105096948/cdk:105090211/cdk:105096948/cdk:105095942/cdk:105088198/cdk:105093281/cdk:105089467/cdk:105089509/cdk:105101500	25
cdk05152	Tuberculosis	29/922	158/7475	0.0173834	0.149403	105073481/105068021/105065623/105076170/105079727/105071586/105082208/105064175/105074295/105077723/105074960/105067142/105064068/105064248/105070235/105071584/105069522/105075360/105070721/105073903/105063042/105061728/105072137/105082299/105070634/105064250/105082773/105065428/105070354	LBP/FCGR2B/SPHK1/VDR/TLR2/KSR1/CD14/MAPK13/CAMK2A/MAPK10/TLR6/CAMK2D/ATP6V0B/LOC105064248/IL10RB/NOS2/CALML4/CAMK2G/TLR4/BCL2/ATP6V0A4/MYD88/IL1B/CASP8/BAD/LOC105064250/ITGAM/LOC105065428/TCIRG1	cdk:105085010/cdk:105092686/cdk:105092188/cdk:105103804/cdk:105099662/cdk:105088200/cdk:105098101/cdk:105101337/cdk:105098484/cdk:105091591/cdk:105089347/cdk:105089916/cdk:105090899/cdk:105101412/cdk:105089870/cdk:105088198/cdk:105093281/cdk:105092453/cdk:105104576/cdk:105088999/cdk:105091627/cdk:105090692/cdk:105093155/cdk:105099181/cdk:105101547/cdk:105101414/cdk:105089721/cdk:105106413/cdk:105…	29
cdk04146	Peroxisome	17/922	81/7475	0.0184023	0.153621	105063890/105080734/105079554/105073088/105066012/105075754/105061727/105075042/105068177/105063323/105077014/105071584/105076473/105078272/105067740/105083883/105062362	XDH/ACSL5/ACOX2/SLC25A17/CRAT/ACSL4/ACAA1/ABCD4/PMVK/PEX5L/SLC27A2/NOS2/PEX16/PEX11G/ACSL1/HMGCLL1/CROT	cdk:105095605/cdk:105091694/cdk:105089810/cdk:105091916/cdk:105092550/cdk:105093185/cdk:105090693/cdk:105086110/cdk:105089049/cdk:105085917/cdk:105104702/cdk:105088198/cdk:105106856/cdk:105087557/cdk:105084436/cdk:105102118/cdk:105087356	17
cdk04310	Wnt signaling pathway	19/454	227/7475	0.000102829	0.00776357	105079727/105064175/105078048/105082187/novel.1118/105062635/105075432/105067594/105071342/105061888/105074366/105070518/105070721/105073831/105070871/105071562/105062840/105078497/105061757/105075906/105061728/105070868/105068194/105072137/105069102/105071021/105074040/105081283/105069142	WIF1/FZD4/FZD3/CAMK2A/MAPK10/CCND3/CTNNBIP1/CAMK2D/SFRP5/MMP7/DKK2/CAMK2G/BTRC/CXXC4/LOC105066878/SFRP4/WNT4/PLCB4/SERPINF1	cdk:105099662/cdk:105101337/cdk:105101649/cdk:105098117/cdk:105101649/cdk:105100205/cdk:105098613/cdk:105087168/cdk:105105589/cdk:105095942/cdk:105098746/cdk:105094031/cdk:105104576/cdk:105104975/cdk:105088872/cdk:105088173/cdk:105093321/cdk:105091461/cdk:105084626/cdk:105086380/cdk:105090692/cdk:105088875/cdk:105089313/cdk:105093155/cdk:105094716/cdk:105104718/cdk:105087438/cdk:105088228/cdk:105…	19
cdk04910	Insulin signaling pathway	25/922	133/7475	0.0197241	0.156807	105071048/105070647/105081805/105081834/105080693/105063159/105079025/105078805/105077723/105066689/105067752/105077487/105067635/105064024/105072712/105062447/105061888/105069522/105065419/105082757/105079157/105070634/105065140/105062760/105069710	PRKCZ/PYGM/SORBS1/PPP1R3C/GCK/PPP1R3A/RHOQ/FBP2/MAPK10/PRKCI/HK2/SLC2A4/PPP1R3B/PRKAG3/PTPRF/LIPE/RPS6/CALML4/SHC3/PHKG1/PRKAB2/BAD/PHKB/GYS1/RAPGEF1	cdk:105105552/cdk:105101558/cdk:105084258/cdk:105084226/cdk:105092330/cdk:105085313/cdk:105103571/cdk:105084694/cdk:105091591/cdk:105085957/cdk:105085304/cdk:105103041/cdk:105102349/cdk:105096091/cdk:105090904/cdk:105090211/cdk:105095942/cdk:105093281/cdk:105086410/cdk:105089705/cdk:105089467/cdk:105101547/cdk:105091170/cdk:105102888/cdk:105085169	25
cdk00604	Glycosphingolipid biosynthesis - ganglio series	5/922	14/7475	0.0217282	0.168526	105082956/105075522/105073971/105065966/105072710	ST3GAL1/ST6GALNAC3/ST8SIA5/ST6GALNAC6/LOC105072710	cdk:105096461/cdk:105096656/cdk:105097599/cdk:105092594/cdk:105104164	5
cdk05416	Viral myocarditis	12/922	54/7475	0.0290079	0.211073	105066270/105065567/105074901/105075452/novel.378/105064248/105064244/105070886/105063150/105082299/105082492/105064250	SGCG/ACTG1/SGCB/CD55/-/LOC105064248/SGCA/EIF4G3/CAV1/CASP8/LOC105082492/LOC105064250	cdk:105096406/cdk:105105716/cdk:105099929/cdk:105098601/cdk:105104206/cdk:105101412/cdk:105104822/cdk:105088861/cdk:105085320/cdk:105099181/cdk:105106562/cdk:105101414	12
cdk00360	Phenylalanine metabolism	6/922	20/7475	0.029205	0.211073	105072853/105081292/105079348/105081757/105069340/105078663	LOC105072853/PAH/MAOB/GOT1/MIF/GOT2	cdk:105090941/cdk:105097469/cdk:105085264/cdk:105084303/cdk:105095204/cdk:105093792	6
cdk00534	Glycosaminoglycan biosynthesis - heparan sulfate / heparin	6/922	20/7475	0.029205	0.211073	105082972/105063480/105083262/105077145/105073773/105079118	EXT1/EXTL1/HS3ST1/HS3ST5/XYLT1/EXTL3	cdk:105096148/cdk:105100672/cdk:105085126/cdk:105099225/cdk:105091164/cdk:105102072	6
cdk00500	Starch and sucrose metabolism	8/922	31/7475	0.0306006	0.216244	105070647/105080693/105065368/105066601/105067752/105065350/105083313/105062760	PYGM/GCK/LOC105065368/GBE1/HK2/AGL/PGM2L1/GYS1	cdk:105101558/cdk:105092330/cdk:105085612/cdk:105087811/cdk:105085304/cdk:105085047/cdk:105097026/cdk:105102888	8
cdk04924	Renin secretion	14/922	68/7475	0.0355876	0.240956	105075473/105069840/105075087/105072897/105071958/105062274/105068664/105070011/105069522/105070771/105069370/105081270/105082996/105082122	CLCA2/LOC105069840/AGT/PDE1A/EDN3/PDE3A/EDNRA/CACNA1S/CALML4/PTGER4/GUCY1B3/AGTR1/PLCB4/AQP1	cdk:105084530/cdk:105090416/cdk:105104282/cdk:105098814/cdk:105095661/cdk:105096493/cdk:105091204/cdk:105090835/cdk:105093281/cdk:105106911/cdk:105101179/cdk:105089509/cdk:105101500/cdk:105095900	14
cdk04921	Oxytocin signaling pathway	26/922	147/7475	0.0356129	0.240956	105082946/105062378/105074785/novel.135/novel.136/105074295/105073583/105081329/105070214/105076866/105081234/105065567/105073272/105075899/105079764/105064024/105067142/novel.138/novel.137/105070011/105075898/105069522/105075360/105069370/105079157/105082996	ADCY8/CACNA2D1/MEF2C/-/-/CAMK2A/MYLK2/KCNJ12/RCAN1/RYR3/ADCY2/ACTG1/CACNB1/MYL6/MYLK4/PRKAG3/CAMK2D/-/-/CACNA1S/MYL6B/CALML4/CAMK2G/GUCY1B3/PRKAB2/PLCB4	cdk:105096450/cdk:105087345/cdk:105099639/cdk:105090026/cdk:105096948/cdk:105098484/cdk:105100824/cdk:105100600/cdk:105089848/cdk:105090026/cdk:105094039/cdk:105105716/cdk:105099052/cdk:105086375/cdk:105086549/cdk:105096091/cdk:105089916/cdk:105096948/cdk:105096948/cdk:105090835/cdk:105086374/cdk:105093281/cdk:105092453/cdk:105101179/cdk:105089467/cdk:105101500	26
cdk00270	Cysteine and methionine metabolism	11/922	50/7475	0.03818	0.252943	105072853/105075542/105081182/105073532/105078063/105076580/105073159/105081757/novel.270/105078663/105082709	LOC105072853/CTH/SMS/GSS/CBS/LDHA/MPST/GOT1/-/GOT2/MDH2	cdk:105090941/cdk:105096636/cdk:105105052/cdk:105084955/cdk:105105848/cdk:105095329/cdk:105101575/cdk:105084303/cdk:105085435/cdk:105093792/cdk:105089651	11
cdk04510	Focal adhesion	33/922	198/7475	0.0425074	0.270778	105077707/105082811/105080603/105064107/105063098/105083612/105064344/105073583/105077723/105083774/105065567/105079294/105079764/105066317/105069288/105072504/105064077/105069029/105069802/105074263/105073036/105071376/105073903/105080540/105073864/105065419/105063150/105068949/105061997/105075052/105070634/105066898/105069710	SPP1/MYLPF/MYL2/COL4A3/FLNC/PAK1/THBS4/MYLK2/MAPK10/CCND3/ACTG1/FIGF/MYLK4/FLT1/ZYX/MYL5/COL4A4/LAMC2/ITGB3/ITGA11/PARVB/LAMA3/BCL2/MYL7/COL6A5/SHC3/CAV1/LAMC1/FLT4/IGF1/BAD/COL4A1/RAPGEF1	cdk:105091573/cdk:105102741/cdk:105102482/cdk:105088300/cdk:105085371/cdk:105097456/cdk:105084831/cdk:105100824/cdk:105091591/cdk:105086756/cdk:105105716/cdk:105100399/cdk:105086549/cdk:105086584/cdk:105105530/cdk:105100801/cdk:105088289/cdk:105096227/cdk:105090426/cdk:105087311/cdk:105091856/cdk:105086476/cdk:105088999/cdk:105092329/cdk:105088770/cdk:105086410/cdk:105085320/cdk:105096228/cdk:105…	33
cdk00230	Purine metabolism	23/922	129/7475	0.0425751	0.270778	105082946/105063890/105065965/105064875/105068383/105076634/105077256/105081234/105072771/105065590/105072897/105068603/105062274/105083620/105080134/105080804/105061597/105074958/105079588/105069218/105083343/105071917/105069370	ADCY8/XDH/AK1/NME3/PDE4A/AMPD3/PDE7B/ADCY2/NT5C1A/CANT1/PDE1A/ENTPD2/PDE3A/ADSS/NT5C3B/LOC105080804/GMPR/ENTPD5/AMPD1/PKM/PDE2A/ADA/GUCY1B3	cdk:105096450/cdk:105095605/cdk:105092595/cdk:105099739/cdk:105087635/cdk:105086614/cdk:105092081/cdk:105094039/cdk:105103361/cdk:105105800/cdk:105098814/cdk:105106206/cdk:105096493/cdk:105099442/cdk:105090442/cdk:105102998/cdk:105089104/cdk:105086117/cdk:105089631/cdk:105087293/cdk:105096768/cdk:105087109/cdk:105101179	23
cdk01212	Fatty acid metabolism	12/922	58/7475	0.0477903	0.297986	105062508/105080734/105067990/105075754/105076771/105061727/105072946/105075526/105063858/105067740/105078409/105072714	LOC105062508/ACSL5/HADH/ACSL4/HSD17B12/ACAA1/ACADL/ACADM/HADHB/ACSL1/PTPLA/ELOVL1	cdk:105095461/cdk:105091694/cdk:105105288/cdk:105093185/cdk:105106832/cdk:105090693/cdk:105101591/cdk:105096653/cdk:105098512/cdk:105084436/cdk:105100050/cdk:105090906	12
cdk00910	Nitrogen metabolism	5/922	17/7475	0.0491681	0.300682	105066708/105071170/105081470/105079447/105071758	CA3/CA6/CA8/CA5A/CA14	cdk:105088504/cdk:105107090/cdk:105093674/cdk:105104678/cdk:105103176	5
cdk04216	Ferroptosis	9/922	40/7475	0.0509205	0.305523	105080734/105070151/105075356/105075754/105072919/105073532/105061993/105081174/105067740	ACSL5/SLC3A2/LPCAT3/ACSL4/SLC40A1/GSS/HMOX1/SAT1/ACSL1	cdk:105091694/cdk:105091514/cdk:105098189/cdk:105093185/cdk:105099085/cdk:105084955/cdk:105097386/cdk:105103961/cdk:105084436	9
cdk05142	Chagas disease	18/922	100/7475	0.062196	0.366265	105079727/105064175/105069840/105077723/105074960/105072609/105071584/105064286/105070721/105070871/105061728/105070868/105072137/105082299/105079911/105067821/105081283/105082996	TLR2/MAPK13/LOC105069840/MAPK10/TLR6/PPP2R2B/NOS2/CCL5/TLR4/C1QA/MYD88/C1QB/IL1B/CASP8/BDKRB2/CD3E/CCL2/PLCB4	cdk:105099662/cdk:105101337/cdk:105090416/cdk:105091591/cdk:105089347/cdk:105097761/cdk:105088198/cdk:105097869/cdk:105104576/cdk:105088872/cdk:105090692/cdk:105088875/cdk:105093155/cdk:105099181/cdk:105095501/cdk:105090174/cdk:105088228/cdk:105101500	18
cdk04750	Inflammatory mediator regulation of TRP channels	18/922	101/7475	0.0673662	0.389499	105082946/105064175/105074295/105077723/105081234/105075680/105067142/105074303/105069522/105075360/105063570/105070771/105064851/105072137/105079911/105064363/105075052/105082996	ADCY8/MAPK13/CAMK2A/MAPK10/ADCY2/TRPV4/CAMK2D/PRKCQ/CALML4/CAMK2G/TRPM8/PTGER4/LOC105064851/IL1B/BDKRB2/F2RL1/IGF1/PLCB4	cdk:105096450/cdk:105101337/cdk:105098484/cdk:105091591/cdk:105094039/cdk:105105366/cdk:105089916/cdk:105091352/cdk:105093281/cdk:105092453/cdk:105085554/cdk:105106911/cdk:105092804/cdk:105093155/cdk:105095501/cdk:105084811/cdk:105097468/cdk:105101500	18
cdk04972	Pancreatic secretion	17/922	95/7475	0.071678	0.407028	105082946/105070382/105082851/105075473/105066096/105065368/105081234/105080703/105078327/105067005/novel.1416/105075650/105075952/105069516/105080396/105063144/105082996	ADCY8/KCNQ1/ATP2A1/CLCA2/PLA2G3/LOC105065368/ADCY2/ATP2A2/RAB3D/ATP2B1/-/CHRM3/ATP1B4/LOC105069516/SLC4A4/CFTR/PLCB4	cdk:105096450/cdk:105106340/cdk:105102781/cdk:105084530/cdk:105099428/cdk:105085612/cdk:105094039/cdk:105102497/cdk:105087611/cdk:105094859/cdk:105104496/cdk:105088954/cdk:105098894/cdk:105100141/cdk:105091193/cdk:105085325/cdk:105101500	17
cdk00010	Glycolysis / Gluconeogenesis	12/922	62/7475	0.0735724	0.410457	105080693/105078805/105072074/105063063/105076175/105065501/105078014/105067752/105076580/105069218/105083269/105068648	GCK/FBP2/ENO3/BPGM/PFKM/AKR1A1/PFKL/HK2/LDHA/PKM/LOC105083269/LOC105068648	cdk:105092330/cdk:105084694/cdk:105104769/cdk:105085404/cdk:105103800/cdk:105090867/cdk:105103995/cdk:105085304/cdk:105095329/cdk:105087293/cdk:105096538/cdk:105098219	12
cdk05134	Legionellosis	11/922	56/7475	0.0774289	0.424524	105079727/105082208/novel.1265/105074668/105082774/105070721/105061728/105072137/105082299/105080430/105082773	TLR2/CD14/-/HSPA2/LOC105082774/TLR4/MYD88/IL1B/CASP8/LOC105080430/ITGAM	cdk:105099662/cdk:105098101/cdk:116158247/cdk:105086191/cdk:105089723/cdk:105104576/cdk:105090692/cdk:105093155/cdk:105099181/cdk:105091368/cdk:105089721	11
cdk04620	Toll-like receptor signaling pathway	16/922	90/7475	0.0826725	0.436609	105077707/105073481/105079727/105064293/105082208/105069905/105064175/105077723/105074960/105066195/105075432/105064286/105070721/105061728/105072137/105082299	SPP1/LBP/TLR2/LOC105064293/CD14/IRF7/MAPK13/MAPK10/TLR6/LY96/IKBKE/CCL5/TLR4/MYD88/IL1B/CASP8	cdk:105091573/cdk:105085010/cdk:105099662/cdk:105097863/cdk:105098101/cdk:105105431/cdk:105101337/cdk:105091591/cdk:105089347/cdk:105088547/cdk:105098613/cdk:105097869/cdk:105104576/cdk:105090692/cdk:105093155/cdk:105099181	16
cdk05133	Pertussis	13/922	70/7475	0.0841236	0.436609	105082208/105064175/105077723/105066195/105082774/105071584/105069522/105070721/105070871/105061728/105070868/105072137/105082773	CD14/MAPK13/MAPK10/LY96/LOC105082774/NOS2/CALML4/TLR4/C1QA/MYD88/C1QB/IL1B/ITGAM	cdk:105098101/cdk:105101337/cdk:105091591/cdk:105088547/cdk:105089723/cdk:105088198/cdk:105093281/cdk:105104576/cdk:105088872/cdk:105090692/cdk:105088875/cdk:105093155/cdk:105089721	13
cdk04390	Hippo signaling pathway	25/922	153/7475	0.0846431	0.436609	105071048/105083524/105082629/105079117/105080224/105083774/105065567/105074863/105066689/105082704/105080384/novel.1095/105072609/105061632/105065649/105082288/105076619/105074585/105081727/105066878/105065479/105083695/105070874/105077653/105067883	PRKCZ/FZD4/WWC1/FZD3/RASSF1/CCND3/ACTG1/CDH1/PRKCI/YWHAG/RASSF6/-/PPP2R2B/BMP6/LLGL2/BMPR2/TEAD1/BMP4/BTRC/LOC105066878/FGF1/DLG3/WNT4/FRMD1/BMPR1B	cdk:105105552/cdk:105097946/cdk:105089395/cdk:105102079/cdk:105087424/cdk:105086756/cdk:105105716/cdk:105088409/cdk:105085957/cdk:105089727/cdk:105091328/cdk:105091822/cdk:105097761/cdk:105100515/cdk:105104646/cdk:105098972/cdk:105086695/cdk:105091431/cdk:105084335/cdk:105093254/cdk:105090819/cdk:105087977/cdk:105088869/cdk:105091822/cdk:105089530	25
cdk05417	Lipid and atherosclerosis	31/922	196/7475	0.085125	0.436609	105073481/105068045/105079727/105082208/105069905/105064175/105074295/105077723/105067419/novel.1265/105074668/105074960/105066195/105075432/105067142/105067594/105082774/105064286/105069522/105075360/105070721/105073903/105064851/105061728/105072137/105082299/105080430/105070634/105081283/105082996/105081485	LBP/RXRG/TLR2/CD14/IRF7/MAPK13/CAMK2A/MAPK10/ABCA1/-/HSPA2/TLR6/LY96/IKBKE/CAMK2D/MMP3/LOC105082774/CCL5/CALML4/CAMK2G/TLR4/BCL2/LOC105064851/MYD88/IL1B/CASP8/LOC105080430/BAD/CCL2/PLCB4/LYN	cdk:105085010/cdk:105092711/cdk:105099662/cdk:105098101/cdk:105105431/cdk:105101337/cdk:105098484/cdk:105091591/cdk:105087915/cdk:116158247/cdk:105086191/cdk:105089347/cdk:105088547/cdk:105098613/cdk:105089916/cdk:105087168/cdk:105089723/cdk:105097869/cdk:105093281/cdk:105092453/cdk:105104576/cdk:105088999/cdk:105092804/cdk:105090692/cdk:105093155/cdk:105099181/cdk:105091368/cdk:105101547/cdk:105…	31
cdk00250	Alanine, aspartate and glutamate metabolism	8/922	38/7475	0.088252	0.437641	105072853/105070120/105076766/105083620/105065177/105070913/105081757/105078663	LOC105072853/ASRGL1/LOC105076766/ADSS/ASPA/ALDH4A1/GOT1/GOT2	cdk:105090941/cdk:105091484/cdk:105106230/cdk:105099442/cdk:105106295/cdk:105103987/cdk:105084303/cdk:105093792	8
cdk00280	Valine, leucine and isoleucine degradation	10/922	51/7475	0.0904778	0.437641	105072853/105067990/105080681/105061727/105075526/105065392/105063858/105082310/105082336/105083883	LOC105072853/HADH/AACS/ACAA1/ACADM/ACAD8/HADHB/LOC105082310/LOC105082336/HMGCLL1	cdk:105090941/cdk:105105288/cdk:105094344/cdk:105090693/cdk:105096653/cdk:105104234/cdk:105098512/cdk:105099170/cdk:105099169/cdk:105102118	10
cdk04340	Hedgehog signaling pathway	10/922	51/7475	0.0904778	0.437641	105069242/105066103/105083954/105061949/105073903/105081727/105062126/105061774/105076644/105081565	KIF7/ADRBK2/DISP1/PTCH2/BCL2/BTRC/GLI1/HHATL/SCUBE2/BOC	cdk:105094672/cdk:105099520/cdk:105099889/cdk:105090882/cdk:105088999/cdk:105084335/cdk:105100348/cdk:105084612/cdk:105093991/cdk:105093207	10
cdk03410	Base excision repair	7/922	32/7475	0.0908311	0.437641	105083370/105075667/105065753/105080541/105063729/105080199/105067739	NEIL2/UNG/MPG/POLD2/POLE/PARP3/POLE4	cdk:105101910/cdk:105105356/cdk:105098412/cdk:105092328/cdk:105104087/cdk:105093612/cdk:105085173	7
cdk01230	Biosynthesis of amino acids	13/922	72/7475	0.100213	0.468642	105081292/105075542/105072074/105069146/105076175/105078014/105078063/105069218/105073074/105081757/105083269/105068648/105078663	PAH/CTH/ENO3/IDH3A/PFKM/PFKL/CBS/PKM/ACO2/GOT1/LOC105083269/LOC105068648/GOT2	cdk:105097469/cdk:105096636/cdk:105104769/cdk:105092226/cdk:105103800/cdk:105103995/cdk:105105848/cdk:105087293/cdk:105091900/cdk:105084303/cdk:105096538/cdk:105098219/cdk:105093792	13
cdk04920	Adipocytokine signaling pathway	13/922	72/7475	0.100213	0.468642	105080734/105068045/105076181/105083826/105075754/105077723/105072730/105077487/105064024/105074303/105067740/105079157/105073019	ACSL5/RXRG/ADIPOR2/NFKBIE/ACSL4/MAPK10/SLC2A1/SLC2A4/PRKAG3/PRKCQ/ACSL1/PRKAB2/PPARA	cdk:105091694/cdk:105092711/cdk:105102928/cdk:105088640/cdk:105093185/cdk:105091591/cdk:105090921/cdk:105103041/cdk:105096091/cdk:105091352/cdk:105084436/cdk:105089467/cdk:105091841	13
cdk01200	Carbon metabolism	19/922	114/7475	0.104387	0.474616	105080693/105078805/105072074/105066137/105069146/105076175/105083107/105078014/105067752/105082553/105069218/105073074/105081757/105083269/105080535/105068648/105078663/105082709/105078778	GCK/FBP2/ENO3/SUCLA2/IDH3A/PFKM/ME1/PFKL/HK2/PGLS/PKM/ACO2/GOT1/LOC105083269/OGDH/LOC105068648/GOT2/MDH2/IDNK	cdk:105092330/cdk:105084694/cdk:105104769/cdk:105101808/cdk:105092226/cdk:105103800/cdk:105089251/cdk:105103995/cdk:105085304/cdk:105101850/cdk:105087293/cdk:105091900/cdk:105084303/cdk:105096538/cdk:105095705/cdk:105098219/cdk:105093792/cdk:105089651/cdk:105100483	19
cdk04725	Cholinergic synapse	18/922	107/7475	0.104475	0.474616	105082946/105070382/105074295/105081329/105081234/105072860/105075492/105067765/105067142/105076770/105075650/105070011/105075360/105073903/105070152/105082996/105082021/105063046	ADCY8/KCNQ1/CAMK2A/KCNJ12/ADCY2/KCNQ4/LOC105075492/ACHE/CAMK2D/CREB3L1/CHRM3/CACNA1S/CAMK2G/BCL2/CHRM1/PLCB4/CREB5/CREB3L2	cdk:105096450/cdk:105106340/cdk:105098484/cdk:105100600/cdk:105094039/cdk:105103391/cdk:105104066/cdk:105088569/cdk:105089916/cdk:105106926/cdk:105088954/cdk:105090835/cdk:105092453/cdk:105088999/cdk:105091516/cdk:105101500/cdk:105095833/cdk:105091622	18
cdk04064	NF-kappa B signaling pathway	17/922	101/7475	0.111809	0.500779	105073481/105064293/105082208/novel.1265/105078516/105066195/105078165/105074303/105065425/105070721/105073903/105066766/105061728/105072137/105080430/105065428/105081485	LBP/LOC105064293/CD14/-/CXCL12/LY96/GADD45B/PRKCQ/GADD45G/TLR4/BCL2/LCK/MYD88/IL1B/LOC105080430/LOC105065428/LYN	cdk:105085010/cdk:105097863/cdk:105098101/cdk:116158247/cdk:105084484/cdk:105088547/cdk:105103609/cdk:105091352/cdk:105086406/cdk:105104576/cdk:105088999/cdk:105085793/cdk:105090692/cdk:105093155/cdk:105091368/cdk:105106413/cdk:105097055	17
cdk04015	Rap1 signaling pathway	31/922	202/7475	0.114772	0.50691	105082946/105071048/105077673/105061675/105064175/105068244/105081234/105065567/105074863/105066689/105073438/105079294/105066693/105066317/105066709/105068164/105082616/105067716/105069802/105069653/105062044/105069522/105065479/105061997/105075052/105073643/105071266/105065468/105082773/105082996/105069710	ADCY8/PRKCZ/KIT/ADORA2B/MAPK13/EFNA3/ADCY2/ACTG1/CDH1/PRKCI/RAPGEF4/FIGF/SIPA1L2/FLT1/P2RY1/EFNA1/LPAR2/ANGPT2/ITGB3/ANGPT1/FGFR4/CALML4/FGF1/FLT4/IGF1/ANGPT4/TEK/ARAP3/ITGAM/PLCB4/RAPGEF1	cdk:105096450/cdk:105105552/cdk:105091541/cdk:105085087/cdk:105101337/cdk:105089638/cdk:105094039/cdk:105105716/cdk:105088409/cdk:105085957/cdk:105091096/cdk:105100399/cdk:105102157/cdk:105086584/cdk:105094987/cdk:105088931/cdk:105103737/cdk:105084403/cdk:105090426/cdk:105090509/cdk:105099582/cdk:105093281/cdk:105090819/cdk:105100622/cdk:105097468/cdk:105104308/cdk:105093613/cdk:105090802/cdk:105…	31
cdk00514	Other types of O-glycan biosynthesis	9/922	47/7475	0.117623	0.507066	105081963/105077618/105072709/105069546/105078745/105068958/105067389/105078190/105082746	GALNT3/GALNT15/ST3GAL3/B4GALT3/B4GALT1/COLGALT2/GALNT12/LFNG/WBSCR17	cdk:105091049/cdk:105104363/cdk:105090902/cdk:105100111/cdk:105085573/cdk:105096219/cdk:105086895/cdk:105105769/cdk:105089692	9
cdk04918	Thyroid hormone synthesis	13/922	74/7475	0.11804	0.507066	105082946/105082562/105081234/105076770/105080896/105077810/105075952/105069516/105082996/105074675/105082021/105063046/105080389	ADCY8/SLC5A5/ADCY2/CREB3L1/GPX3/GPX8/ATP1B4/LOC105069516/PLCB4/GPX2/CREB5/CREB3L2/ALB	cdk:105096450/cdk:105101860/cdk:105094039/cdk:105106926/cdk:105098466/cdk:105087146/cdk:105098894/cdk:105100141/cdk:105101500/cdk:105086185/cdk:105095833/cdk:105091622/cdk:105091295	13
cdk04512	ECM-receptor interaction	15/922	88/7475	0.119591	0.507066	105077707/105064107/105064344/105061907/105081536/105064077/105069029/105080422/105069802/105074263/105071376/105073864/105076509/105068949/105066898	SPP1/COL4A3/THBS4/FREM1/CD47/COL4A4/LAMC2/FRAS1/ITGB3/ITGA11/LAMA3/COL6A5/CD44/LAMC1/COL4A1	cdk:105091573/cdk:105088300/cdk:105084831/cdk:105095959/cdk:105087703/cdk:105088289/cdk:105096227/cdk:105091707/cdk:105090426/cdk:105087311/cdk:105086476/cdk:105088770/cdk:105106811/cdk:105096228/cdk:105094080	15
cdk01040	Biosynthesis of unsaturated fatty acids	6/922	28/7475	0.122284	0.511663	105062508/105076771/105061727/105075438/105078409/105072714	LOC105062508/HSD17B12/ACAA1/LOC105075438/PTPLA/ELOVL1	cdk:105095461/cdk:105106832/cdk:105090693/cdk:105086124/cdk:105100050/cdk:105090906	6
cdk00071	Fatty acid degradation	8/922	41/7475	0.124781	0.515192	105080734/105067990/105075754/105061727/105072946/105075526/105063858/105067740	ACSL5/HADH/ACSL4/ACAA1/ACADL/ACADM/HADHB/ACSL1	cdk:105091694/cdk:105105288/cdk:105093185/cdk:105090693/cdk:105101591/cdk:105096653/cdk:105098512/cdk:105084436	8
cdk05132	Salmonella infection	36/922	241/7475	0.126368	0.515192	105082811/105080603/105079727/105063098/105083612/105082208/105064175/105062585/105077723/105067588/105065567/105062722/105074960/105063071/105066195/105082774/105069302/105072504/105078337/105066154/105070721/105082280/105073903/105067572/105080540/105061816/105068296/105061728/105072137/105082299/105078560/105083269/105071442/105068648/105075967/105066258	MYLPF/MYL2/TLR2/FLNC/PAK1/CD14/MAPK13/CYTH2/MAPK10/LOC105067588/ACTG1/KLC3/TLR6/PODXL/LY96/LOC105082774/ELMO1/MYL5/LOC105078337/KPNA3/TLR4/ABI2/BCL2/ARPC4/MYL7/FYCO1/PKN1/MYD88/IL1B/CASP8/MLKL/LOC105083269/TUBB6/LOC105068648/TUBA8/WASF3	cdk:105102741/cdk:105102482/cdk:105099662/cdk:105085371/cdk:105097456/cdk:105098101/cdk:105101337/cdk:105098940/cdk:105091591/cdk:105100419/cdk:105105716/cdk:105095455/cdk:105089347/cdk:105085395/cdk:105088547/cdk:105089723/cdk:105085296/cdk:105100801/cdk:105087624/cdk:105101927/cdk:105104576/cdk:105102339/cdk:105088999/cdk:105093134/cdk:105092329/cdk:105091291/cdk:105105969/cdk:105090692/cdk:105…	36
cdk04961	Endocrine and other factor-regulated calcium reabsorption	9/922	48/7475	0.129854	0.522702	105076170/105067005/novel.1416/105078337/105075952/105069516/105062056/105079911/105082996	VDR/ATP2B1/-/LOC105078337/ATP1B4/LOC105069516/CLTB/BDKRB2/PLCB4	cdk:105103804/cdk:105094859/cdk:105104496/cdk:105087624/cdk:105098894/cdk:105100141/cdk:105099571/cdk:105095501/cdk:105101500	9
cdk05145	Toxoplasmosis	18/922	111/7475	0.135136	0.524747	105079727/105064175/105077723/105074668/105066195/105064248/105070235/105068472/105069029/105071584/105070721/105071376/105073903/105061728/105082299/105068949/105070634/105064250	TLR2/MAPK13/MAPK10/HSPA2/LY96/LOC105064248/IL10RB/BIRC7/LAMC2/NOS2/TLR4/LAMA3/BCL2/MYD88/CASP8/LAMC1/BAD/LOC105064250	cdk:105099662/cdk:105101337/cdk:105091591/cdk:105086191/cdk:105088547/cdk:105101412/cdk:105089870/cdk:105095703/cdk:105096227/cdk:105088198/cdk:105104576/cdk:105086476/cdk:105088999/cdk:105090692/cdk:105099181/cdk:105096228/cdk:105101547/cdk:105101414	18
cdk04713	Circadian entrainment	16/922	97/7475	0.136955	0.524747	105082946/novel.135/novel.136/105074295/105076866/105081869/105081234/105075492/105067142/novel.138/novel.137/105069522/105075360/105069370/105065809/105082996	ADCY8/-/-/CAMK2A/RYR3/PRKG1/ADCY2/LOC105075492/CAMK2D/-/-/CALML4/CAMK2G/GUCY1B3/GRIN2C/PLCB4	cdk:105096450/cdk:105090026/cdk:105096948/cdk:105098484/cdk:105090026/cdk:105085256/cdk:105094039/cdk:105104066/cdk:105089916/cdk:105096948/cdk:105096948/cdk:105093281/cdk:105092453/cdk:105101179/cdk:105104658/cdk:105101500	16
cdk04151	PI3K-Akt signaling pathway	48/922	333/7475	0.13729	0.524747	105077707/105075904/105079727/105077673/105064107/105064344/105068244/105070386/105083774/105071745/105082704/105079294/105075492/105068250/105072609/105066317/105070877/105076770/105068164/105082616/105067716/105064077/105065997/105069029/105061888/105069802/105069653/105062044/105070721/105074263/105071376/105073903/105073864/105062615/105068296/105070152/105065479/105068949/105061997/105075052…	SPP1/ERBB3/TLR2/KIT/COL4A3/THBS4/EFNA3/IGF2/CCND3/MCL1/YWHAG/FIGF/LOC105075492/IL6R/PPP2R2B/FLT1/GHR/CREB3L1/EFNA1/LPAR2/ANGPT2/COL4A4/PKN3/LAMC2/RPS6/ITGB3/ANGPT1/FGFR4/TLR4/ITGA11/LAMA3/BCL2/COL6A5/NTF4/PKN1/CHRM1/FGF1/LAMC1/FLT4/IGF1/ANGPT4/TEK/BAD/LOC105065428/CREB5/CREB3L2/COL4A1/GYS1	cdk:105091573/cdk:105086379/cdk:105099662/cdk:105091541/cdk:105088300/cdk:105084831/cdk:105089638/cdk:105106402/cdk:105086756/cdk:105103187/cdk:105089727/cdk:105100399/cdk:105104066/cdk:105089663/cdk:105097761/cdk:105086584/cdk:105106998/cdk:105106926/cdk:105088931/cdk:105103737/cdk:105084403/cdk:105088289/cdk:105092564/cdk:105096227/cdk:105095942/cdk:105090426/cdk:105090509/cdk:105099582/cdk:105…	48
cdk01523	Antifolate resistance	6/922	29/7475	0.139034	0.524747	105063369/105083288/105072674/105073734/105078056/105072137	ABCC5/FOLR2/ABCC4/ABCC1/SLC19A1/IL1B	cdk:105086002/cdk:105096725/cdk:105089214/cdk:105091152/cdk:105101521/cdk:105093155	6
cdk04913	Ovarian steroidogenesis	9/922	49/7475	0.142726	0.524747	105082946/105081234/105061632/105075438/105068038/105074417/105064851/105075052/105062166	ADCY8/ADCY2/BMP6/LOC105075438/HSD17B7/LOC105074417/LOC105064851/IGF1/STAR	cdk:105096450/cdk:105094039/cdk:105100515/cdk:105086124/cdk:105092702/cdk:105104489/cdk:105092804/cdk:105097468/cdk:105089939	9
cdk04928	Parathyroid hormone synthesis, secretion and action	17/922	105/7475	0.144882	0.524747	105075284/105082946/105074228/105065681/105074785/105068045/105076170/105068383/105081234/105062352/105075203/105076770/105073381/105073903/105082996/105082021/105063046	SLC34A2/ADCY8/GATA3/SLC9A3R1/MEF2C/RXRG/VDR/PDE4A/ADCY2/PTHLH/AKAP13/CREB3L1/SLC34A3/BCL2/PLCB4/CREB5/CREB3L2	cdk:105098372/cdk:105096450/cdk:105091366/cdk:105104615/cdk:105099639/cdk:105092711/cdk:105103804/cdk:105087635/cdk:105094039/cdk:105103937/cdk:105085470/cdk:105106926/cdk:105105119/cdk:105088999/cdk:105101500/cdk:105095833/cdk:105091622	17
cdk00340	Histidine metabolism	5/922	23/7475	0.145114	0.524747	105079348/105082250/105076766/105070428/105065177	MAOB/CNDP2/LOC105076766/CARNS1/ASPA	cdk:105085264/cdk:105105096/cdk:105106230/cdk:105104426/cdk:105106295	5
cdk04614	Renin-angiotensin system	5/922	23/7475	0.145114	0.524747	105069840/105075087/105064421/105081270/105077087	LOC105069840/AGT/NLN/AGTR1/PREP	cdk:105090416/cdk:105104282/cdk:105084753/cdk:105089509/cdk:105097139	5
cdk00564	Glycerophospholipid metabolism	16/922	98/7475	0.146054	0.524747	105078096/105075356/105066096/105082821/105074335/105067765/105062070/105078020/105073347/105074028/105070821/105081921/105075733/105077809/105074853/105076223	PPAP2C/LPCAT3/PLA2G3/CDIPT/MBOAT7/ACHE/PPAPDC1B/AGPAT3/PHOSPHO1/AGPAT1/CHKB/GPD2/LPCAT2/PPAP2A/PLA2G15/GPD1	cdk:105093401/cdk:105098189/cdk:105099428/cdk:105102752/cdk:105105516/cdk:105088569/cdk:105089933/cdk:105106085/cdk:105095768/cdk:105090851/cdk:105106154/cdk:105093713/cdk:105097505/cdk:105087144/cdk:105088416/cdk:105097186	16
cdk05340	Primary immunodeficiency	7/922	36/7475	0.147515	0.524747	105075667/105069321/105078059/105066766/105071917/105072260/105067821	UNG/LOC105069321/AIRE/LCK/ADA/CD8A/CD3E	cdk:105105356/cdk:105095287/cdk:105103994/cdk:105085793/cdk:105087109/cdk:105104175/cdk:105090174	7
cdk04270	Vascular smooth muscle contraction	20/922	127/7475	0.148513	0.524747	105082946/105081365/105061675/105066096/105073583/105081869/105081234/105075087/105075899/105079764/105071958/105074303/105068664/105070011/105075898/105069522/105069370/105081270/105082996/105083064	ADCY8/AVPR1A/ADORA2B/PLA2G3/MYLK2/PRKG1/ADCY2/AGT/MYL6/MYLK4/EDN3/PRKCQ/EDNRA/CACNA1S/MYL6B/CALML4/GUCY1B3/AGTR1/PLCB4/ADRA1D	cdk:105096450/cdk:105089267/cdk:105085087/cdk:105099428/cdk:105100824/cdk:105085256/cdk:105094039/cdk:105104282/cdk:105086375/cdk:105086549/cdk:105095661/cdk:105091352/cdk:105091204/cdk:105090835/cdk:105086374/cdk:105093281/cdk:105101179/cdk:105089509/cdk:105101500/cdk:105096051	20
cdk04973	Carbohydrate digestion and absorption	8/922	43/7475	0.152893	0.528478	105065368/105067752/105071001/105075952/105069516/105071068/105083393/105082996	LOC105065368/HK2/SLC2A5/ATP1B4/LOC105069516/LOC105071068/LCT/PLCB4	cdk:105085612/cdk:105085304/cdk:105106993/cdk:105098894/cdk:105100141/cdk:105105576/cdk:105092305/cdk:105101500	8
cdk04975	Fat digestion and absorption	8/922	43/7475	0.152893	0.528478	105078096/105066096/105067419/105074028/105077809/105065983/105073815/105078663	PPAP2C/PLA2G3/ABCA1/AGPAT1/PPAP2A/SLC27A4/DGAT1/GOT2	cdk:105093401/cdk:105099428/cdk:105087915/cdk:105090851/cdk:105087144/cdk:105092576/cdk:105104999/cdk:105093792	8
cdk05146	Amoebiasis	16/922	99/7475	0.155478	0.530393	105079727/105064107/105082208/novel.1265/105064077/105068596/105069029/105071584/105070721/105071376/105072137/105068949/105080430/105082773/105082996/105066898	TLR2/COL4A3/CD14/-/COL4A4/LOC105068596/LAMC2/NOS2/TLR4/LAMA3/IL1B/LAMC1/LOC105080430/ITGAM/PLCB4/COL4A1	cdk:105099662/cdk:105088300/cdk:105098101/cdk:116158247/cdk:105088289/cdk:105106195/cdk:105096227/cdk:105088198/cdk:105104576/cdk:105086476/cdk:105093155/cdk:105096228/cdk:105091368/cdk:105089721/cdk:105101500/cdk:105094080	16
cdk00052	Galactose metabolism	6/922	30/7475	0.156783	0.530393	105080693/105076175/105078014/105067752/105078745/105083393	GCK/PFKM/PFKL/HK2/B4GALT1/LCT	cdk:105092330/cdk:105103800/cdk:105103995/cdk:105085304/cdk:105085573/cdk:105092305	6
cdk05031	Amphetamine addiction	11/922	64/7475	0.159019	0.532295	105079348/105074295/105067142/105076770/105069522/105075360/105070385/105065809/105082021/105063046/105062066	MAOB/CAMK2A/CAMK2D/CREB3L1/CALML4/CAMK2G/TH/GRIN2C/CREB5/CREB3L2/DRD1	cdk:105085264/cdk:105098484/cdk:105089916/cdk:105106926/cdk:105093281/cdk:105092453/cdk:105106406/cdk:105104658/cdk:105095833/cdk:105091622/cdk:105101941	11
cdk04930	Type II diabetes mellitus	8/922	44/7475	0.167994	0.556479	105071048/105080693/105077723/105067752/105076593/105077487/105076592/105069218	PRKCZ/GCK/MAPK10/HK2/KCNJ11/SLC2A4/ABCC8/PKM	cdk:105105552/cdk:105092330/cdk:105091591/cdk:105085304/cdk:105086669/cdk:105103041/cdk:105086704/cdk:105087293	8
cdk00600	Sphingolipid metabolism	9/922	51/7475	0.170305	0.558319	105065623/105078096/105083946/105066083/105067940/105082588/105077809/105063397/105070824	SPHK1/PPAP2C/DEGS1/GAL3ST1/SGMS2/CERS1/PPAP2A/SPTLC2/ARSA	cdk:105092188/cdk:105093401/cdk:105099817/cdk:105099440/cdk:105105285/cdk:105101886/cdk:105087144/cdk:105086060/cdk:105106150	9
cdk01210	2-Oxocarboxylic acid metabolism	4/922	18/7475	0.173573	0.563226	105069146/105073074/105081757/105078663	IDH3A/ACO2/GOT1/GOT2	cdk:105092226/cdk:105091900/cdk:105084303/cdk:105093792	4
cdk04610	Complement and coagulation cascades	13/922	80/7475	0.181561	0.583197	105075452/105068596/105070023/105078526/105070871/105072340/105073529/105070868/105079911/105074040/105082773/105062703/105067238	CD55/LOC105068596/F13B/F8/C1QA/MASP1/PROCR/C1QB/BDKRB2/LOC105074040/ITGAM/PLAUR/CFH	cdk:105098601/cdk:105106195/cdk:105090821/cdk:105096841/cdk:105088872/cdk:105085838/cdk:105084959/cdk:105088875/cdk:105095501/cdk:105087438/cdk:105089721/cdk:105090245/cdk:105100422	13
cdk04666	Fc gamma R-mediated phagocytosis	14/922	88/7475	0.191022	0.607451	105068021/105065623/105078096/105083612/105083553/105078337/105077809/105067572/105082943/105062866/105065428/105081485/105066258/105068570	FCGR2B/SPHK1/PPAP2C/PAK1/GAB2/LOC105078337/PPAP2A/ARPC4/ASAP1/AMPH/LOC105065428/LYN/WASF3/BIN1	cdk:105092686/cdk:105092188/cdk:105093401/cdk:105097456/cdk:105097558/cdk:105087624/cdk:105087144/cdk:105093134/cdk:105096448/cdk:105088276/cdk:105106413/cdk:105097055/cdk:105106341/cdk:105084483	14
cdk04145	Phagosome	20/922	133/7475	0.202011	0.636036	105068021/105079727/105076024/105067393/105082208/105064344/105065567/105074960/105064068/novel.378/105064248/105069802/105070721/105075333/105063042/105071442/105064250/105082773/105070354/105075967	FCGR2B/TLR2/ATP6V1C2/SEC61B/CD14/THBS4/ACTG1/TLR6/ATP6V0B/-/LOC105064248/ITGB3/TLR4/SFTPD/ATP6V0A4/TUBB6/LOC105064250/ITGAM/TCIRG1/TUBA8	cdk:105092686/cdk:105099662/cdk:105091247/cdk:105086889/cdk:105098101/cdk:105084831/cdk:105105716/cdk:105089347/cdk:105090899/cdk:105104206/cdk:105101412/cdk:105090426/cdk:105104576/cdk:105092421/cdk:105091627/cdk:105105106/cdk:105101414/cdk:105089721/cdk:105104407/cdk:105100732	20
cdk04977	Vitamin digestion and absorption	5/922	26/7475	0.210421	0.646717	105073734/105070079/105066086/105063055/105078056	ABCC1/TCN1/TCN2/LOC105063055/SLC19A1	cdk:105091152/cdk:105094902/cdk:105099438/cdk:105091610/cdk:105101521	5
cdk04916	Melanogenesis	15/922	97/7475	0.210973	0.646717	105082946/105083524/105077673/105079117/105074295/105081234/105066594/105067142/105076770/105069522/105075360/105066878/105070874/105082996/105063046	ADCY8/FZD4/KIT/FZD3/CAMK2A/ADCY2/MITF/CAMK2D/CREB3L1/CALML4/CAMK2G/LOC105066878/WNT4/PLCB4/CREB3L2	cdk:105096450/cdk:105097946/cdk:105091541/cdk:105102079/cdk:105098484/cdk:105094039/cdk:105095263/cdk:105089916/cdk:105106926/cdk:105093281/cdk:105092453/cdk:105093254/cdk:105088869/cdk:105101500/cdk:105091622	15
cdk05230	Central carbon metabolism in cancer	11/922	68/7475	0.211505	0.646717	105079497/105080693/105077673/105076175/105072730/105078014/105067752/105076580/105072689/105069218/105073437	SLC7A5/GCK/KIT/PFKM/SLC2A1/PFKL/HK2/LDHA/RET/PKM/PDK1	cdk:105104677/cdk:105092330/cdk:105091541/cdk:105103800/cdk:105090921/cdk:105103995/cdk:105085304/cdk:105095329/cdk:105092504/cdk:105087293/cdk:105091095	11
cdk04640	Hematopoietic cell lineage	14/922	90/7475	0.214729	0.650321	105077673/105082208/105068250/105075452/105064248/105069802/105071113/105079436/105076509/105072137/105072260/105067821/105064250/105082773	KIT/CD14/IL6R/CD55/LOC105064248/ITGB3/CD9/CD2/CD44/IL1B/CD8A/CD3E/LOC105064250/ITGAM	cdk:105091541/cdk:105098101/cdk:105089663/cdk:105098601/cdk:105101412/cdk:105090426/cdk:105098229/cdk:105089613/cdk:105106811/cdk:105093155/cdk:105104175/cdk:105090174/cdk:105101414/cdk:105089721	14
cdk00510	N-Glycan biosynthesis	8/922	47/7475	0.217016	0.651049	105066202/105069546/105078745/105065762/105074679/105073103/105068163/105083402	ALG5/B4GALT3/B4GALT1/ALG1/FUT8/MGAT3/DPM3/MGAT5	cdk:105100803/cdk:105100111/cdk:105085573/cdk:105098401/cdk:105086181/cdk:105091930/cdk:105088924/cdk:105092441	8
cdk04964	Proximal tubule bicarbonate reclamation	4/922	20/7475	0.22711	0.674235	105075952/105069516/105080396/105082122	ATP1B4/LOC105069516/SLC4A4/AQP1	cdk:105098894/cdk:105100141/cdk:105091193/cdk:105095900	4
cdk00590	Arachidonic acid metabolism	10/922	62/7475	0.228985	0.674235	105069332/105081127/105066096/105065772/105080896/105077810/105074417/105064851/105071041/105074675	GGT1/PTGES/PLA2G3/LOC105065772/GPX3/GPX8/LOC105074417/LOC105064851/FAM213B/GPX2	cdk:105095196/cdk:105092543/cdk:105099428/cdk:105102236/cdk:105098466/cdk:105087146/cdk:105104489/cdk:105092804/cdk:105106649/cdk:105086185	10
cdk04933	AGE-RAGE signaling pathway in diabetic complications	15/922	99/7475	0.23471	0.683029	105071048/105064107/105064175/105077723/105075087/105064017/105079294/105064077/105073903/105072137/105081270/105075731/105081283/105082996/105066898	PRKCZ/COL4A3/MAPK13/MAPK10/AGT/PLCD4/FIGF/COL4A4/BCL2/IL1B/AGTR1/MMP2/CCL2/PLCB4/COL4A1	cdk:105105552/cdk:105088300/cdk:105101337/cdk:105091591/cdk:105104282/cdk:105096083/cdk:105100399/cdk:105088289/cdk:105088999/cdk:105093155/cdk:105089509/cdk:105097506/cdk:105088228/cdk:105101500/cdk:105094080	15
cdk04960	Aldosterone-regulated sodium reabsorption	6/922	34/7475	0.236268	0.683029	105073679/105073680/105063456/105075952/105069516/105075052	SCNN1B/SCNN1G/SFN/ATP1B4/LOC105069516/IGF1	cdk:105094823/cdk:105094822/cdk:105100696/cdk:105098894/cdk:105100141/cdk:105097468	6
cdk05150	Staphylococcus aureus infection	11/922	70/7475	0.240168	0.688049	105068021/105079328/novel.533/105064248/105070871/105072340/105070868/105074040/105064250/105082773/105067238	FCGR2B/LOC105079328/-/LOC105064248/C1QA/MASP1/C1QB/LOC105074040/LOC105064250/ITGAM/CFH	cdk:105092686/cdk:105094057/cdk:116149219/cdk:105101412/cdk:105088872/cdk:105085838/cdk:105088875/cdk:105087438/cdk:105101414/cdk:105089721/cdk:105100422	11
cdk05165	Human papillomavirus infection	44/922	321/7475	0.245561	0.695031	105077707/105071048/105083524/105065681/105076024/105064107/105079117/105064344/105083774/105066689/105072609/105075432/105064068/novel.1472/105076770/novel.378/105071342/105065649/105078261/105064077/105069029/105062075/105076083/105069802/105074263/105071376/105063042/105073864/105069218/105070771/105066878/105069770/105083695/105080585/105082299/105068949/105078190/105077194/105070874/10507063…	SPP1/PRKCZ/FZD4/SLC9A3R1/ATP6V1C2/COL4A3/FZD3/THBS4/CCND3/PRKCI/PPP2R2B/IKBKE/ATP6V0B/-/CREB3L1/-/ISG15/LLGL2/CRB3/COL4A4/LAMC2/MAML1/BCAP31/ITGB3/ITGA11/LAMA3/ATP6V0A4/COL6A5/PKM/PTGER4/LOC105066878/NOTCH1/DLG3/OASL/CASP8/LAMC1/LFNG/HEY2/WNT4/BAD/CREB5/CREB3L2/COL4A1/TCIRG1	cdk:105091573/cdk:105105552/cdk:105097946/cdk:105104615/cdk:105091247/cdk:105088300/cdk:105102079/cdk:105084831/cdk:105086756/cdk:105085957/cdk:105097761/cdk:105098613/cdk:105090899/cdk:105087190/cdk:105106926/cdk:105104206/cdk:105105589/cdk:105104646/cdk:105091792/cdk:105088289/cdk:105096227/cdk:105100642/cdk:105098705/cdk:105090426/cdk:105087311/cdk:105086476/cdk:105091627/cdk:105088770/cdk:105…	44
cdk04072	Phospholipase D signaling pathway	21/922	145/7475	0.246976	0.695031	105082946/105065623/105078096/105077673/105081365/105062585/105081234/105075087/105076075/105073438/105078020/105083553/105063850/105074028/105082616/105078337/105077809/105065419/105081270/105065428/105082996	ADCY8/SPHK1/PPAP2C/KIT/AVPR1A/CYTH2/ADCY2/AGT/AVPR2/RAPGEF4/AGPAT3/GAB2/PTK2B/AGPAT1/LPAR2/LOC105078337/PPAP2A/SHC3/AGTR1/LOC105065428/PLCB4	cdk:105096450/cdk:105092188/cdk:105093401/cdk:105091541/cdk:105089267/cdk:105098940/cdk:105094039/cdk:105104282/cdk:105098710/cdk:105091096/cdk:105106085/cdk:105097558/cdk:105102240/cdk:105090851/cdk:105103737/cdk:105087624/cdk:105087144/cdk:105086410/cdk:105089509/cdk:105106413/cdk:105101500	21
cdk05222	Small cell lung cancer	14/922	93/7475	0.252509	0.698834	105068045/105064107/105078165/105065425/105064077/105068472/105069029/105071584/105071376/105073903/105061681/105068949/105066898/105069411	RXRG/COL4A3/GADD45B/GADD45G/COL4A4/BIRC7/LAMC2/NOS2/LAMA3/BCL2/E2F3/LAMC1/COL4A1/SKP2	cdk:105092711/cdk:105088300/cdk:105103609/cdk:105086406/cdk:105088289/cdk:105095703/cdk:105096227/cdk:105088198/cdk:105086476/cdk:105088999/cdk:105089193/cdk:105096228/cdk:105094080/cdk:105086996	14
cdk04550	Signaling pathways regulating pluripotency of stem cells	20/922	138/7475	0.252723	0.698834	105083524/105079117/105064175/105068401/105077867/105075813/105082722/105079574/105082288/105062044/105073476/105074585/105071476/105066878/105073731/105075052/105070874/105077802/105082148/105067883	FZD4/FZD3/MAPK13/INHBB/ISL1/MEIS1/DLX5/HESX1/BMPR2/FGFR4/HOXD1/BMP4/KAT6A/LOC105066878/ZFHX3/IGF1/WNT4/IL6ST/SMAD5/BMPR1B	cdk:105097946/cdk:105102079/cdk:105101337/cdk:105088319/cdk:105084257/cdk:105088930/cdk:105088717/cdk:105089790/cdk:105098972/cdk:105099582/cdk:105099223/cdk:105091431/cdk:105086447/cdk:105093254/cdk:105088476/cdk:105097468/cdk:105088869/cdk:105087138/cdk:105090469/cdk:105089530	20
cdk00030	Pentose phosphate pathway	5/922	28/7475	0.258308	0.701401	105078805/105076175/105078014/105082553/105078778	FBP2/PFKM/PFKL/PGLS/IDNK	cdk:105084694/cdk:105103800/cdk:105103995/cdk:105101850/cdk:105100483	5
cdk04927	Cortisol synthesis and secretion	10/922	64/7475	0.260268	0.701401	105082946/105081234/105075087/105076770/105070011/105081270/105062166/105082996/105082021/105063046	ADCY8/ADCY2/AGT/CREB3L1/CACNA1S/AGTR1/STAR/PLCB4/CREB5/CREB3L2	cdk:105096450/cdk:105094039/cdk:105104282/cdk:105106926/cdk:105090835/cdk:105089509/cdk:105089939/cdk:105101500/cdk:105095833/cdk:105091622	10
cdk05217	Basal cell carcinoma	10/922	64/7475	0.260268	0.701401	105083524/105079117/105069242/105078165/105065425/105061949/105074585/105062126/105066878/105070874	FZD4/FZD3/KIF7/GADD45B/GADD45G/PTCH2/BMP4/GLI1/LOC105066878/WNT4	cdk:105097946/cdk:105102079/cdk:105094672/cdk:105103609/cdk:105086406/cdk:105090882/cdk:105091431/cdk:105100348/cdk:105093254/cdk:105088869	10
cdk04976	Bile secretion	11/922	72/7475	0.270173	0.713151	105083879/105082946/105072674/105072730/105081234/105080149/105075952/105069516/105080396/105063144/105082122	EPHX1/ADCY8/ABCC4/SLC2A1/ADCY2/AQP4/ATP1B4/LOC105069516/SLC4A4/CFTR/AQP1	cdk:105099693/cdk:105096450/cdk:105089214/cdk:105090921/cdk:105094039/cdk:105086618/cdk:105098894/cdk:105100141/cdk:105091193/cdk:105085325/cdk:105095900	11
cdk04623	Cytosolic DNA-sensing pathway	8/922	50/7475	0.270656	0.713151	105064293/105069905/105082187/105075432/105082774/105066249/105064286/105072137	LOC105064293/IRF7/TMEM173/IKBKE/LOC105082774/LOC105066249/CCL5/IL1B	cdk:105097863/cdk:105105431/cdk:105098117/cdk:105098613/cdk:105089723/cdk:105086579/cdk:105097869/cdk:105093155	8
cdk04152	AMPK signaling pathway	17/922	117/7475	0.271356	0.713151	105069592/105076181/105078805/105076175/105078014/105077487/105080288/105072609/105064024/105062447/105076770/105063144/105079157/105075052/105082021/105063046/105062760	PFKFB1/ADIPOR2/FBP2/PFKM/PFKL/SLC2A4/PFKFB4/PPP2R2B/PRKAG3/LIPE/CREB3L1/CFTR/PRKAB2/IGF1/CREB5/CREB3L2/GYS1	cdk:105103537/cdk:105102928/cdk:105084694/cdk:105103800/cdk:105103995/cdk:105103041/cdk:105087941/cdk:105097761/cdk:105096091/cdk:105090211/cdk:105106926/cdk:105085325/cdk:105089467/cdk:105097468/cdk:105095833/cdk:105091622/cdk:105102888	17
cdk05418	Fluid shear stress and atherosclerosis	19/922	133/7475	0.281119	0.728591	105071048/105074785/105064175/105077723/105065567/105075680/105061993/105082288/105069802/105074792/105063655/105069522/105073903/105074585/105063150/105072137/105075731/105081283/105067883	PRKCZ/MEF2C/MAPK13/MAPK10/ACTG1/TRPV4/HMOX1/BMPR2/ITGB3/CDH5/LOC105063655/CALML4/BCL2/BMP4/CAV1/IL1B/MMP2/CCL2/BMPR1B	cdk:105105552/cdk:105099639/cdk:105101337/cdk:105091591/cdk:105105716/cdk:105105366/cdk:105097386/cdk:105098972/cdk:105090426/cdk:105093785/cdk:105085651/cdk:105093281/cdk:105088999/cdk:105091431/cdk:105085320/cdk:105093155/cdk:105097506/cdk:105088228/cdk:105089530	19
cdk04710	Circadian rhythm	5/922	29/7475	0.283157	0.728591	105071703/105064024/105062301/105081727/105079157	RORC/PRKAG3/BHLHE41/BTRC/PRKAB2	cdk:105103230/cdk:105096091/cdk:105100069/cdk:105084335/cdk:105089467	5
cdk00515	Mannose type O-glycan biosynthesis	4/922	22/7475	0.284105	0.728591	105072709/105076472/105069546/105078745	ST3GAL3/GYLTL1B/B4GALT3/B4GALT1	cdk:105090902/cdk:105106854/cdk:105100111/cdk:105085573	4
cdk04010	MAPK signaling pathway	38/922	280/7475	0.286415	0.72864	105062378/105075904/105074785/105077673/105063098/105083612/105082208/105064175/105068244/105070386/105066680/105077723/105071480/105074668/105073272/105079294/105075492/105073441/105065398/105078165/105066317/105065425/105068164/105067716/105075578/105070011/105069653/105062044/105062615/105069992/105061728/105065479/105072137/105072288/105061997/105075052/105073643/105071266	CACNA2D1/ERBB3/MEF2C/KIT/FLNC/PAK1/CD14/MAPK13/EFNA3/IGF2/MECOM/MAPK10/MAPT/HSPA2/CACNB1/FIGF/LOC105075492/LOC105073441/RPS6KA2/GADD45B/FLT1/GADD45G/EFNA1/ANGPT2/RASGRP4/CACNA1S/ANGPT1/FGFR4/NTF4/PTPN7/MYD88/FGF1/IL1B/MAP4K4/FLT4/IGF1/ANGPT4/TEK	cdk:105087345/cdk:105086379/cdk:105099639/cdk:105091541/cdk:105085371/cdk:105097456/cdk:105098101/cdk:105101337/cdk:105089638/cdk:105106402/cdk:105085966/cdk:105091591/cdk:105090432/cdk:105086191/cdk:105099052/cdk:105100399/cdk:105104066/cdk:105091098/cdk:105086277/cdk:105103609/cdk:105086584/cdk:105086406/cdk:105088931/cdk:105084403/cdk:105096949/cdk:105090835/cdk:105090509/cdk:105099582/cdk:105…	38
cdk01522	Endocrine resistance	14/922	96/7475	0.292545	0.738327	105082946/105064175/105077723/105081234/105077897/105073043/105073903/105065419/105061681/105069770/105075731/105075052/105070634/105071872	ADCY8/MAPK13/MAPK10/ADCY2/GPR146/BIK/BCL2/SHC3/E2F3/NOTCH1/MMP2/IGF1/BAD/NCOA3	cdk:105096450/cdk:105101337/cdk:105091591/cdk:105094039/cdk:105105866/cdk:105091867/cdk:105088999/cdk:105086410/cdk:105089193/cdk:105105795/cdk:105097506/cdk:105097468/cdk:105101547/cdk:105087857	14
cdk00561	Glycerolipid metabolism	9/922	59/7475	0.300402	0.752188	105078096/105081091/105065501/105062070/105078020/105074028/105077809/105073815/105073974	PPAP2C/GK/AKR1A1/PPAPDC1B/AGPAT3/AGPAT1/PPAP2A/DGAT1/MGLL	cdk:105093401/cdk:105106976/cdk:105090867/cdk:105089933/cdk:105106085/cdk:105090851/cdk:105087144/cdk:105104999/cdk:105090112	9
cdk00061	Fatty acid biosynthesis	3/922	16/7475	0.315224	0.780345	105080734/105075754/105067740	ACSL5/ACSL4/ACSL1	cdk:105091694/cdk:105093185/cdk:105084436	3
cdk05144	Malaria	7/922	45/7475	0.316555	0.780345	105079727/105064344/105062208/105070721/105061728/105072137/105081283	TLR2/THBS4/LOC105062208/TLR4/MYD88/IL1B/CCL2	cdk:105099662/cdk:105084831/cdk:105094219/cdk:105104576/cdk:105090692/cdk:105093155/cdk:105088228	7
cdk00020	Citrate cycle (TCA cycle)	5/922	31/7475	0.334002	0.817021	105066137/105069146/105073074/105080535/105082709	SUCLA2/IDH3A/ACO2/OGDH/MDH2	cdk:105101808/cdk:105092226/cdk:105091900/cdk:105095705/cdk:105089651	5
cdk04672	Intestinal immune network for IgA production	7/922	46/7475	0.337457	0.819171	105075423/105077837/105078061/105077504/105078516/105064248/105064250	PIGR/CCL28/ICOSLG/TNFSF13/CXCL12/LOC105064248/LOC105064250	cdk:105098607/cdk:105107092/cdk:105103993/cdk:105103021/cdk:105084484/cdk:105101412/cdk:105101414	7
cdk00790	Folate biosynthesis	4/922	24/7475	0.342871	0.823377	105081292/105083264/105074417/105070385	PAH/QDPR/LOC105074417/TH	cdk:105097469/cdk:105098345/cdk:105104489/cdk:105106406	4
cdk00513	Various types of N-glycan biosynthesis	6/922	39/7475	0.348146	0.823377	105072709/105076667/105069546/105078745/105065762/105074679	ST3GAL3/B4GALNT3/B4GALT3/B4GALT1/ALG1/FUT8	cdk:105090902/cdk:105102955/cdk:105100111/cdk:105085573/cdk:105098401/cdk:105086181	6
cdk04114	Oocyte meiosis	15/922	108/7475	0.352404	0.823377	105082946/105064175/105074295/105081234/105082704/105065398/105067142/105070969/105069522/105075360/105082658/105081727/105072716/105075052/105081902	ADCY8/MAPK13/CAMK2A/ADCY2/YWHAG/RPS6KA2/CAMK2D/MAD2L2/CALML4/CAMK2G/CPEB4/BTRC/CDC20/IGF1/CPEB3	cdk:105096450/cdk:105101337/cdk:105098484/cdk:105094039/cdk:105089727/cdk:105086277/cdk:105089916/cdk:105107030/cdk:105093281/cdk:105092453/cdk:105089361/cdk:105084335/cdk:105090909/cdk:105097468/cdk:105084230	15
cdk05169	Epstein-Barr virus infection	25/922	186/7475	0.353747	0.823377	105080477/105079727/105069905/105064175/105083826/105077723/105083774/105078165/105075432/105065425/novel.378/105071342/105064248/105073903/105061728/105061681/105076509/105063945/105082299/105067821/105064250/105065428/105080915/105081485/105069411	NEDD4/TLR2/IRF7/MAPK13/NFKBIE/MAPK10/CCND3/GADD45B/IKBKE/GADD45G/-/ISG15/LOC105064248/BCL2/MYD88/E2F3/CD44/PSMD12/CASP8/CD3E/LOC105064250/LOC105065428/SAP30L/LYN/SKP2	cdk:105088671/cdk:105099662/cdk:105105431/cdk:105101337/cdk:105088640/cdk:105091591/cdk:105086756/cdk:105103609/cdk:105098613/cdk:105086406/cdk:105104206/cdk:105105589/cdk:105101412/cdk:105088999/cdk:105090692/cdk:105089193/cdk:105106811/cdk:105092316/cdk:105099181/cdk:105090174/cdk:105101414/cdk:105106413/cdk:105095153/cdk:105097055/cdk:105086996	25
cdk04621	NOD-like receptor signaling pathway	20/922	147/7475	0.354452	0.823377	105069905/105064175/105077723/novel.1265/105067588/105082187/novel.533/105075432/105082774/105064286/105070721/105073903/105068296/105061728/105072137/105082299/105083497/105080430/105081283/105082996	IRF7/MAPK13/MAPK10/-/LOC105067588/TMEM173/-/IKBKE/LOC105082774/CCL5/TLR4/BCL2/PKN1/MYD88/IL1B/CASP8/PANX1/LOC105080430/CCL2/PLCB4	cdk:105105431/cdk:105101337/cdk:105091591/cdk:116158247/cdk:105100419/cdk:105098117/cdk:116149219/cdk:105098613/cdk:105089723/cdk:105097869/cdk:105104576/cdk:105088999/cdk:105105969/cdk:105090692/cdk:105093155/cdk:105099181/cdk:105096544/cdk:105091368/cdk:105088228/cdk:105101500	20
cdk00920	Sulfur metabolism	2/922	10/7475	0.354725	0.823377	105062473/105073159	ETHE1/MPST	cdk:105090237/cdk:105101575	2
cdk04728	Dopaminergic synapse	17/922	124/7475	0.358876	0.823563	105079348/105064175/105074295/105070538/105077723/105075492/105072609/105067142/105076770/105069522/105075360/105070385/105066978/105082996/105082021/105063046/105062066	MAOB/MAPK13/CAMK2A/COMT/MAPK10/LOC105075492/PPP2R2B/CAMK2D/CREB3L1/CALML4/CAMK2G/TH/CALY/PLCB4/CREB5/CREB3L2/DRD1	cdk:105085264/cdk:105101337/cdk:105098484/cdk:105106445/cdk:105091591/cdk:105104066/cdk:105097761/cdk:105089916/cdk:105106926/cdk:105093281/cdk:105092453/cdk:105106406/cdk:105104588/cdk:105101500/cdk:105095833/cdk:105091622/cdk:105101941	17
cdk04014	Ras signaling pathway	29/922	218/7475	0.359985	0.823563	105077673/105071586/105083612/105068244/105070386/105066096/105080224/105077723/105075686/105079294/105075492/105066317/105083553/105068164/105067716/105075578/105069653/105062044/105069522/105075703/105062615/105065419/105065479/105061997/105075052/105073643/105071266/105070634/105070296	KIT/KSR1/PAK1/EFNA3/IGF2/PLA2G3/RASSF1/MAPK10/RASAL1/FIGF/LOC105075492/FLT1/GAB2/EFNA1/ANGPT2/RASGRP4/ANGPT1/FGFR4/CALML4/KSR2/NTF4/SHC3/FGF1/FLT4/IGF1/ANGPT4/TEK/BAD/RIN1	cdk:105091541/cdk:105088200/cdk:105097456/cdk:105089638/cdk:105106402/cdk:105099428/cdk:105087424/cdk:105091591/cdk:105104938/cdk:105100399/cdk:105104066/cdk:105086584/cdk:105097558/cdk:105088931/cdk:105084403/cdk:105096949/cdk:105090509/cdk:105099582/cdk:105093281/cdk:105104942/cdk:105102886/cdk:105086410/cdk:105090819/cdk:105100622/cdk:105097468/cdk:105104308/cdk:105093613/cdk:105101547/cdk:105…	29
cdk05206	MicroRNAs in cancer	21/922	156/7475	0.368358	0.836699	105071252/105075904/105079117/105068244/105080224/105071745/105073734/105071761/105075459/105080727/105069647/105063543/105061993/105068164/105082288/105069802/105073903/105061681/105076509/105069770/105083379	ST14/ERBB3/FZD3/EFNA3/RASSF1/MCL1/ABCC1/ZEB1/SLC45A3/PDCD4/ZFPM2/HDAC4/HMOX1/EFNA1/BMPR2/ITGB3/BCL2/E2F3/CD44/NOTCH1/ZEB2	cdk:105094280/cdk:105086379/cdk:105102079/cdk:105089638/cdk:105087424/cdk:105103187/cdk:105091152/cdk:105086868/cdk:105098625/cdk:105091702/cdk:105090566/cdk:105103240/cdk:105097386/cdk:105088931/cdk:105098972/cdk:105090426/cdk:105088999/cdk:105089193/cdk:105106811/cdk:105105795/cdk:105084593	21
cdk04215	Apoptosis - multiple species	5/922	33/7475	0.385541	0.864843	105065864/105077723/105068472/105073903/105082299	SEPT4/MAPK10/BIRC7/BCL2/CASP8	cdk:105097810/cdk:105091591/cdk:105095703/cdk:105088999/cdk:105099181	5
cdk00480	Glutathione metabolism	8/922	56/7475	0.386188	0.864843	105069332/105081182/105073532/105076915/105080896/105077810/105063655/105074675	GGT1/SMS/GSS/CHAC1/GPX3/GPX8/LOC105063655/GPX2	cdk:105095196/cdk:105105052/cdk:105084955/cdk:105096863/cdk:105098466/cdk:105087146/cdk:105085651/cdk:105086185	8
cdk00260	Glycine, serine and threonine metabolism	6/922	41/7475	0.394458	0.873317	105083787/105073138/105075542/105079348/105063063/105078063	GNMT/GCAT/CTH/MAOB/BPGM/CBS	cdk:105088648/cdk:105091964/cdk:105096636/cdk:105085264/cdk:105085404/cdk:105105848	6
cdk04115	p53 signaling pathway	10/922	72/7475	0.395464	0.873317	105077269/105063881/105063456/105083774/105078165/105065425/105073903/105082299/105076485/105075052	PERP/TP53I3/SFN/CCND3/GADD45B/GADD45G/BCL2/CASP8/CD82/IGF1	cdk:105092042/cdk:105100023/cdk:105100696/cdk:105086756/cdk:105103609/cdk:105086406/cdk:105088999/cdk:105099181/cdk:105106840/cdk:105097468	10
cdk05030	Cocaine addiction	7/922	49/7475	0.400949	0.874473	105079348/105076770/105070385/105065809/105082021/105063046/105062066	MAOB/CREB3L1/TH/GRIN2C/CREB5/CREB3L2/DRD1	cdk:105085264/cdk:105106926/cdk:105106406/cdk:105104658/cdk:105095833/cdk:105091622/cdk:105101941	7
cdk00650	Butanoate metabolism	4/922	26/7475	0.401893	0.874473	105067990/105080681/105083883/105078435	HADH/AACS/HMGCLL1/L2HGDH	cdk:105105288/cdk:105094344/cdk:105102118/cdk:105091405	4
cdk05215	Prostate cancer	13/922	96/7475	0.404238	0.874473	105077049/105081118/105078048/105071761/novel.1118/105067594/105076770/105073903/105061681/105075052/105070634/105082021/105063046	SPINT1/ERG/TMPRSS2/ZEB1/-/MMP3/CREB3L1/BCL2/E2F3/IGF1/BAD/CREB5/CREB3L2	cdk:105096869/cdk:105104668/cdk:105101649/cdk:105086868/cdk:105101649/cdk:105087168/cdk:105106926/cdk:105088999/cdk:105089193/cdk:105097468/cdk:105101547/cdk:105095833/cdk:105091622	13
cdk04611	Platelet activation	16/922	120/7475	0.409749	0.877466	105082946/105071048/105064175/105073583/105081869/105081234/105065567/105066689/105079764/105072102/105066709/105069802/105069370/105065428/105082996/105081485	ADCY8/PRKCZ/MAPK13/MYLK2/PRKG1/ADCY2/ACTG1/PRKCI/MYLK4/VAMP8/P2RY1/ITGB3/GUCY1B3/LOC105065428/PLCB4/LYN	cdk:105096450/cdk:105105552/cdk:105101337/cdk:105100824/cdk:105085256/cdk:105094039/cdk:105105716/cdk:105085957/cdk:105086549/cdk:105104154/cdk:105094987/cdk:105090426/cdk:105101179/cdk:105106413/cdk:105101500/cdk:105097055	16
cdk04926	Relaxin signaling pathway	17/922	128/7475	0.41114	0.877466	105082946/105071048/105064107/105064175/105077723/105081234/105079294/105075492/105076770/105064077/105071584/105065419/105075731/105082996/105082021/105063046/105066898	ADCY8/PRKCZ/COL4A3/MAPK13/MAPK10/ADCY2/FIGF/LOC105075492/CREB3L1/COL4A4/NOS2/SHC3/MMP2/PLCB4/CREB5/CREB3L2/COL4A1	cdk:105096450/cdk:105105552/cdk:105088300/cdk:105101337/cdk:105091591/cdk:105094039/cdk:105100399/cdk:105104066/cdk:105106926/cdk:105088289/cdk:105088198/cdk:105086410/cdk:105097506/cdk:105101500/cdk:105095833/cdk:105091622/cdk:105094080	17
cdk04962	Vasopressin-regulated water reabsorption	6/922	42/7475	0.417605	0.883201	105078749/105080149/105076075/105076770/105082021/105063046	AQP3/AQP4/AVPR2/CREB3L1/CREB5/CREB3L2	cdk:105085578/cdk:105086618/cdk:105098710/cdk:105106926/cdk:105095833/cdk:105091622	6
cdk00220	Arginine biosynthesis	3/922	19/7475	0.421373	0.883201	105071584/105081757/105078663	NOS2/GOT1/GOT2	cdk:105088198/cdk:105084303/cdk:105093792	3
cdk00140	Steroid hormone biosynthesis	7/922	50/7475	0.422159	0.883201	105062508/105081231/105078239/105070538/105076771/105068038/105074417	LOC105062508/SRD5A1/HSD11B1L/COMT/HSD17B12/HSD17B7/LOC105074417	cdk:105095461/cdk:105094037/cdk:105091757/cdk:105106445/cdk:105106832/cdk:105092702/cdk:105104489	7
cdk04810	Regulation of actin cytoskeleton	27/922	209/7475	0.429168	0.887758	105082811/105080603/105067054/105071544/105066323/105083612/105073583/105065567/105078516/105075492/105079764/105070326/105065937/105064365/105082616/105072504/105075650/105069802/105062044/105074263/105067572/105080540/105070152/105065479/105079911/105078831/105082773	MYLPF/MYL2/ARHGEF6/SSH2/SPATA13/PAK1/MYLK2/ACTG1/CXCL12/LOC105075492/MYLK4/SSH3/DIAPH2/IQGAP2/LPAR2/MYL5/CHRM3/ITGB3/FGFR4/ITGA11/ARPC4/MYL7/CHRM1/FGF1/BDKRB2/FGD3/ITGAM	cdk:105102741/cdk:105102482/cdk:105101646/cdk:105088151/cdk:105096422/cdk:105097456/cdk:105100824/cdk:105105716/cdk:105084484/cdk:105104066/cdk:105086549/cdk:105104434/cdk:105085529/cdk:105084809/cdk:105103737/cdk:105100801/cdk:105088954/cdk:105090426/cdk:105099582/cdk:105087311/cdk:105093134/cdk:105092329/cdk:105091516/cdk:105090819/cdk:105095501/cdk:105084672/cdk:105089721	27
cdk05100	Bacterial invasion of epithelial cells	10/922	74/7475	0.430341	0.887758	105074818/105065567/105074863/105069302/105070969/105078337/105067572/105062056/105065419/105063150	ELMO3/ACTG1/CDH1/ELMO1/MAD2L2/LOC105078337/ARPC4/CLTB/SHC3/CAV1	cdk:105088454/cdk:105105716/cdk:105088409/cdk:105085296/cdk:105107030/cdk:105087624/cdk:105093134/cdk:105099571/cdk:105086410/cdk:105085320	10
cdk04912	GnRH signaling pathway	12/922	90/7475	0.43342	0.887758	105082946/105064175/105074295/105077723/105081234/105067142/105063850/105070011/105069522/105075360/105075731/105082996	ADCY8/MAPK13/CAMK2A/MAPK10/ADCY2/CAMK2D/PTK2B/CACNA1S/CALML4/CAMK2G/MMP2/PLCB4	cdk:105096450/cdk:105101337/cdk:105098484/cdk:105091591/cdk:105094039/cdk:105089916/cdk:105102240/cdk:105090835/cdk:105093281/cdk:105092453/cdk:105097506/cdk:105101500	12
cdk04659	Th17 cell differentiation	14/922	106/7475	0.435504	0.887758	105074228/105068045/105064175/105083826/105071703/105077723/105068250/105074303/105064248/105066766/105072137/105067821/105077802/105064250	GATA3/RXRG/MAPK13/NFKBIE/RORC/MAPK10/IL6R/PRKCQ/LOC105064248/LCK/IL1B/CD3E/IL6ST/LOC105064250	cdk:105091366/cdk:105092711/cdk:105101337/cdk:105088640/cdk:105103230/cdk:105091591/cdk:105089663/cdk:105091352/cdk:105101412/cdk:105085793/cdk:105093155/cdk:105090174/cdk:105087138/cdk:105101414	14
cdk04730	Long-term depression	8/922	59/7475	0.445219	0.892829	novel.136/105081869/novel.138/novel.137/105069370/105075052/105082996/105081485	-/PRKG1/-/-/GUCY1B3/IGF1/PLCB4/LYN	cdk:105096948/cdk:105085256/cdk:105096948/cdk:105096948/cdk:105101179/cdk:105097468/cdk:105101500/cdk:105097055	8
cdk00430	Taurine and hypotaurine metabolism	2/922	12/7475	0.446194	0.892829	105069332/105072680	GGT1/GADL1	cdk:105095196/cdk:105087211	2
cdk04061	Viral protein interaction with cytokine and cytokine receptor	11/922	83/7475	0.448582	0.892829	105077837/105064293/novel.1265/105078516/105068068/105068250/105070235/105064286/105080430/105077802/105081283	CCL28/LOC105064293/-/CXCL12/XCL1/IL6R/IL10RB/CCL5/LOC105080430/IL6ST/CCL2	cdk:105107092/cdk:105097863/cdk:116158247/cdk:105084484/cdk:105092735/cdk:105089663/cdk:105089870/cdk:105097869/cdk:105091368/cdk:105087138/cdk:105088228	11
cdk04658	Th1 and Th2 cell differentiation	12/922	91/7475	0.449222	0.892829	105074228/105064175/105083826/105077723/105074303/novel.1472/105064248/105062075/105066766/105069770/105067821/105064250	GATA3/MAPK13/NFKBIE/MAPK10/PRKCQ/-/LOC105064248/MAML1/LCK/NOTCH1/CD3E/LOC105064250	cdk:105091366/cdk:105101337/cdk:105088640/cdk:105091591/cdk:105091352/cdk:105087190/cdk:105101412/cdk:105100642/cdk:105085793/cdk:105105795/cdk:105090174/cdk:105101414	12
cdk05205	Proteoglycans in cancer	25/922	198/7475	0.482772	0.939349	105075904/105083524/105079727/105079117/105063098/105083612/105064175/105070386/105067143/105074295/105065567/105080727/105067142/105071494/105061888/105069802/105075360/105070721/105063150/105066878/105076509/105075731/105075052/105070874/105062703	ERBB3/FZD4/TLR2/FZD3/FLNC/PAK1/MAPK13/IGF2/ANK2/CAMK2A/ACTG1/PDCD4/CAMK2D/ANK1/RPS6/ITGB3/CAMK2G/TLR4/CAV1/LOC105066878/CD44/MMP2/IGF1/WNT4/PLAUR	cdk:105086379/cdk:105097946/cdk:105099662/cdk:105102079/cdk:105085371/cdk:105097456/cdk:105101337/cdk:105106402/cdk:105089929/cdk:105098484/cdk:105105716/cdk:105091702/cdk:105089916/cdk:105086428/cdk:105095942/cdk:105090426/cdk:105092453/cdk:105104576/cdk:105085320/cdk:105093254/cdk:105106811/cdk:105097506/cdk:105097468/cdk:105088869/cdk:105090245	25
cdk04720	Long-term potentiation	8/922	61/7475	0.484141	0.939349	105082946/105074295/105065398/105067142/105069522/105075360/105065809/105082996	ADCY8/CAMK2A/RPS6KA2/CAMK2D/CALML4/CAMK2G/GRIN2C/PLCB4	cdk:105096450/cdk:105098484/cdk:105086277/cdk:105089916/cdk:105093281/cdk:105092453/cdk:105104658/cdk:105101500	8
cdk05216	Thyroid cancer	5/922	37/7475	0.487134	0.939349	105068045/105074863/105078165/105065425/105072689	RXRG/CDH1/GADD45B/GADD45G/RET	cdk:105092711/cdk:105088409/cdk:105103609/cdk:105086406/cdk:105092504	5
cdk00900	Terpenoid backbone biosynthesis	3/922	21/7475	0.48905	0.939349	105070315/105068177/105075789	RCE1/PMVK/PCYOX1	cdk:105104445/cdk:105089049/cdk:105088901	3
cdk04142	Lysosome	16/922	126/7475	0.49117	0.939349	105064772/105071799/105065179/105078311/105067243/105074247/105064068/105070700/105074853/105063042/105062056/105068330/105070824/105079300/105070354/105076128	SLC17A5/CTSZ/CTNS/ACP5/AP1S1/LITAF/ATP6V0B/CTSW/PLA2G15/ATP6V0A4/CLTB/DNASE2/ARSA/AP1S2/TCIRG1/LOC105076128	cdk:105099806/cdk:105095690/cdk:105095753/cdk:105087593/cdk:105092392/cdk:105089040/cdk:105090899/cdk:105102582/cdk:105088416/cdk:105091627/cdk:105099571/cdk:105100754/cdk:105106150/cdk:105094988/cdk:105104407/cdk:105087559	16
cdk05415	Diabetic cardiomyopathy	25/922	199/7475	0.493549	0.939349	105071048/105082851/105077171/105064175/105069840/105074295/105077723/105080567/105082771/105072730/105075087/105077487/105080703/105082799/105067142/105062990/105072973/105075360/105073019/105083269/105081270/105075731/105068648/105082996/105062760	PRKCZ/ATP2A1/PLN/MAPK13/LOC105069840/CAMK2A/MAPK10/LOC105080567/LOC105082771/SLC2A1/AGT/SLC2A4/ATP2A2/PDK4/CAMK2D/SLC25A5/NDUFS1/CAMK2G/PPARA/LOC105083269/AGTR1/MMP2/LOC105068648/PLCB4/GYS1	cdk:105105552/cdk:105102781/cdk:105088346/cdk:105101337/cdk:105090416/cdk:105098484/cdk:105091591/cdk:105101997/cdk:105089718/cdk:105090921/cdk:105104282/cdk:105103041/cdk:105102497/cdk:105088722/cdk:105089916/cdk:105093951/cdk:105099258/cdk:105092453/cdk:105091841/cdk:105096538/cdk:105089509/cdk:105097506/cdk:105098219/cdk:105101500/cdk:105102888	25
cdk04310	Wnt signaling pathway	19/922	151/7475	0.500359	0.939349	105081354/105083524/105079117/105074295/105077723/105083774/105070994/105067142/105081770/105067599/105067937/105075360/105081727/105067924/105066878/105062898/105070874/105082996/105071510	WIF1/FZD4/FZD3/CAMK2A/MAPK10/CCND3/CTNNBIP1/CAMK2D/SFRP5/MMP7/DKK2/CAMK2G/BTRC/CXXC4/LOC105066878/SFRP4/WNT4/PLCB4/SERPINF1	cdk:105101101/cdk:105097946/cdk:105102079/cdk:105098484/cdk:105091591/cdk:105086756/cdk:105107004/cdk:105089916/cdk:105084293/cdk:105087173/cdk:105105283/cdk:105092453/cdk:105084335/cdk:105089596/cdk:105093254/cdk:105097359/cdk:105088869/cdk:105101500/cdk:105088113	19
cdk04520	Adherens junction	9/922	70/7475	0.501293	0.939349	105081805/105069538/105065567/105074863/105072712/105072053/105083634/105062714/105066258	SORBS1/PVRL4/ACTG1/CDH1/PTPRF/PTPRB/LMO7/PVRL2/WASF3	cdk:105084258/cdk:105100119/cdk:105105716/cdk:105088409/cdk:105090904/cdk:105094390/cdk:105101768/cdk:105095468/cdk:105106341	9
cdk00310	Lysine degradation	8/922	62/7475	0.503342	0.939349	105067990/105066808/105066680/105072123/105068958/105068694/105076349/105076554	HADH/PLOD2/MECOM/SMYD1/COLGALT2/SETD7/KMT2D/BBOX1	cdk:105105288/cdk:105096764/cdk:105085966/cdk:105104177/cdk:105096219/cdk:105087090/cdk:105103813/cdk:105106403	8
cdk04929	GnRH secretion	8/922	62/7475	0.503342	0.939349	105077707/105062484/105068179/105076593/105077897/105082564/105070011/105082996	SPP1/KCNN4/KCNN3/KCNJ11/GPR146/KCNN1/CACNA1S/PLCB4	cdk:105091573/cdk:105090247/cdk:105089070/cdk:105086669/cdk:105105866/cdk:105101862/cdk:105090835/cdk:105101500	8
cdk04923	Regulation of lipolysis in adipocytes	7/922	54/7475	0.505676	0.939349	105082946/105078748/105081869/105081234/105062447/105075540/105073974	ADCY8/AQP7/PRKG1/ADCY2/LIPE/PTGER3/MGLL	cdk:105096450/cdk:105085577/cdk:105085256/cdk:105094039/cdk:105090211/cdk:105096638/cdk:105090112	7
cdk00760	Nicotinate and nicotinamide metabolism	5/922	38/7475	0.511678	0.939349	105072771/105077832/105078202/105082310/105082336	NT5C1A/NNT/NMRK2/LOC105082310/LOC105082336	cdk:105103361/cdk:105107133/cdk:105105295/cdk:105099170/cdk:105099169	5
cdk04657	IL-17 signaling pathway	11/922	87/7475	0.513983	0.939349	105066015/105064175/105077723/novel.1265/105075432/105069870/105067594/105072137/105082299/105080430/105081283	LCN2/MAPK13/MAPK10/-/IKBKE/IL17B/MMP3/IL1B/CASP8/LOC105080430/CCL2	cdk:105092582/cdk:105101337/cdk:105091591/cdk:116158247/cdk:105098613/cdk:105097036/cdk:105087168/cdk:105093155/cdk:105099181/cdk:105091368/cdk:105088228	11
cdk05032	Morphine addiction	11/922	87/7475	0.513983	0.939349	105082946/105068383/105066103/105077256/105081234/105075492/105072897/105062274/105083343/105082624/105062066	ADCY8/PDE4A/ADRBK2/PDE7B/ADCY2/LOC105075492/PDE1A/PDE3A/PDE2A/GABRG2/DRD1	cdk:105096450/cdk:105087635/cdk:105099520/cdk:105092081/cdk:105094039/cdk:105104066/cdk:105098814/cdk:105096493/cdk:105096768/cdk:105097692/cdk:105101941	11
cdk04742	Taste transduction	9/922	71/7475	0.519181	0.943426	105073679/105082946/105073680/105072897/105068603/105066709/105075650/105071068/105082996	SCNN1B/ADCY8/SCNN1G/PDE1A/ENTPD2/P2RY1/CHRM3/LOC105071068/PLCB4	cdk:105094823/cdk:105096450/cdk:105094822/cdk:105098814/cdk:105106206/cdk:105094987/cdk:105088954/cdk:105105576/cdk:105101500	9
cdk04668	TNF signaling pathway	14/922	112/7475	0.522162	0.943426	105064175/105077723/novel.1265/105079294/105067594/105076770/105064286/105072137/105082299/105078560/105080430/105081283/105082021/105063046	MAPK13/MAPK10/-/FIGF/MMP3/CREB3L1/CCL5/IL1B/CASP8/MLKL/LOC105080430/CCL2/CREB5/CREB3L2	cdk:105101337/cdk:105091591/cdk:116158247/cdk:105100399/cdk:105087168/cdk:105106926/cdk:105097869/cdk:105093155/cdk:105099181/cdk:105094684/cdk:105091368/cdk:105088228/cdk:105095833/cdk:105091622	14
cdk05163	Human cytomegalovirus infection	25/922	203/7475	0.536258	0.943426	105082946/105064293/105064175/105081234/105082187/105078516/105075492/105068250/105075203/105063850/105075540/105076770/novel.378/105070235/105069802/105064286/105069522/105070771/105061681/105072137/105082299/105081283/105082996/105082021/105063046	ADCY8/LOC105064293/MAPK13/ADCY2/TMEM173/CXCL12/LOC105075492/IL6R/AKAP13/PTK2B/PTGER3/CREB3L1/-/IL10RB/ITGB3/CCL5/CALML4/PTGER4/E2F3/IL1B/CASP8/CCL2/PLCB4/CREB5/CREB3L2	cdk:105096450/cdk:105097863/cdk:105101337/cdk:105094039/cdk:105098117/cdk:105084484/cdk:105104066/cdk:105089663/cdk:105085470/cdk:105102240/cdk:105096638/cdk:105106926/cdk:105104206/cdk:105089870/cdk:105090426/cdk:105097869/cdk:105093281/cdk:105106911/cdk:105089193/cdk:105093155/cdk:105099181/cdk:105088228/cdk:105101500/cdk:105095833/cdk:105091622	25
cdk04071	Sphingolipid signaling pathway	14/922	113/7475	0.536295	0.943426	105071048/105065623/105083946/105064175/105077723/105067940/105073734/105072609/105083553/105082588/105073903/105063397/105079911/105082996	PRKCZ/SPHK1/DEGS1/MAPK13/MAPK10/SGMS2/ABCC1/PPP2R2B/GAB2/CERS1/BCL2/SPTLC2/BDKRB2/PLCB4	cdk:105105552/cdk:105092188/cdk:105099817/cdk:105101337/cdk:105091591/cdk:105105285/cdk:105091152/cdk:105097761/cdk:105097558/cdk:105101886/cdk:105088999/cdk:105086060/cdk:105095501/cdk:105101500	14
cdk05140	Leishmaniasis	9/922	72/7475	0.536855	0.943426	105079727/105064175/105064248/105071584/105070721/105061728/105072137/105064250/105082773	TLR2/MAPK13/LOC105064248/NOS2/TLR4/MYD88/IL1B/LOC105064250/ITGAM	cdk:105099662/cdk:105101337/cdk:105101412/cdk:105088198/cdk:105104576/cdk:105090692/cdk:105093155/cdk:105101414/cdk:105089721	9
cdk05214	Glioma	9/922	72/7475	0.536855	0.943426	105074295/105078165/105067142/105065425/105069522/105075360/105065419/105061681/105075052	CAMK2A/GADD45B/CAMK2D/GADD45G/CALML4/CAMK2G/SHC3/E2F3/IGF1	cdk:105098484/cdk:105103609/cdk:105089916/cdk:105086406/cdk:105093281/cdk:105092453/cdk:105086410/cdk:105089193/cdk:105097468	9
cdk04934	Cushing syndrome	19/922	154/7475	0.536981	0.943426	105082946/105083524/105079117/105074295/105081234/105075087/105067142/105076770/105070011/105076349/105075360/105066878/105061681/105081270/105062166/105070874/105082996/105082021/105063046	ADCY8/FZD4/FZD3/CAMK2A/ADCY2/AGT/CAMK2D/CREB3L1/CACNA1S/KMT2D/CAMK2G/LOC105066878/E2F3/AGTR1/STAR/WNT4/PLCB4/CREB5/CREB3L2	cdk:105096450/cdk:105097946/cdk:105102079/cdk:105098484/cdk:105094039/cdk:105104282/cdk:105089916/cdk:105106926/cdk:105090835/cdk:105103813/cdk:105092453/cdk:105093254/cdk:105089193/cdk:105089509/cdk:105089939/cdk:105088869/cdk:105101500/cdk:105095833/cdk:105091622	19
cdk05143	African trypanosomiasis	4/922	31/7475	0.542749	0.948319	105061728/105072137/105064363/105082996	MYD88/IL1B/F2RL1/PLCB4	cdk:105090692/cdk:105093155/cdk:105084811/cdk:105101500	4
cdk05020	Prion disease	31/922	255/7475	0.564538	0.981	105064175/novel.135/novel.136/105077723/105080567/105082771/105076866/105062722/105074668/105062990/novel.138/105076770/105072973/105068596/novel.137/105070011/105064286/105070871/105081087/105063150/105070868/105069770/105072137/105063945/105068949/105071442/105070634/105065809/105082021/105063046/105075967	MAPK13/-/-/MAPK10/LOC105080567/LOC105082771/RYR3/KLC3/HSPA2/SLC25A5/-/CREB3L1/NDUFS1/LOC105068596/-/CACNA1S/CCL5/C1QA/NCAM1/CAV1/C1QB/NOTCH1/IL1B/PSMD12/LAMC1/TUBB6/BAD/GRIN2C/CREB5/CREB3L2/TUBA8	cdk:105101337/cdk:105090026/cdk:105096948/cdk:105091591/cdk:105101997/cdk:105089718/cdk:105090026/cdk:105095455/cdk:105086191/cdk:105093951/cdk:105096948/cdk:105106926/cdk:105099258/cdk:105106195/cdk:105096948/cdk:105090835/cdk:105097869/cdk:105088872/cdk:105091717/cdk:105085320/cdk:105088875/cdk:105105795/cdk:105093155/cdk:105092316/cdk:105096228/cdk:105105106/cdk:105101547/cdk:105104658/cdk:105…	31
cdk05135	Yersinia infection	16/922	132/7475	0.570303	0.985633	105064175/105077723/105065567/105065398/105063850/105082137/105082774/105069302/105070721/105067572/105068296/105066766/105061728/105072137/105072260/105081283	MAPK13/MAPK10/ACTG1/RPS6KA2/PTK2B/WIPF3/LOC105082774/ELMO1/TLR4/ARPC4/PKN1/LCK/MYD88/IL1B/CD8A/CCL2	cdk:105101337/cdk:105091591/cdk:105105716/cdk:105086277/cdk:105102240/cdk:105095899/cdk:105089723/cdk:105085296/cdk:105104576/cdk:105093134/cdk:105105969/cdk:105085793/cdk:105090692/cdk:105093155/cdk:105104175/cdk:105088228	16
cdk05207	Chemical carcinogenesis - receptor activation	22/922	182/7475	0.575387	0.988625	105083879/105082946/105068045/105076170/105074550/105068128/105083774/105081234/105065398/105075432/105083642/105076770/105070011/105063655/105066154/105073903/105073019/105070634/105065305/105082021/105063046/105077162	EPHX1/ADCY8/RXRG/VDR/EPHX3/PAQR6/CCND3/ADCY2/RPS6KA2/IKBKE/KLF5/CREB3L1/CACNA1S/LOC105063655/KPNA3/BCL2/PPARA/BAD/EPHX4/CREB5/CREB3L2/KPNA5	cdk:105099693/cdk:105096450/cdk:105092711/cdk:105103804/cdk:105105142/cdk:105087307/cdk:105086756/cdk:105094039/cdk:105086277/cdk:105098613/cdk:105088010/cdk:105106926/cdk:105090835/cdk:105085651/cdk:105101927/cdk:105088999/cdk:105091841/cdk:105101547/cdk:105085443/cdk:105095833/cdk:105091622/cdk:105088334	22
cdk04062	Chemokine signaling pathway	21/922	174/7475	0.578252	0.988625	105082946/105071048/105077837/105064293/105083612/105066103/novel.1265/105081234/105066399/105078516/105075492/105068068/105063850/105069302/105064286/105065419/105080430/105070634/105081283/105082996/105081485	ADCY8/PRKCZ/CCL28/LOC105064293/PAK1/ADRBK2/-/ADCY2/CXCL16/CXCL12/LOC105075492/XCL1/PTK2B/ELMO1/CCL5/SHC3/LOC105080430/BAD/CCL2/PLCB4/LYN	cdk:105096450/cdk:105105552/cdk:105107092/cdk:105097863/cdk:105097456/cdk:105099520/cdk:116158247/cdk:105094039/cdk:105101479/cdk:105084484/cdk:105104066/cdk:105092735/cdk:105102240/cdk:105085296/cdk:105097869/cdk:105086410/cdk:105091368/cdk:105101547/cdk:105088228/cdk:105101500/cdk:105097055	21
cdk05219	Bladder cancer	5/922	41/7475	0.582103	0.989886	105080224/105074863/105069530/105061681/105075731	RASSF1/CDH1/DAPK2/E2F3/MMP2	cdk:105087424/cdk:105088409/cdk:105100519/cdk:105089193/cdk:105097506	5
cdk04721	Synaptic vesicle cycle	9/922	75/7475	0.588315	0.995129	105079178/105076024/105064068/105078337/105063042/105062056/105072022/105071542/105070354	SLC1A1/ATP6V1C2/ATP6V0B/LOC105078337/ATP6V0A4/CLTB/SYT1/SLC6A4/TCIRG1	cdk:105101964/cdk:105091247/cdk:105090899/cdk:105087624/cdk:105091627/cdk:105099571/cdk:105084896/cdk:105088148/cdk:105104407	9
cdk05332	Graft-versus-host disease	4/922	33/7475	0.594182	0.999734	novel.378/105064248/105072137/105064250	-/LOC105064248/IL1B/LOC105064250	cdk:105104206/cdk:105101412/cdk:105093155/cdk:105101414	4
cdk00120	Primary bile acid biosynthesis	2/922	16/7475	0.604623	0.999996	105079554/105064023	ACOX2/LOC105064023	cdk:105089810/cdk:105096090	2
cdk04722	Neurotrophin signaling pathway	14/922	118/7475	0.60469	0.999996	105064175/105083826/105074295/105077723/105065398/105067142/105069522/105075360/105073903/105062615/105065419/105078201/105070634/105069710	MAPK13/NFKBIE/CAMK2A/MAPK10/RPS6KA2/CAMK2D/CALML4/CAMK2G/BCL2/NTF4/SHC3/MATK/BAD/RAPGEF1	cdk:105101337/cdk:105088640/cdk:105098484/cdk:105091591/cdk:105086277/cdk:105089916/cdk:105093281/cdk:105092453/cdk:105088999/cdk:105102886/cdk:105086410/cdk:105102645/cdk:105101547/cdk:105085169	14
cdk04744	Phototransduction	3/922	25/7475	0.611235	0.999996	105063576/105080804/105069522	SAG/LOC105080804/CALML4	cdk:105105241/cdk:105102998/cdk:105093281	3
cdk04966	Collecting duct acid secretion	3/922	25/7475	0.611235	0.999996	105076024/105063042/105070354	ATP6V1C2/ATP6V0A4/TCIRG1	cdk:105091247/cdk:105091627/cdk:105104407	3
cdk05034	Alcoholism	16/922	136/7475	0.620396	0.999996	105066273/105079348/105061675/105070299/105075492/105063543/105076770/105062250/105069522/105083822/105065419/105070385/105065809/105082021/105063046/105062066	LOC105066273/MAOB/ADORA2B/SLC29A2/LOC105075492/HDAC4/CREB3L1/LOC105062250/CALML4/SLC29A1/SHC3/TH/GRIN2C/CREB5/CREB3L2/DRD1	cdk:105088537/cdk:105085264/cdk:105085087/cdk:105104461/cdk:105104066/cdk:105103240/cdk:105106926/cdk:105096518/cdk:105093281/cdk:105088637/cdk:105086410/cdk:105106406/cdk:105104658/cdk:105095833/cdk:105091622/cdk:105101941	16
cdk05164	Influenza A	18/922	153/7475	0.623115	0.999996	105069905/105078048/105083774/105065567/novel.1118/105075432/105062990/105082774/105064248/105064286/105070721/105067826/105061728/105072137/105082299/105064250/105081283/105077162	IRF7/TMPRSS2/CCND3/ACTG1/-/IKBKE/SLC25A5/LOC105082774/LOC105064248/CCL5/TLR4/TMPRSS4/MYD88/IL1B/CASP8/LOC105064250/CCL2/KPNA5	cdk:105105431/cdk:105101649/cdk:105086756/cdk:105105716/cdk:105101649/cdk:105098613/cdk:105093951/cdk:105089723/cdk:105101412/cdk:105097869/cdk:105104576/cdk:105090179/cdk:105090692/cdk:105093155/cdk:105099181/cdk:105101414/cdk:105088228/cdk:105088334	18
cdk00620	Pyruvate metabolism	5/922	43/7475	0.625871	0.999996	105065501/105083107/105076580/105069218/105082709	AKR1A1/ME1/LDHA/PKM/MDH2	cdk:105090867/cdk:105089251/cdk:105095329/cdk:105087293/cdk:105089651	5
cdk04917	Prolactin signaling pathway	8/922	70/7475	0.646219	0.999996	105076515/105080412/105080685/105080693/105064175/105077723/105065419/105070385	ELF5/CSN2/LOC105080685/GCK/MAPK13/MAPK10/SHC3/TH	cdk:105106807/cdk:105090953/cdk:105095719/cdk:105092330/cdk:105101337/cdk:105091591/cdk:105086410/cdk:105106406	8
cdk05218	Melanoma	8/922	70/7475	0.646219	0.999996	105074863/105066594/105078165/105065425/105061681/105065479/105075052/105070634	CDH1/MITF/GADD45B/GADD45G/E2F3/FGF1/IGF1/BAD	cdk:105088409/cdk:105095263/cdk:105103609/cdk:105086406/cdk:105089193/cdk:105090819/cdk:105097468/cdk:105101547	8
cdk00240	Pyrimidine metabolism	6/922	53/7475	0.651811	0.999996	105064875/105072771/105065590/105080134/105074958/105072752	NME3/NT5C1A/CANT1/NT5C3B/ENTPD5/CTPS1	cdk:105099739/cdk:105103361/cdk:105105800/cdk:105090442/cdk:105086117/cdk:105103385	6
cdk04622	RIG-I-like receptor signaling pathway	7/922	62/7475	0.657079	0.999996	105069905/105064175/105077723/105082187/105075432/105071342/105082299	IRF7/MAPK13/MAPK10/TMEM173/IKBKE/ISG15/CASP8	cdk:105105431/cdk:105101337/cdk:105091591/cdk:105098117/cdk:105098613/cdk:105105589/cdk:105099181	7
cdk03030	DNA replication	4/922	36/7475	0.664498	0.999996	105080541/105074214/105063729/105067739	POLD2/POLA1/POLE/POLE4	cdk:105092328/cdk:105094648/cdk:105104087/cdk:105085173	4
cdk00532	Glycosaminoglycan biosynthesis - chondroitin sulfate / dermatan sulfate	2/922	18/7475	0.669958	0.999996	105075394/105073773	CHST3/XYLT1	cdk:105092486/cdk:105091164	2
cdk00830	Retinol metabolism	6/922	54/7475	0.670078	0.999996	105066099/105067277/105075773/105073815/105082310/105082336	RDH10/ALDH1A1/LOC105075773/DGAT1/LOC105082310/LOC105082336	cdk:105088553/cdk:105106124/cdk:105101462/cdk:105104999/cdk:105099170/cdk:105099169	6
cdk05321	Inflammatory bowel disease	7/922	63/7475	0.673924	0.999996	105074228/105079727/105071703/105064248/105070721/105072137/105064250	GATA3/TLR2/RORC/LOC105064248/TLR4/IL1B/LOC105064250	cdk:105091366/cdk:105099662/cdk:105103230/cdk:105101412/cdk:105104576/cdk:105093155/cdk:105101414	7
cdk00380	Tryptophan metabolism	5/922	46/7475	0.686074	0.999996	105072853/105067990/105079348/105082310/105082336	LOC105072853/HADH/MAOB/LOC105082310/LOC105082336	cdk:105090941/cdk:105105288/cdk:105085264/cdk:105099170/cdk:105099169	5
cdk05162	Measles	14/922	125/7475	0.691905	0.999996	105068021/105079727/105069905/105077723/105083774/105074668/105075432/105070721/105073903/105061728/105072137/105082299/105067821/105070634	FCGR2B/TLR2/IRF7/MAPK10/CCND3/HSPA2/IKBKE/TLR4/BCL2/MYD88/IL1B/CASP8/CD3E/BAD	cdk:105092686/cdk:105099662/cdk:105105431/cdk:105091591/cdk:105086756/cdk:105086191/cdk:105098613/cdk:105104576/cdk:105088999/cdk:105090692/cdk:105093155/cdk:105099181/cdk:105090174/cdk:105101547	14
cdk05160	Hepatitis C	16/922	143/7475	0.700812	0.999996	105082730/105082731/105077486/105070264/105069905/105082704/105072609/105075432/105064403/105072673/105061681/105067641/105082299/105073019/105072737/105070634	CLDN3/CLDN4/CLDN7/CLDN8/IRF7/YWHAG/PPP2R2B/IKBKE/OCLN/CLDN10/E2F3/CLDN23/CASP8/PPARA/CLDN19/BAD	cdk:105089676/cdk:105089677/cdk:105103042/cdk:105086791/cdk:105105431/cdk:105089727/cdk:105097761/cdk:105098613/cdk:105084770/cdk:105089215/cdk:105089193/cdk:105102353/cdk:105099181/cdk:105091841/cdk:105103355/cdk:105101547	16
cdk00565	Ether lipid metabolism	5/922	47/7475	0.704615	0.999996	105078096/105066083/105066096/105075733/105077809	PPAP2C/GAL3ST1/PLA2G3/LPCAT2/PPAP2A	cdk:105093401/cdk:105099440/cdk:105099428/cdk:105097505/cdk:105087144	5
cdk00860	Porphyrin and chlorophyll metabolism	3/922	29/7475	0.712199	0.999996	105061993/105070740/105083738	HMOX1/ALAD/HEPH	cdk:105097386/cdk:105103759/cdk:105090656	3
cdk04144	Endocytosis	27/922	239/7475	0.719108	0.999996	105071048/105080477/105062713/105066103/105062585/105083288/105075767/105066689/105074668/105071640/105068632/105074033/105082137/novel.378/105078337/105062044/105067572/105082943/105062056/105063114/105063150/105061615/105065394/105062866/105065468/105061587/105068570	PRKCZ/NEDD4/CBLC/ADRBK2/CYTH2/FOLR2/RAB11FIP5/PRKCI/HSPA2/RAB11FIP4/SH3KBP1/IQSEC1/WIPF3/-/LOC105078337/FGFR4/ARPC4/ASAP1/CLTB/ARF5/CAV1/EPN2/VPS26B/AMPH/ARAP3/RAB11FIP1/BIN1	cdk:105105552/cdk:105088671/cdk:105095469/cdk:105099520/cdk:105098940/cdk:105096725/cdk:105101468/cdk:105085957/cdk:105086191/cdk:105088207/cdk:105095312/cdk:105101680/cdk:105095899/cdk:105104206/cdk:105087624/cdk:105099582/cdk:105093134/cdk:105096448/cdk:105099571/cdk:105085354/cdk:105085320/cdk:105100605/cdk:105104225/cdk:105088276/cdk:105090802/cdk:105089942/cdk:105084483	27
cdk04940	Type I diabetes mellitus	4/922	39/7475	0.726022	0.999996	novel.378/105064248/105072137/105064250	-/LOC105064248/IL1B/LOC105064250	cdk:105104206/cdk:105101412/cdk:105093155/cdk:105101414	4
cdk00770	Pantothenate and CoA biosynthesis	2/922	20/7475	0.726264	0.999996	105072680/105077234	GADL1/VNN1	cdk:105087211/cdk:105096352	2
cdk04915	Estrogen signaling pathway	14/922	129/7475	0.736278	0.999996	105082946/105079328/105081234/105074668/105077897/105076770/105069522/105073903/105065419/105075731/105082996/105082021/105063046/105071872	ADCY8/LOC105079328/ADCY2/HSPA2/GPR146/CREB3L1/CALML4/BCL2/SHC3/MMP2/PLCB4/CREB5/CREB3L2/NCOA3	cdk:105096450/cdk:105094057/cdk:105094039/cdk:105086191/cdk:105105866/cdk:105106926/cdk:105093281/cdk:105088999/cdk:105086410/cdk:105097506/cdk:105101500/cdk:105095833/cdk:105091622/cdk:105087857	14
cdk03010	Ribosome	15/922	139/7475	0.749118	0.999996	105062635/105061888/105074366/105070518/105073831/105071562/105062840/105078497/105061757/105075906/105068194/105069102/105064867/105071021/105069142	RPL13A/RPS6/RPL28/RPS7/RPL8/RPL23A/RPS16/RPL36AL/RPL14/RPS26/RPS27/RPS17/RPL3L/RPL22/LOC105069142	cdk:105100205/cdk:105095942/cdk:105098746/cdk:105094031/cdk:105104975/cdk:105088173/cdk:105093321/cdk:105091461/cdk:105084626/cdk:105086380/cdk:105089313/cdk:105094716/cdk:105099729/cdk:105104718/cdk:105092229	15
cdk04914	Progesterone-mediated oocyte maturation	9/922	86/7475	0.749686	0.999996	105082946/105064175/105077723/105081234/105065398/105070969/105082658/105075052/105081902	ADCY8/MAPK13/MAPK10/ADCY2/RPS6KA2/MAD2L2/CPEB4/IGF1/CPEB3	cdk:105096450/cdk:105101337/cdk:105091591/cdk:105094039/cdk:105086277/cdk:105107030/cdk:105089361/cdk:105097468/cdk:105084230	9
cdk03060	Protein export	2/922	21/7475	0.751234	0.999996	105067393/105069093	SEC61B/SEC11A	cdk:105086889/cdk:105088987	2
cdk04213	Longevity regulating pathway - multiple species	6/922	59/7475	0.75194	0.999996	105082946/105081234/105074668/105064024/105079157/105075052	ADCY8/ADCY2/HSPA2/PRKAG3/PRKAB2/IGF1	cdk:105096450/cdk:105094039/cdk:105086191/cdk:105096091/cdk:105089467/cdk:105097468	6
cdk00410	beta-Alanine metabolism	3/922	31/7475	0.754513	0.999996	105082250/105072680/105070428	CNDP2/GADL1/CARNS1	cdk:105105096/cdk:105087211/cdk:105104426	3
cdk00630	Glyoxylate and dicarboxylate metabolism	3/922	31/7475	0.754513	0.999996	105072713/105073074/105082709	HYI/ACO2/MDH2	cdk:105090905/cdk:105091900/cdk:105089651	3
cdk00520	Amino sugar and nucleotide sugar metabolism	5/922	50/7475	0.755576	0.999996	105079790/105080693/105073796/105067382/105067752	GMDS/GCK/TSTA3/NANS/HK2	cdk:105087744/cdk:105092330/cdk:105105685/cdk:105086903/cdk:105085304	5
cdk04979	Cholesterol metabolism	5/922	50/7475	0.755576	0.999996	105064023/105073261/105067419/105072375/105062166	LOC105064023/STARD3/ABCA1/LRPAP1/STAR	cdk:105096090/cdk:105099043/cdk:105087915/cdk:105103929/cdk:105089939	5
cdk04211	Longevity regulating pathway	9/922	87/7475	0.761901	0.999996	105082946/105076181/105081234/105064024/105076770/105079157/105075052/105082021/105063046	ADCY8/ADIPOR2/ADCY2/PRKAG3/CREB3L1/PRKAB2/IGF1/CREB5/CREB3L2	cdk:105096450/cdk:105102928/cdk:105094039/cdk:105096091/cdk:105106926/cdk:105089467/cdk:105097468/cdk:105095833/cdk:105091622	9
cdk04060	Cytokine-cytokine receptor interaction	29/922	263/7475	0.771068	0.999996	105077837/105064293/105062888/105077504/105064823/novel.1265/105068401/105066399/105078516/105068068/105068250/105066269/105061632/105070877/105069870/105071106/105072925/105082288/105070235/105064286/105074585/105075918/105072137/105082882/105080430/105077802/105081283/105070958/105067883	CCL28/LOC105064293/CXCL17/TNFSF13/TNFRSF12A/-/INHBB/CXCL16/CXCL12/XCL1/IL6R/TNFRSF19/BMP6/GHR/IL17B/CD27/MSTN/BMPR2/IL10RB/CCL5/BMP4/GDF11/IL1B/IL27/LOC105080430/IL6ST/CCL2/TNFRSF8/BMPR1B	cdk:105107092/cdk:105097863/cdk:105090256/cdk:105103021/cdk:105099687/cdk:116158247/cdk:105088319/cdk:105101479/cdk:105084484/cdk:105092735/cdk:105089663/cdk:105096408/cdk:105100515/cdk:105106998/cdk:105097036/cdk:105098222/cdk:105099167/cdk:105098972/cdk:105089870/cdk:105097869/cdk:105091431/cdk:105086396/cdk:105093155/cdk:105102800/cdk:105091368/cdk:105087138/cdk:105088228/cdk:105107098/cdk:105…	29
cdk04210	Apoptosis	14/922	133/7475	0.776321	0.999996	105071799/105065864/105077723/105071745/105065567/105078165/105070700/105065425/105073903/105082299/105069487/105080199/105070634/105075967	CTSZ/SEPT4/MAPK10/MCL1/ACTG1/GADD45B/CTSW/GADD45G/BCL2/CASP8/SPTA1/PARP3/BAD/TUBA8	cdk:105095690/cdk:105097810/cdk:105091591/cdk:105103187/cdk:105105716/cdk:105103609/cdk:105102582/cdk:105086406/cdk:105088999/cdk:105099181/cdk:105086516/cdk:105093612/cdk:105101547/cdk:105100732	14
cdk04935	Growth hormone synthesis, secretion and action	12/922	116/7475	0.784235	0.999996	105082946/105064175/105077723/105081234/105070877/105076770/105070011/105065419/105075052/105082996/105082021/105063046	ADCY8/MAPK13/MAPK10/ADCY2/GHR/CREB3L1/CACNA1S/SHC3/IGF1/PLCB4/CREB5/CREB3L2	cdk:105096450/cdk:105101337/cdk:105091591/cdk:105094039/cdk:105106998/cdk:105106926/cdk:105090835/cdk:105086410/cdk:105097468/cdk:105101500/cdk:105095833/cdk:105091622	12
cdk04540	Gap junction	8/922	80/7475	0.786644	0.999996	105082946/105081869/105081234/105069370/105071442/105082996/105075967/105062066	ADCY8/PRKG1/ADCY2/GUCY1B3/TUBB6/PLCB4/TUBA8/DRD1	cdk:105096450/cdk:105085256/cdk:105094039/cdk:105101179/cdk:105105106/cdk:105101500/cdk:105100732/cdk:105101941	8
cdk00562	Inositol phosphate metabolism	7/922	72/7475	0.801267	0.999996	105071438/105082821/105064017/105066095/105070162/105082996/105078867	IMPA2/CDIPT/PLCD4/INPP5J/MTM1/PLCB4/IPPK	cdk:105086479/cdk:105102752/cdk:105096083/cdk:105099429/cdk:105088710/cdk:105101500/cdk:105084710	7
cdk05224	Breast cancer	15/922	145/7475	0.803949	0.999996	105083524/105077673/105079117/105078165/105065425/105065419/105066878/105061681/105065479/105069770/105061997/105075052/105077194/105070874/105071872	FZD4/KIT/FZD3/GADD45B/GADD45G/SHC3/LOC105066878/E2F3/FGF1/NOTCH1/FLT4/IGF1/HEY2/WNT4/NCOA3	cdk:105097946/cdk:105091541/cdk:105102079/cdk:105103609/cdk:105086406/cdk:105086410/cdk:105093254/cdk:105089193/cdk:105090819/cdk:105105795/cdk:105100622/cdk:105097468/cdk:105096317/cdk:105088869/cdk:105087857	15
cdk04625	C-type lectin receptor signaling pathway	10/922	100/7475	0.804856	0.999996	105071586/105083612/105064175/105077723/105075432/105082774/105069522/105072137/105082299/105065428	KSR1/PAK1/MAPK13/MAPK10/IKBKE/LOC105082774/CALML4/IL1B/CASP8/LOC105065428	cdk:105088200/cdk:105097456/cdk:105101337/cdk:105091591/cdk:105098613/cdk:105089723/cdk:105093281/cdk:105093155/cdk:105099181/cdk:105106413	10
cdk04130	SNARE interactions in vesicular transport	3/922	34/7475	0.808419	0.999996	105077940/105080539/105072102	STX19/YKT6/VAMP8	cdk:105087757/cdk:105092331/cdk:105104154	3
cdk05330	Allograft rejection	3/922	34/7475	0.808419	0.999996	novel.378/105064248/105064250	-/LOC105064248/LOC105064250	cdk:105104206/cdk:105101412/cdk:105101414	3
cdk05204	Chemical carcinogenesis - DNA adducts	4/922	44/7475	0.809176	0.999996	105083879/105078239/105082842/105063655	EPHX1/HSD11B1L/LOC105082842/LOC105063655	cdk:105099693/cdk:105091757/cdk:105102772/cdk:105085651	4
cdk05223	Non-small cell lung cancer	7/922	73/7475	0.812721	0.999996	105068045/105080224/105078165/105065425/105072689/105061681/105070634	RXRG/RASSF1/GADD45B/GADD45G/RET/E2F3/BAD	cdk:105092711/cdk:105087424/cdk:105103609/cdk:105086406/cdk:105092504/cdk:105089193/cdk:105101547	7
cdk00592	alpha-Linolenic acid metabolism	2/922	24/7475	0.814661	0.999996	105066096/105061727	PLA2G3/ACAA1	cdk:105099428/cdk:105090693	2
cdk00980	Metabolism of xenobiotics by cytochrome P450	4/922	45/7475	0.82307	0.999996	105083879/105078239/105065772/105063655	EPHX1/HSD11B1L/LOC105065772/LOC105063655	cdk:105099693/cdk:105091757/cdk:105102236/cdk:105085651	4
cdk00982	Drug metabolism - cytochrome P450	4/922	45/7475	0.82307	0.999996	105079348/105063655/105082310/105082336	MAOB/LOC105063655/LOC105082310/LOC105082336	cdk:105085264/cdk:105085651/cdk:105099170/cdk:105099169	4
cdk04217	Necroptosis	14/922	139/7475	0.828152	0.999996	105070647/105074295/105077723/105067142/105062990/105082774/105062250/105080533/105075360/105070721/105073903/105072137/105082299/105078560	PYGM/CAMK2A/MAPK10/CAMK2D/SLC25A5/LOC105082774/LOC105062250/PPIA/CAMK2G/TLR4/BCL2/IL1B/CASP8/MLKL	cdk:105101558/cdk:105098484/cdk:105091591/cdk:105089916/cdk:105093951/cdk:105089723/cdk:105096518/cdk:105095707/cdk:105092453/cdk:105104576/cdk:105088999/cdk:105093155/cdk:105099181/cdk:105094684	14
cdk04012	ErbB signaling pathway	8/922	84/7475	0.829628	0.999996	105075904/105083612/105074295/105077723/105067142/105075360/105065419/105070634	ERBB3/PAK1/CAMK2A/MAPK10/CAMK2D/CAMK2G/SHC3/BAD	cdk:105086379/cdk:105097456/cdk:105098484/cdk:105091591/cdk:105089916/cdk:105092453/cdk:105086410/cdk:105101547	8
cdk00563	Glycosylphosphatidylinositol (GPI)-anchor biosynthesis	2/922	25/7475	0.83235	0.999996	105073807/105071437	GPAA1/MPPE1	cdk:105105008/cdk:105086480	2
cdk04650	Natural killer cell mediated cytotoxicity	9/922	94/7475	0.835657	0.999996	105072298/105083612/105063850/105065062/105062208/105075938/105065419/105066766/105065428	SH3BP2/PAK1/PTK2B/HCST/LOC105062208/SH2D1A/SHC3/LCK/LOC105065428	cdk:105103919/cdk:105097456/cdk:105102240/cdk:105088066/cdk:105094219/cdk:105092220/cdk:105086410/cdk:105085793/cdk:105106413	9
cdk04380	Osteoclast differentiation	11/922	113/7475	0.839418	0.999996	105068021/105064175/105078311/105077723/105066594/105083553/105069802/105066766/105072137/105083761/105065428	FCGR2B/MAPK13/ACP5/MAPK10/MITF/GAB2/ITGB3/LCK/IL1B/TREM2/LOC105065428	cdk:105092686/cdk:105101337/cdk:105087593/cdk:105091591/cdk:105095263/cdk:105097558/cdk:105090426/cdk:105085793/cdk:105093155/cdk:105086745/cdk:105106413	11
cdk04330	Notch signaling pathway	5/922	57/7475	0.848392	0.999996	novel.1472/105062075/105069770/105078190/105077194	-/MAML1/NOTCH1/LFNG/HEY2	cdk:105087190/cdk:105100642/cdk:105105795/cdk:105105769/cdk:105096317	5
cdk04612	Antigen processing and presentation	5/922	58/7475	0.858915	0.999996	105074668/novel.378/105064248/105072260/105064250	HSPA2/-/LOC105064248/CD8A/LOC105064250	cdk:105086191/cdk:105104206/cdk:105101412/cdk:105104175/cdk:105101414	5
cdk04714	Thermogenesis	23/922	225/7475	0.86142	0.999996	105082946/105080734/105064175/105075754/105080567/105082771/105081869/105081234/105065567/105065398/105064024/105069783/105062447/105076770/105072973/105061888/105080013/105074756/105067740/105079157/105073974/105082021/105063046	ADCY8/ACSL5/MAPK13/ACSL4/LOC105080567/LOC105082771/PRKG1/ADCY2/ACTG1/RPS6KA2/PRKAG3/SMARCD2/LIPE/CREB3L1/NDUFS1/RPS6/SLC25A29/DPF3/ACSL1/PRKAB2/MGLL/CREB5/CREB3L2	cdk:105096450/cdk:105091694/cdk:105101337/cdk:105093185/cdk:105101997/cdk:105089718/cdk:105085256/cdk:105094039/cdk:105105716/cdk:105086277/cdk:105096091/cdk:105090402/cdk:105090211/cdk:105106926/cdk:105099258/cdk:105095942/cdk:105095364/cdk:105086255/cdk:105084436/cdk:105089467/cdk:105090112/cdk:105095833/cdk:105091622	23
cdk00730	Thiamine metabolism	1/922	15/7475	0.86146	0.999996	105065965	AK1	cdk:105092595	1
cdk05220	Chronic myeloid leukemia	7/922	78/7475	0.862464	0.999996	105066680/105078165/105083553/105065425/105065419/105061681/105070634	MECOM/GADD45B/GAB2/GADD45G/SHC3/E2F3/BAD	cdk:105085966/cdk:105103609/cdk:105097558/cdk:105086406/cdk:105086410/cdk:105089193/cdk:105101547	7
cdk03020	RNA polymerase	2/922	27/7475	0.863223	0.999996	105066249/105072112	LOC105066249/POLR1A	cdk:105086579/cdk:105104165	2
cdk05310	Asthma	2/922	27/7475	0.863223	0.999996	105064248/105064250	LOC105064248/LOC105064250	cdk:105101412/cdk:105101414	2
cdk04724	Glutamatergic synapse	10/922	107/7475	0.865498	0.999996	105079178/105082946/105070838/105066103/105081234/105069252/105075492/105064346/105065809/105082996	SLC1A1/ADCY8/SHANK3/ADRBK2/ADCY2/HOMER2/LOC105075492/HOMER1/GRIN2C/PLCB4	cdk:105101964/cdk:105096450/cdk:105106163/cdk:105099520/cdk:105094039/cdk:105094723/cdk:105104066/cdk:105084828/cdk:105104658/cdk:105101500	10
cdk05235	PD-L1 expression and PD-1 checkpoint pathway in cancer	8/922	88/7475	0.865545	0.999996	105079727/105064175/105083826/105074303/105070721/105066766/105061728/105067821	TLR2/MAPK13/NFKBIE/PRKCQ/TLR4/LCK/MYD88/CD3E	cdk:105099662/cdk:105101337/cdk:105088640/cdk:105091352/cdk:105104576/cdk:105085793/cdk:105090692/cdk:105090174	8
cdk05161	Hepatitis B	15/922	154/7475	0.869181	0.999996	105079727/105069905/105064175/105077723/105075432/105063850/105076770/105070721/105073903/105061728/105061681/105082299/105070634/105082021/105063046	TLR2/IRF7/MAPK13/MAPK10/IKBKE/PTK2B/CREB3L1/TLR4/BCL2/MYD88/E2F3/CASP8/BAD/CREB5/CREB3L2	cdk:105099662/cdk:105105431/cdk:105101337/cdk:105091591/cdk:105098613/cdk:105102240/cdk:105106926/cdk:105104576/cdk:105088999/cdk:105090692/cdk:105089193/cdk:105099181/cdk:105101547/cdk:105095833/cdk:105091622	15
cdk01521	EGFR tyrosine kinase inhibitor resistance	7/922	79/7475	0.870993	0.999996	105075904/105068250/105061888/105073903/105065419/105075052/105070634	ERBB3/IL6R/RPS6/BCL2/SHC3/IGF1/BAD	cdk:105086379/cdk:105089663/cdk:105095942/cdk:105088999/cdk:105086410/cdk:105097468/cdk:105101547	7
cdk05203	Viral carcinogenesis	17/922	173/7475	0.873277	0.999996	105069905/105083774/105082704/105063543/105076770/novel.378/105065097/105069218/105082299/105072716/105070634/105077802/105065428/105082021/105063046/105081485/105069411	IRF7/CCND3/YWHAG/HDAC4/CREB3L1/-/HPN/PKM/CASP8/CDC20/BAD/IL6ST/LOC105065428/CREB5/CREB3L2/LYN/SKP2	cdk:105105431/cdk:105086756/cdk:105089727/cdk:105103240/cdk:105106926/cdk:105104206/cdk:105088028/cdk:105087293/cdk:105099181/cdk:105090909/cdk:105101547/cdk:105087138/cdk:105106413/cdk:105095833/cdk:105091622/cdk:105097055/cdk:105086996	17
cdk04068	FoxO signaling pathway	12/922	127/7475	0.874122	0.999996	105064175/105077723/105069252/105077487/105078165/105064024/105064346/105065425/105068694/105079157/105075052/105069411	MAPK13/MAPK10/HOMER2/SLC2A4/GADD45B/PRKAG3/HOMER1/GADD45G/SETD7/PRKAB2/IGF1/SKP2	cdk:105101337/cdk:105091591/cdk:105094723/cdk:105103041/cdk:105103609/cdk:105096091/cdk:105084828/cdk:105086406/cdk:105087090/cdk:105089467/cdk:105097468/cdk:105086996	12
cdk04150	mTOR signaling pathway	15/922	155/7475	0.875239	0.999996	105079497/105083524/105076024/105079117/105070151/105073031/105065398/105082276/105061888/105082899/105066878/105070589/105075052/105070874/105069411	SLC7A5/FZD4/ATP6V1C2/FZD3/SLC3A2/PRR5/RPS6KA2/RRAGB/RPS6/DEPTOR/LOC105066878/LAMTOR4/IGF1/WNT4/SKP2	cdk:105104677/cdk:105097946/cdk:105091247/cdk:105102079/cdk:105091514/cdk:105091981/cdk:105086277/cdk:105093067/cdk:105095942/cdk:105096139/cdk:105093254/cdk:105106093/cdk:105097468/cdk:105088869/cdk:105086996	15
cdk05022	Pathways of neurodegeneration - multiple diseases	48/922	448/7475	0.876112	0.999996	105083524/105070314/105082851/105079117/105070773/105074936/105064175/novel.135/novel.136/105074295/105077723/105080567/105082771/105078767/105076866/105071480/105062722/105080703/105067142/105062990/novel.138/105084029/105072973/105080896/105082293/105077810/novel.137/105071584/105067937/105075650/105070011/105069522/105075360/105073903/105070152/105066878/105072137/105063945/105082299/105074921…	FZD4/SPTBN2/ATP2A1/FZD3/DNAH5/UCHL1/MAPK13/-/-/CAMK2A/MAPK10/LOC105080567/LOC105082771/SIGMAR1/RYR3/MAPT/KLC3/ATP2A2/CAMK2D/SLC25A5/-/DNAH14/NDUFS1/GPX3/ALS2/GPX8/-/NOS2/DKK2/CHRM3/CACNA1S/CALML4/CAMK2G/BCL2/CHRM1/LOC105066878/IL1B/PSMD12/CASP8/DNAL1/TUBB6/WNT4/BAD/GRIN2C/PLCB4/GPX2/TUBA8/SNCAIP	cdk:105097946/cdk:105104446/cdk:105102781/cdk:105102079/cdk:105090647/cdk:105089356/cdk:105101337/cdk:105090026/cdk:105096948/cdk:105098484/cdk:105091591/cdk:105101997/cdk:105089718/cdk:105085597/cdk:105090026/cdk:105090432/cdk:105095455/cdk:105102497/cdk:105089916/cdk:105093951/cdk:105096948/cdk:105100268/cdk:105099258/cdk:105098466/cdk:105098965/cdk:105087146/cdk:105096948/cdk:105088198/cdk:105…	48
cdk00603	Glycosphingolipid biosynthesis - globo and isoglobo series	1/922	16/7475	0.878583	0.999996	105082956	ST3GAL1	cdk:105096461	1
cdk04613	Neutrophil extracellular trap formation	13/922	138/7475	0.884444	0.999996	105079727/105064175/105067588/105065567/novel.865/105063543/105062990/105062250/105069802/105070721/105082773/105065428/105082996	TLR2/MAPK13/LOC105067588/ACTG1/-/HDAC4/SLC25A5/LOC105062250/ITGB3/TLR4/ITGAM/LOC105065428/PLCB4	cdk:105099662/cdk:105101337/cdk:105100419/cdk:105105716/cdk:105101616/cdk:105103240/cdk:105093951/cdk:105096518/cdk:105090426/cdk:105104576/cdk:105089721/cdk:105106413/cdk:105101500	13
cdk05320	Autoimmune thyroid disease	3/922	40/7475	0.886641	0.999996	novel.378/105064248/105064250	-/LOC105064248/LOC105064250	cdk:105104206/cdk:105101412/cdk:105101414	3
cdk05170	Human immunodeficiency virus 1 infection	18/922	186/7475	0.893555	0.999996	105079727/105083612/105064175/105067243/105077723/105082187/105075492/105063850/novel.378/105069522/105070721/105073903/105081727/105061728/105082299/105067821/105079300/105070634	TLR2/PAK1/MAPK13/AP1S1/MAPK10/TMEM173/LOC105075492/PTK2B/-/CALML4/TLR4/BCL2/BTRC/MYD88/CASP8/CD3E/AP1S2/BAD	cdk:105099662/cdk:105097456/cdk:105101337/cdk:105092392/cdk:105091591/cdk:105098117/cdk:105104066/cdk:105102240/cdk:105104206/cdk:105093281/cdk:105104576/cdk:105088999/cdk:105084335/cdk:105090692/cdk:105099181/cdk:105090174/cdk:105094988/cdk:105101547	18
cdk00053	Ascorbate and aldarate metabolism	1/922	17/7475	0.893591	0.999996	105065501	AKR1A1	cdk:105090867	1
cdk00450	Selenocompound metabolism	1/922	17/7475	0.893591	0.999996	105075542	CTH	cdk:105096636	1
cdk04664	Fc epsilon RI signaling pathway	5/922	62/7475	0.895074	0.999996	105064175/105077723/105083553/105065428/105081485	MAPK13/MAPK10/GAB2/LOC105065428/LYN	cdk:105101337/cdk:105091591/cdk:105097558/cdk:105106413/cdk:105097055	5
cdk01524	Platinum drug resistance	6/922	73/7475	0.901104	0.999996	105077129/105063655/105073903/105082299/105070634/105065506	REV3L/LOC105063655/BCL2/CASP8/BAD/ATP7A	cdk:105099205/cdk:105085651/cdk:105088999/cdk:105099181/cdk:105101547/cdk:105095561	6
cdk00040	Pentose and glucuronate interconversions	1/922	18/7475	0.906746	0.999996	105065501	AKR1A1	cdk:105090867	1
cdk00670	One carbon pool by folate	1/922	18/7475	0.906746	0.999996	105081391	ALDH1L2	cdk:105102962	1
cdk04070	Phosphatidylinositol signaling system	8/922	94/7475	0.907652	0.999996	105071438/105082821/105064210/105064017/105069522/105070162/105082996/105078867	IMPA2/CDIPT/IP6K3/PLCD4/CALML4/MTM1/PLCB4/IPPK	cdk:105086479/cdk:105102752/cdk:105101372/cdk:105096083/cdk:105093281/cdk:105088710/cdk:105101500/cdk:105084710	8
cdk04141	Protein processing in endoplasmic reticulum	15/922	162/7475	0.911647	0.999996	105076078/105067393/105077723/105063358/105074668/105083147/105068717/105065554/105073530/105076083/105078562/105073903/105075138/105072703/105062038	SSR4/SEC61B/MAPK10/DNAJC1/HSPA2/RRBP1/DERL2/P4HB/EDEM2/BCAP31/TRAM1/BCL2/ERO1LB/UGGT2/LMAN2	cdk:105098708/cdk:105086889/cdk:105091591/cdk:105084915/cdk:105086191/cdk:105094121/cdk:105104781/cdk:105105703/cdk:105084960/cdk:105098705/cdk:105103890/cdk:105088999/cdk:105088842/cdk:105089234/cdk:105099588	15
cdk03420	Nucleotide excision repair	3/922	43/7475	0.913864	0.999996	105080541/105063729/105067739	POLD2/POLE/POLE4	cdk:105092328/cdk:105104087/cdk:105085173	3
cdk03018	RNA degradation	6/922	75/7475	0.914359	0.999996	105072074/105076175/105078014/105069621/105073806/105070487	ENO3/PFKM/PFKL/PABPC1/EXOSC4/PABPC4L	cdk:105104769/cdk:105103800/cdk:105103995/cdk:105090536/cdk:105105009/cdk:105087074	6
cdk05212	Pancreatic cancer	6/922	75/7475	0.914359	0.999996	105067054/105077723/105078165/105065425/105061681/105070634	ARHGEF6/MAPK10/GADD45B/GADD45G/E2F3/BAD	cdk:105101646/cdk:105091591/cdk:105103609/cdk:105086406/cdk:105089193/cdk:105101547	6
cdk05167	Kaposi sarcoma-associated herpesvirus infection	16/922	173/7475	0.918532	0.999996	105069905/105064175/105077723/novel.1265/105070214/105075492/105075432/novel.378/105067716/105069522/105061681/105082299/105080430/105077802/105065428/105081485	IRF7/MAPK13/MAPK10/-/RCAN1/LOC105075492/IKBKE/-/ANGPT2/CALML4/E2F3/CASP8/LOC105080430/IL6ST/LOC105065428/LYN	cdk:105105431/cdk:105101337/cdk:105091591/cdk:116158247/cdk:105089848/cdk:105104066/cdk:105098613/cdk:105104206/cdk:105084403/cdk:105093281/cdk:105089193/cdk:105099181/cdk:105091368/cdk:105087138/cdk:105106413/cdk:105097055	16
cdk00591	Linoleic acid metabolism	2/922	32/7475	0.918961	0.999996	105066096/105064851	PLA2G3/LOC105064851	cdk:105099428/cdk:105092804	2
cdk03050	Proteasome	3/922	44/7475	0.921524	0.999996	105064242/105063945/105074848	PSMB8/PSMD12/PSMB10	cdk:105101405/cdk:105092316/cdk:105088422	3
cdk05221	Acute myeloid leukemia	5/922	66/7475	0.92293	0.999996	105077673/105082208/105079620/105070634/105082773	KIT/CD14/RUNX1T1/BAD/ITGAM	cdk:105091541/cdk:105098101/cdk:105085729/cdk:105101547/cdk:105089721	5
cdk04350	TGF-beta signaling pathway	7/922	87/7475	0.924619	0.999996	105068401/105061632/105082288/105074585/105079487/105082148/105067883	INHBB/BMP6/BMPR2/BMP4/HFE2/SMAD5/BMPR1B	cdk:105088319/cdk:105100515/cdk:105098972/cdk:105091431/cdk:105105889/cdk:105090469/cdk:105089530	7
cdk05211	Renal cell carcinoma	5/922	68/7475	0.934231	0.999996	105083612/105072730/105075082/105070634/105069710	PAK1/SLC2A1/EGLN1/BAD/RAPGEF1	cdk:105097456/cdk:105090921/cdk:105102153/cdk:105101547/cdk:105085169	5
cdk00640	Propanoate metabolism	2/922	34/7475	0.934595	0.999996	105066137/105076580	SUCLA2/LDHA	cdk:105101808/cdk:105095329	2
cdk05225	Hepatocellular carcinoma	15/922	168/7475	0.935419	0.999996	105083524/105079117/105070386/105065567/105078165/105069783/105061993/105065425/105063655/105065419/105066878/105061681/105074756/105070874/105070634	FZD4/FZD3/IGF2/ACTG1/GADD45B/SMARCD2/HMOX1/GADD45G/LOC105063655/SHC3/LOC105066878/E2F3/DPF3/WNT4/BAD	cdk:105097946/cdk:105102079/cdk:105106402/cdk:105105716/cdk:105103609/cdk:105090402/cdk:105097386/cdk:105086406/cdk:105085651/cdk:105086410/cdk:105093254/cdk:105089193/cdk:105086255/cdk:105088869/cdk:105101547	15
cdk04660	T cell receptor signaling pathway	8/922	100/7475	0.937993	0.999996	105083612/105064175/105083826/105077723/105074303/105066766/105072260/105067821	PAK1/MAPK13/NFKBIE/MAPK10/PRKCQ/LCK/CD8A/CD3E	cdk:105097456/cdk:105101337/cdk:105088640/cdk:105091591/cdk:105091352/cdk:105085793/cdk:105104175/cdk:105090174	8
cdk05213	Endometrial cancer	4/922	58/7475	0.938943	0.999996	105074863/105078165/105065425/105070634	CDH1/GADD45B/GADD45G/BAD	cdk:105088409/cdk:105103609/cdk:105086406/cdk:105101547	4
cdk04932	Non-alcoholic fatty liver disease	13/922	150/7475	0.939756	0.999996	105076181/105064175/105077723/105080567/105082771/105068250/105082862/105064024/105072973/105072137/105079157/105082299/105073019	ADIPOR2/MAPK13/MAPK10/LOC105080567/LOC105082771/IL6R/MLXIPL/PRKAG3/NDUFS1/IL1B/PRKAB2/CASP8/PPARA	cdk:105102928/cdk:105101337/cdk:105091591/cdk:105101997/cdk:105089718/cdk:105089663/cdk:105089730/cdk:105096091/cdk:105099258/cdk:105093155/cdk:105089467/cdk:105099181/cdk:105091841	13
cdk04080	Neuroactive ligand-receptor interaction	31/922	320/7475	0.944252	0.999996	105061767/105081365/105061675/105080623/105077812/105075087/105076075/105070877/105071958/105075540/105066709/105082616/105075650/105068664/105083340/105070771/105070152/105065768/105080394/105079911/105081270/105075229/105064363/105065809/105082624/105065182/105069092/105083064/105073246/105062066/105077500	VIPR1/AVPR1A/ADORA2B/P2RX4/LOC105077812/AGT/AVPR2/GHR/EDN3/PTGER3/P2RY1/LPAR2/CHRM3/EDNRA/CHRNA10/PTGER4/CHRM1/UTS2R/NPFFR2/BDKRB2/AGTR1/VIPR2/F2RL1/GRIN2C/GABRG2/P2RX5/NMB/ADRA1D/THRA/DRD1/CHRNB1	cdk:105084616/cdk:105089267/cdk:105085087/cdk:105102503/cdk:105087148/cdk:105104282/cdk:105098710/cdk:105106998/cdk:105095661/cdk:105096638/cdk:105094987/cdk:105103737/cdk:105088954/cdk:105091204/cdk:105098090/cdk:105106911/cdk:105091516/cdk:105102241/cdk:105091231/cdk:105095501/cdk:105089509/cdk:105101918/cdk:105084811/cdk:105104658/cdk:105097692/cdk:105095750/cdk:105094707/cdk:105096051/cdk:105…	31
cdk04950	Maturity onset diabetes of the young	1/922	22/7475	0.945002	0.999996	105080693	GCK	cdk:105092330	1
cdk04110	Cell cycle	10/922	122/7475	0.945084	0.999996	105063456/105083774/105082704/105078165/105065425/105070969/105066821/105061681/105072716/105069411	SFN/CCND3/YWHAG/GADD45B/GADD45G/MAD2L2/TFDP2/E2F3/CDC20/SKP2	cdk:105100696/cdk:105086756/cdk:105089727/cdk:105103609/cdk:105086406/cdk:105107030/cdk:105086325/cdk:105089193/cdk:105090909/cdk:105086996	10
cdk04120	Ubiquitin mediated proteolysis	11/922	133/7475	0.948523	0.999996	105080477/105062713/105070725/105071300/105068472/105078059/105077746/105079105/105081727/105072716/105069411	NEDD4/CBLC/TRIM32/RHOBTB1/BIRC7/AIRE/MID1/LOC105079105/BTRC/CDC20/SKP2	cdk:105088671/cdk:105095469/cdk:105103744/cdk:105093853/cdk:105095703/cdk:105103994/cdk:105100695/cdk:105090766/cdk:105084335/cdk:105090909/cdk:105086996	11
cdk05012	Parkinson disease	21/922	230/7475	0.950272	0.999996	105079348/105074936/novel.135/105074295/105077723/105080567/105082771/105076866/105071480/105062722/105067142/105062990/105072973/105069522/105075360/105070385/105063945/105071442/105075967/105082062/105062066	MAOB/UCHL1/-/CAMK2A/MAPK10/LOC105080567/LOC105082771/RYR3/MAPT/KLC3/CAMK2D/SLC25A5/NDUFS1/CALML4/CAMK2G/TH/PSMD12/TUBB6/TUBA8/SNCAIP/DRD1	cdk:105085264/cdk:105089356/cdk:105090026/cdk:105098484/cdk:105091591/cdk:105101997/cdk:105089718/cdk:105090026/cdk:105090432/cdk:105095455/cdk:105089916/cdk:105093951/cdk:105099258/cdk:105093281/cdk:105092453/cdk:105106406/cdk:105092316/cdk:105105106/cdk:105100732/cdk:105105059/cdk:105101941	21
cdk05231	Choline metabolism in cancer	7/922	93/7475	0.950958	0.999996	105078096/105074043/105077723/105077373/105070821/105077809/105066258	PPAP2C/SLC44A4/MAPK10/SLC22A3/CHKB/PPAP2A/WASF3	cdk:105093401/cdk:105087441/cdk:105091591/cdk:105086289/cdk:105106154/cdk:105087144/cdk:105106341	7
cdk03460	Fanconi anemia pathway	3/922	49/7475	0.951265	0.999996	105077129/105065542/105082843	REV3L/STRA13/SLX1A	cdk:105099205/cdk:105102212/cdk:105102773	3
cdk04140	Autophagy - animal	11/922	134/7475	0.951634	0.999996	105077723/105066970/105073537/105082276/105074303/105072102/105069530/105082899/105065849/105073903/105070634	MAPK10/PRAP1/TP53INP2/RRAGB/PRKCQ/VAMP8/DAPK2/DEPTOR/VMP1/BCL2/BAD	cdk:105091591/cdk:105104590/cdk:105084950/cdk:105093067/cdk:105091352/cdk:105104154/cdk:105100519/cdk:105096139/cdk:105097826/cdk:105088999/cdk:105101547	11
cdk03430	Mismatch repair	1/922	23/7475	0.951806	0.999996	105080541	POLD2	cdk:105092328	1
cdk05033	Nicotine addiction	2/922	37/7475	0.952792	0.999996	105065809/105082624	GRIN2C/GABRG2	cdk:105104658/cdk:105097692	2
cdk04727	GABAergic synapse	6/922	83/7475	0.953101	0.999996	105082946/105082320/105081234/105075492/105070011/105082624	ADCY8/PLCL1/ADCY2/LOC105075492/CACNA1S/GABRG2	cdk:105096450/cdk:105103670/cdk:105094039/cdk:105104066/cdk:105090835/cdk:105097692	6
cdk05226	Gastric cancer	12/922	146/7475	0.95737	0.999996	105083524/105068045/105079117/105074863/105078165/105065425/105073903/105065419/105066878/105061681/105065479/105070874	FZD4/RXRG/FZD3/CDH1/GADD45B/GADD45G/BCL2/SHC3/LOC105066878/E2F3/FGF1/WNT4	cdk:105097946/cdk:105092711/cdk:105102079/cdk:105088409/cdk:105103609/cdk:105086406/cdk:105088999/cdk:105086410/cdk:105093254/cdk:105089193/cdk:105090819/cdk:105088869	12
cdk05322	Systemic lupus erythematosus	6/922	86/7475	0.962955	0.999996	105062250/105064248/105068596/105070871/105070868/105064250	LOC105062250/LOC105064248/LOC105068596/C1QA/C1QB/LOC105064250	cdk:105096518/cdk:105101412/cdk:105106195/cdk:105088872/cdk:105088875/cdk:105101414	6
cdk04370	VEGF signaling pathway	3/922	53/7475	0.967091	0.999996	105065623/105064175/105070634	SPHK1/MAPK13/BAD	cdk:105092188/cdk:105101337/cdk:105101547	3
cdk04137	Mitophagy - animal	4/922	65/7475	0.967283	0.999996	105077723/105066594/105083767/105082056	MAPK10/MITF/TFEB/TAX1BP1	cdk:105091591/cdk:105095263/cdk:105086750/cdk:105095831	4
cdk05017	Spinocerebellar ataxia	11/922	141/7475	0.969143	0.999996	105070314/105082851/novel.136/105077723/105080703/105062990/novel.138/novel.137/105063945/105065809/105082996	SPTBN2/ATP2A1/-/MAPK10/ATP2A2/SLC25A5/-/-/PSMD12/GRIN2C/PLCB4	cdk:105104446/cdk:105102781/cdk:105096948/cdk:105091591/cdk:105102497/cdk:105093951/cdk:105096948/cdk:105096948/cdk:105092316/cdk:105104658/cdk:105101500	11
cdk04662	B cell receptor signaling pathway	4/922	66/7475	0.970145	0.999996	105068021/105083826/105065428/105081485	FCGR2B/NFKBIE/LOC105065428/LYN	cdk:105092686/cdk:105088640/cdk:105106413/cdk:105097055	4
cdk03440	Homologous recombination	2/922	42/7475	0.972866	0.999996	105079612/105080541	RAD54B/POLD2	cdk:105085753/cdk:105092328	2
cdk04723	Retrograde endocannabinoid signaling	11/922	143/7475	0.972972	0.999996	105082946/105064175/105077723/105081234/105075492/105072973/105070011/105062398/105073974/105082996/105082624	ADCY8/MAPK13/MAPK10/ADCY2/LOC105075492/NDUFS1/CACNA1S/NAPEPLD/MGLL/PLCB4/GABRG2	cdk:105096450/cdk:105101337/cdk:105091591/cdk:105094039/cdk:105104066/cdk:105099258/cdk:105090835/cdk:105093013/cdk:105090112/cdk:105101500/cdk:105097692	11
cdk00983	Drug metabolism - other enzymes	3/922	56/7475	0.975629	0.999996	105063890/105064875/105063655	XDH/NME3/LOC105063655	cdk:105095605/cdk:105099739/cdk:105085651	3
cdk04218	Cellular senescence	11/922	148/7475	0.980736	0.999996	105064175/105083774/105075680/105078165/105062990/105065425/novel.378/105063032/105069522/105081727/105061681	MAPK13/CCND3/TRPV4/GADD45B/SLC25A5/GADD45G/-/HIPK2/CALML4/BTRC/E2F3	cdk:105101337/cdk:105086756/cdk:105105366/cdk:105103609/cdk:105093951/cdk:105086406/cdk:105104206/cdk:105091640/cdk:105093281/cdk:105084335/cdk:105089193	11
cdk05010	Alzheimer disease	31/922	349/7475	0.984893	0.999996	105083524/105082851/105079117/novel.135/105077723/105080567/105082771/105076866/105071480/105062722/105080703/105062990/105072973/105071584/105067937/105075650/105070011/105069522/105070152/105066878/105072137/105063945/105082299/105083269/105071442/105068648/105070874/105070634/105065809/105082996/105075967	FZD4/ATP2A1/FZD3/-/MAPK10/LOC105080567/LOC105082771/RYR3/MAPT/KLC3/ATP2A2/SLC25A5/NDUFS1/NOS2/DKK2/CHRM3/CACNA1S/CALML4/CHRM1/LOC105066878/IL1B/PSMD12/CASP8/LOC105083269/TUBB6/LOC105068648/WNT4/BAD/GRIN2C/PLCB4/TUBA8	cdk:105097946/cdk:105102781/cdk:105102079/cdk:105090026/cdk:105091591/cdk:105101997/cdk:105089718/cdk:105090026/cdk:105090432/cdk:105095455/cdk:105102497/cdk:105093951/cdk:105099258/cdk:105088198/cdk:105105283/cdk:105088954/cdk:105090835/cdk:105093281/cdk:105091516/cdk:105093254/cdk:105093155/cdk:105092316/cdk:105099181/cdk:105096538/cdk:105105106/cdk:105098219/cdk:105088869/cdk:105101547/cdk:105…	31
cdk05210	Colorectal cancer	5/922	86/7475	0.985837	0.999996	105077723/105078165/105065425/105073903/105070634	MAPK10/GADD45B/GADD45G/BCL2/BAD	cdk:105091591/cdk:105103609/cdk:105086406/cdk:105088999/cdk:105101547	5
cdk05166	Human T-cell leukemia virus 1 infection	17/922	215/7475	0.986622	0.999996	105082946/105077723/105083774/105072730/105081234/105062990/105076770/novel.378/105064248/105067599/105066766/105061681/105067821/105072716/105064250/105082021/105063046	ADCY8/MAPK10/CCND3/SLC2A1/ADCY2/SLC25A5/CREB3L1/-/LOC105064248/MMP7/LCK/E2F3/CD3E/CDC20/LOC105064250/CREB5/CREB3L2	cdk:105096450/cdk:105091591/cdk:105086756/cdk:105090921/cdk:105094039/cdk:105093951/cdk:105106926/cdk:105104206/cdk:105101412/cdk:105087173/cdk:105085793/cdk:105089193/cdk:105090174/cdk:105090909/cdk:105101414/cdk:105095833/cdk:105091622	17
cdk01240	Biosynthesis of cofactors	9/922	136/7475	0.990302	0.999996	105078062/105065965/105064875/105073532/105065501/105083620/105069218/105070740/105072752	PDXK/AK1/NME3/GSS/AKR1A1/ADSS/PKM/ALAD/CTPS1	cdk:105106081/cdk:105092595/cdk:105099739/cdk:105084955/cdk:105090867/cdk:105099442/cdk:105087293/cdk:105103759/cdk:105103385	9
cdk04726	Serotonergic synapse	6/922	108/7475	0.994276	0.999996	105079348/105075492/105070011/105064851/105071542/105082996	MAOB/LOC105075492/CACNA1S/LOC105064851/SLC6A4/PLCB4	cdk:105085264/cdk:105104066/cdk:105090835/cdk:105092804/cdk:105088148/cdk:105101500	6
cdk04630	JAK-STAT signaling pathway	10/922	154/7475	0.994339	0.999996	105067049/105083774/105071745/105068250/105070877/105070235/105073903/105082310/105082336/105077802	FHL1/CCND3/MCL1/IL6R/GHR/IL10RB/BCL2/LOC105082310/LOC105082336/IL6ST	cdk:105103834/cdk:105086756/cdk:105103187/cdk:105089663/cdk:105106998/cdk:105089870/cdk:105088999/cdk:105099170/cdk:105099169/cdk:105087138	10
cdk03008	Ribosome biogenesis in eukaryotes	3/922	74/7475	0.996305	0.999996	105081839/105073701/105064115	RPP30/LOC105073701/MDN1	cdk:105084222/cdk:105091125/cdk:105095529	3
cdk03015	mRNA surveillance pathway	4/922	89/7475	0.996807	0.999996	105072609/105069621/105065882/105070487	PPP2R2B/PABPC1/MSI2/PABPC4L	cdk:105097761/cdk:105090536/cdk:105097794/cdk:105087074	4
cdk00190	Oxidative phosphorylation	7/922	127/7475	0.996939	0.999996	105076024/105080567/105082771/105064068/105072973/105063042/105070354	ATP6V1C2/LOC105080567/LOC105082771/ATP6V0B/NDUFS1/ATP6V0A4/TCIRG1	cdk:105091247/cdk:105101997/cdk:105089718/cdk:105090899/cdk:105099258/cdk:105091627/cdk:105104407	7
cdk00970	Aminoacyl-tRNA biosynthesis	1/922	44/7475	0.997003	0.999996	105075190	TARSL2	cdk:105093460	1
cdk03013	RNA transport	10/922	163/7475	0.997218	0.999996	novel.1119/105072157/105063342/105067582/105075211/105069621/105079562/105081839/105070886/105070487	-/TACC3/LOC105063342/NUP210/EIF2B2/PABPC1/RPP14/RPP30/EIF4G3/PABPC4L	cdk:116148249/cdk:105100859/cdk:105103019/cdk:105101678/cdk:105086093/cdk:105090536/cdk:105089805/cdk:105084222/cdk:105088861/cdk:105087074	10
cdk05016	Huntington disease	21/922	287/7475	0.998136	0.999996	105070773/105077723/105080567/105082771/105062722/105062990/105076770/105084029/105072973/105080896/105077810/105062056/105063945/105082299/105074921/105071442/105082996/105074675/105082021/105063046/105075967	DNAH5/MAPK10/LOC105080567/LOC105082771/KLC3/SLC25A5/CREB3L1/DNAH14/NDUFS1/GPX3/GPX8/CLTB/PSMD12/CASP8/DNAL1/TUBB6/PLCB4/GPX2/CREB5/CREB3L2/TUBA8	cdk:105090647/cdk:105091591/cdk:105101997/cdk:105089718/cdk:105095455/cdk:105093951/cdk:105106926/cdk:105100268/cdk:105099258/cdk:105098466/cdk:105087146/cdk:105099571/cdk:105092316/cdk:105099181/cdk:105086123/cdk:105105106/cdk:105101500/cdk:105086185/cdk:105095833/cdk:105091622/cdk:105100732	21
cdk05014	Amyotrophic lateral sclerosis	23/922	342/7475	0.999816	0.999996	105070773/105064175/105080567/105082771/105078767/105065567/105062722/105067582/105084029/105072973/105080896/105082293/105077810/105071584/105073903/105063945/105074921/105071442/105064711/105070634/105065809/105074675/105075967	DNAH5/MAPK13/LOC105080567/LOC105082771/SIGMAR1/ACTG1/KLC3/NUP210/DNAH14/NDUFS1/GPX3/ALS2/GPX8/NOS2/BCL2/PSMD12/DNAL1/TUBB6/ANG/BAD/GRIN2C/GPX2/TUBA8	cdk:105090647/cdk:105101337/cdk:105101997/cdk:105089718/cdk:105085597/cdk:105105716/cdk:105095455/cdk:105101678/cdk:105100268/cdk:105099258/cdk:105098466/cdk:105098965/cdk:105087146/cdk:105088198/cdk:105088999/cdk:105092316/cdk:105086123/cdk:105105106/cdk:105097678/cdk:105101547/cdk:105104658/cdk:105086185/cdk:105100732	23
cdk05168	Herpes simplex virus 1 infection	22/922	352/7475	0.99996	0.999996	105079727/105069905/105082187/105075432/105075211/novel.378/105062714/105064248/105062011/105069802/105064286/105073903/105061780/105061728/105072137/105072618/105082299/105070634/105064250/105081283/105065428/105074311	TLR2/IRF7/TMEM173/IKBKE/EIF2B2/-/PVRL2/LOC105064248/ZNF354C/ITGB3/CCL5/BCL2/ZNF662/MYD88/IL1B/ZNF568/CASP8/BAD/LOC105064250/CCL2/LOC105065428/ZNF300	cdk:105099662/cdk:105105431/cdk:105098117/cdk:105098613/cdk:105086093/cdk:105104206/cdk:105095468/cdk:105101412/cdk:105100637/cdk:105090426/cdk:105097869/cdk:105088999/cdk:105084605/cdk:105090692/cdk:105093155/cdk:105101191/cdk:105099181/cdk:105101547/cdk:105101414/cdk:105088228/cdk:105106413/cdk:105098470	22
cdk03040	Spliceosome	3/922	133/7475	0.999996	0.999996	novel.1119/105063493/105074668	-/LOC105063493/HSPA2	cdk:116148249/cdk:105100660/cdk:105086191	3

## Sheet: significant
KEGGID	Description	GeneRatio	BgRatio	pvalue	padj	geneID	geneName	keggID	Count
cdk04020	Calcium signaling pathway	55/922	230/7475	6.17726e-07	0.000196437	105082946/105075904/105065623/105082851/105080178/105069517/105081365/105077171/105061675/novel.135/novel.136/105074295/105073583/105079504/105080623/105076866/105081234/105071896/105064017/105062620/105079294/105079764/105072897/105080703/105067005/105066317/105067142/105062990/novel.138/105063850/105075540/novel.1416/novel.137/105071584/105075650/105072689/105068664/105070011/105062044/10506952…	ADCY8/ERBB3/SPHK1/ATP2A1/TNNC1/CASQ1/AVPR1A/PLN/ADORA2B/-/-/CAMK2A/MYLK2/CASQ2/P2RX4/RYR3/ADCY2/TNNC2/PLCD4/HRC/FIGF/MYLK4/PDE1A/ATP2A2/ATP2B1/FLT1/CAMK2D/SLC25A5/-/PTK2B/PTGER3/-/-/NOS2/CHRM3/RET/EDNRA/CACNA1S/FGFR4/CALML4/CAMK2G/ASPH/CHRM1/PHKG1/FGF1/BDKRB2/AGTR1/FLT4/GRIN2C/PLCB4/P2RX5/PHKB/LOC105076128/ADRA1D/DRD1	cdk:105096450/cdk:105086379/cdk:105092188/cdk:105102781/cdk:105093410/cdk:105100139/cdk:105089267/cdk:105088346/cdk:105085087/cdk:105090026/cdk:105096948/cdk:105098484/cdk:105100824/cdk:105089621/cdk:105102503/cdk:105090026/cdk:105094039/cdk:105087834/cdk:105096083/cdk:105102881/cdk:105100399/cdk:105086549/cdk:105098814/cdk:105102497/cdk:105094859/cdk:105086584/cdk:105089916/cdk:105093951/cdk:105…	55
cdk04261	Adrenergic signaling in cardiomyocytes	35/922	137/7475	1.53667e-05	0.0024433	105082946/105062378/105070382/105082851/105080178/105080603/105072924/105077171/105064175/105074295/105081234/105067825/105075087/105073438/105073272/105072609/105080703/105067005/105067142/105076770/novel.1416/105070011/105069522/105075360/105075952/105073903/105069516/105065021/105081270/105082492/105067328/105082996/105082021/105063046/105083064	ADCY8/CACNA2D1/KCNQ1/ATP2A1/TNNC1/MYL2/MYL3/PLN/MAPK13/CAMK2A/ADCY2/SCN4B/AGT/RAPGEF4/CACNB1/PPP2R2B/ATP2A2/ATP2B1/CAMK2D/CREB3L1/-/CACNA1S/CALML4/CAMK2G/ATP1B4/BCL2/LOC105069516/SCN1B/AGTR1/LOC105082492/TPM2/PLCB4/CREB5/CREB3L2/ADRA1D	cdk:105096450/cdk:105087345/cdk:105106340/cdk:105102781/cdk:105093410/cdk:105102482/cdk:105103584/cdk:105088346/cdk:105101337/cdk:105098484/cdk:105094039/cdk:105090178/cdk:105104282/cdk:105091096/cdk:105099052/cdk:105097761/cdk:105102497/cdk:105094859/cdk:105089916/cdk:105106926/cdk:105104496/cdk:105090835/cdk:105093281/cdk:105092453/cdk:105098894/cdk:105088999/cdk:105100141/cdk:105088091/cdk:105…	35
cdk04360	Axon guidance	41/922	174/7475	2.43816e-05	0.00258445	105069204/105071048/105071544/105079117/105083612/105072405/105068244/105070808/105074295/105080750/105076081/105080179/105078516/105063069/105070322/105063800/105063579/105067142/105070326/105078226/105068164/105072504/105082288/105076998/105075308/105071727/105068132/105075360/105064057/105082049/105076076/105075433/105081565/105076190/105079724/105069714/105069070/105070874/105067425/105067883…	EPHA1/PRKCZ/SSH2/FZD3/PAK1/ABLIM2/EFNA3/PLXNB2/CAMK2A/ABLIM1/PLXNB3/SEMA3G/CXCL12/PLXNA4/RHOD/DPYSL2/NGEF/CAMK2D/SSH3/SEMA6B/EFNA1/MYL5/BMPR2/SEMA6D/SLIT2/SEMA6C/SEMA4A/CAMK2G/EPHA4/SEMA6A/L1CAM/SRGAP2/BOC/RND1/LRIG2/NTNG2/SEMA4B/WNT4/SRGAP3/BMPR1B/EPHA3	cdk:105105519/cdk:105105552/cdk:105088151/cdk:105102079/cdk:105097456/cdk:105103346/cdk:105089638/cdk:105090354/cdk:105098484/cdk:105104755/cdk:105088020/cdk:105093421/cdk:105084484/cdk:105085397/cdk:105104439/cdk:105102322/cdk:105105238/cdk:105089916/cdk:105104434/cdk:105105321/cdk:105088931/cdk:105100801/cdk:105098972/cdk:105104912/cdk:105098377/cdk:105103234/cdk:105105657/cdk:105092453/cdk:105…	41
cdk04530	Tight junction	37/922	159/7475	7.9852e-05	0.00634823	105082730/105082731/105077486/105078197/105071711/105071048/105070264/105080477/105065681/105080603/105073498/105081122/105078147/105077085/105080970/105077723/105065567/105066689/105065395/105075899/105072609/105064024/105074304/105064403/105065649/105078261/105072673/105075898/105067572/105080470/105063144/105067641/105083695/105079157/105072737/105070283/105075967	CLDN3/CLDN4/CLDN7/LOC105078197/CGN/PRKCZ/CLDN8/NEDD4/SLC9A3R1/MYL2/MARVELD3/IGSF5/MICALL2/BVES/EPB41L4B/MAPK10/ACTG1/PRKCI/JAM3/MYL6/PPP2R2B/PRKAG3/SYNPO/OCLN/LLGL2/CRB3/CLDN10/MYL6B/ARPC4/CGNL1/CFTR/CLDN23/DLG3/PRKAB2/CLDN19/JAM2/TUBA8	cdk:105089676/cdk:105089677/cdk:105103042/cdk:105102649/cdk:105103221/cdk:105105552/cdk:105086791/cdk:105088671/cdk:105104615/cdk:105102482/cdk:105088377/cdk:105099562/cdk:105105871/cdk:105097141/cdk:105087932/cdk:105091591/cdk:105105716/cdk:105085957/cdk:105104224/cdk:105086375/cdk:105097761/cdk:105096091/cdk:105098477/cdk:105084770/cdk:105104646/cdk:105091792/cdk:105089215/cdk:105086374/cdk:105…	37
cdk05410	Hypertrophic cardiomyopathy	22/922	86/7475	0.000560347	0.0253528	105062378/105082851/105066270/105080178/105080603/105072924/105064047/105069840/105075087/105065567/105074901/105073272/105080703/105064024/105064244/105069802/105070011/105074263/105079157/105082492/105075052/105067328	CACNA2D1/ATP2A1/SGCG/TNNC1/MYL2/MYL3/DES/LOC105069840/AGT/ACTG1/SGCB/CACNB1/ATP2A2/PRKAG3/SGCA/ITGB3/CACNA1S/ITGA11/PRKAB2/LOC105082492/IGF1/TPM2	cdk:105087345/cdk:105102781/cdk:105096406/cdk:105093410/cdk:105102482/cdk:105103584/cdk:105096114/cdk:105090416/cdk:105104282/cdk:105105716/cdk:105099929/cdk:105099052/cdk:105102497/cdk:105096091/cdk:105104822/cdk:105090426/cdk:105090835/cdk:105087311/cdk:105089467/cdk:105106562/cdk:105097468/cdk:105102294	22
cdk04911	Insulin secretion	21/922	81/7475	0.000613224	0.0253528	105082946/105080693/105074295/105062484/105072730/105081234/105073438/105068179/105076593/105067142/105076770/105076592/105082564/105075650/105070011/105075360/105075952/105069516/105082996/105082021/105063046	ADCY8/GCK/CAMK2A/KCNN4/SLC2A1/ADCY2/RAPGEF4/KCNN3/KCNJ11/CAMK2D/CREB3L1/ABCC8/KCNN1/CHRM3/CACNA1S/CAMK2G/ATP1B4/LOC105069516/PLCB4/CREB5/CREB3L2	cdk:105096450/cdk:105092330/cdk:105098484/cdk:105090247/cdk:105090921/cdk:105094039/cdk:105091096/cdk:105089070/cdk:105086669/cdk:105089916/cdk:105106926/cdk:105086704/cdk:105101862/cdk:105088954/cdk:105090835/cdk:105092453/cdk:105098894/cdk:105100141/cdk:105101500/cdk:105095833/cdk:105091622	21
cdk04922	Glucagon signaling pathway	24/922	98/7475	0.000637806	0.0253528	105069592/105070647/105080693/105078805/105074295/105076175/105072730/105081234/105078014/105064024/105067142/105076580/105076770/105069522/105075360/105069218/105082757/105079157/105073019/105082996/105082021/105063046/105065140/105062760	PFKFB1/PYGM/GCK/FBP2/CAMK2A/PFKM/SLC2A1/ADCY2/PFKL/PRKAG3/CAMK2D/LDHA/CREB3L1/CALML4/CAMK2G/PKM/PHKG1/PRKAB2/PPARA/PLCB4/CREB5/CREB3L2/PHKB/GYS1	cdk:105103537/cdk:105101558/cdk:105092330/cdk:105084694/cdk:105098484/cdk:105103800/cdk:105090921/cdk:105094039/cdk:105103995/cdk:105096091/cdk:105089916/cdk:105095329/cdk:105106926/cdk:105093281/cdk:105092453/cdk:105087293/cdk:105089705/cdk:105089467/cdk:105091841/cdk:105101500/cdk:105095833/cdk:105091622/cdk:105091170/cdk:105102888	24
cdk04974	Protein digestion and absorption	24/922	98/7475	0.000637806	0.0253528	105079178/105080901/105068762/105070382/105064234/105081679/105064107/105070151/105062484/105079015/105077922/105082734/105064077/105075568/105062082/105075952/105069516/105073864/105065366/105070761/105067949/105068616/105066898/105067390	SLC1A1/SLC36A2/SLC7A7/KCNQ1/COL11A2/COL17A1/COL4A3/SLC3A2/KCNN4/SLC3A1/COL8A1/ELN/COL4A4/COL24A1/COL23A1/ATP1B4/LOC105069516/COL6A5/COL11A1/COL27A1/COL25A1/COL5A1/COL4A1/COL15A1	cdk:105101964/cdk:105095164/cdk:105096968/cdk:105106340/cdk:105101395/cdk:105095006/cdk:105088300/cdk:105091514/cdk:105090247/cdk:105103561/cdk:105087736/cdk:105089679/cdk:105088289/cdk:105095062/cdk:105099616/cdk:105098894/cdk:105100141/cdk:105088770/cdk:105084848/cdk:105103773/cdk:105089894/cdk:105106307/cdk:105094080/cdk:105086893	24
cdk05414	Dilated cardiomyopathy	22/922	90/7475	0.0010848	0.0381156	105082946/105062378/105082851/105066270/105080178/105080603/105072924/105064047/105077171/105081234/105075087/105065567/105074901/105073272/105080703/105064244/105069802/105070011/105074263/105082492/105075052/105067328	ADCY8/CACNA2D1/ATP2A1/SGCG/TNNC1/MYL2/MYL3/DES/PLN/ADCY2/AGT/ACTG1/SGCB/CACNB1/ATP2A2/SGCA/ITGB3/CACNA1S/ITGA11/LOC105082492/IGF1/TPM2	cdk:105096450/cdk:105087345/cdk:105102781/cdk:105096406/cdk:105093410/cdk:105102482/cdk:105103584/cdk:105096114/cdk:105088346/cdk:105094039/cdk:105104282/cdk:105105716/cdk:105099929/cdk:105099052/cdk:105102497/cdk:105104822/cdk:105090426/cdk:105090835/cdk:105087311/cdk:105106562/cdk:105097468/cdk:105102294	22
cdk04066	HIF-1 signaling pathway	25/922	108/7475	0.0011986	0.0381156	105072074/105074295/105076175/105072730/105078014/105067752/105068250/105066317/105067142/105076580/105061993/105067716/105061888/105071584/105069653/105075360/105070721/105075082/105073903/105073437/105083269/105075052/105073643/105071266/105068648	ENO3/CAMK2A/PFKM/SLC2A1/PFKL/HK2/IL6R/FLT1/CAMK2D/LDHA/HMOX1/ANGPT2/RPS6/NOS2/ANGPT1/CAMK2G/TLR4/EGLN1/BCL2/PDK1/LOC105083269/IGF1/ANGPT4/TEK/LOC105068648	cdk:105104769/cdk:105098484/cdk:105103800/cdk:105090921/cdk:105103995/cdk:105085304/cdk:105089663/cdk:105086584/cdk:105089916/cdk:105095329/cdk:105097386/cdk:105084403/cdk:105095942/cdk:105088198/cdk:105090509/cdk:105092453/cdk:105104576/cdk:105102153/cdk:105088999/cdk:105091095/cdk:105096538/cdk:105097468/cdk:105104308/cdk:105093613/cdk:105098219	25
cdk00100	Steroid biosynthesis	8/922	20/7475	0.00166952	0.0482643	105079739/105070047/105078647/105079388/105068038/105082932/105066413/105070372	MSMO1/NSDHL/SC5D/EBP/HSD17B7/SQLE/DHCR24/DHCR7	cdk:105087398/cdk:105104051/cdk:105097554/cdk:105103312/cdk:105092702/cdk:105096439/cdk:105092825/cdk:105104565	8
