# Supplementary material for: Transcriptome analysis to identify candidate genes related to mammary gland development of Bactrian camel (Camelus bactrianus)
Source: Front Vet Sci. 2023 Jun 5;10:1196950. doi: 10.3389/fvets.2023.1196950 (PMC10277799; doi:10.3389/fvets.2023.1196950)
Supplement: Supplementary file 9 [file Table_9.XLSX]

## Sheet: UPkegg_KEGGenrich
KEGGID	Description	GeneRatio	BgRatio	pvalue	padj	geneID	geneName	keggID	Count
cdk04020	Calcium signaling pathway	43/468	230/7475	4.81313e-11	1.41506e-08	105082851/105080178/105069517/105081365/105077171/novel.135/novel.136/105074295/105073583/105079504/105076866/105081234/105071896/105064017/105062620/105079764/105072897/105080703/105067005/105066317/105067142/novel.138/105075540/novel.1416/novel.137/105072689/105068664/105070011/105062044/105069522/105075360/105081467/105082757/105065479/105079911/105081270/105061997/105065809/105082996/10506518…	ATP2A1/TNNC1/CASQ1/AVPR1A/PLN/-/-/CAMK2A/MYLK2/CASQ2/RYR3/ADCY2/TNNC2/PLCD4/HRC/MYLK4/PDE1A/ATP2A2/ATP2B1/FLT1/CAMK2D/-/PTGER3/-/-/RET/EDNRA/CACNA1S/FGFR4/CALML4/CAMK2G/ASPH/PHKG1/FGF1/BDKRB2/AGTR1/FLT4/GRIN2C/PLCB4/P2RX5/PHKB/ADRA1D/DRD1	cdk:105102781/cdk:105093410/cdk:105100139/cdk:105089267/cdk:105088346/cdk:105090026/cdk:105096948/cdk:105098484/cdk:105100824/cdk:105089621/cdk:105090026/cdk:105094039/cdk:105087834/cdk:105096083/cdk:105102881/cdk:105086549/cdk:105098814/cdk:105102497/cdk:105094859/cdk:105086584/cdk:105089916/cdk:105096948/cdk:105096638/cdk:105104496/cdk:105096948/cdk:105092504/cdk:105091204/cdk:105090835/cdk:105…	43
cdk04261	Adrenergic signaling in cardiomyocytes	30/468	137/7475	9.27246e-10	1.36305e-07	105062378/105082851/105080178/105080603/105072924/105077171/105074295/105081234/105067825/105075087/105073438/105073272/105080703/105067005/105067142/novel.1416/105070011/105069522/105075360/105075952/105073903/105069516/105065021/105081270/105082492/105067328/105082996/105082021/105063046/105083064	CACNA2D1/ATP2A1/TNNC1/MYL2/MYL3/PLN/CAMK2A/ADCY2/SCN4B/AGT/RAPGEF4/CACNB1/ATP2A2/ATP2B1/CAMK2D/-/CACNA1S/CALML4/CAMK2G/ATP1B4/BCL2/LOC105069516/SCN1B/AGTR1/LOC105082492/TPM2/PLCB4/CREB5/CREB3L2/ADRA1D	cdk:105087345/cdk:105102781/cdk:105093410/cdk:105102482/cdk:105103584/cdk:105088346/cdk:105098484/cdk:105094039/cdk:105090178/cdk:105104282/cdk:105091096/cdk:105099052/cdk:105102497/cdk:105094859/cdk:105089916/cdk:105104496/cdk:105090835/cdk:105093281/cdk:105092453/cdk:105098894/cdk:105088999/cdk:105100141/cdk:105088091/cdk:105089509/cdk:105106562/cdk:105102294/cdk:105101500/cdk:105095833/cdk:105…	30
cdk05410	Hypertrophic cardiomyopathy	20/468	86/7475	2.18555e-07	2.14184e-05	105062378/105082851/105066270/105080178/105080603/105072924/105064047/105069840/105075087/105074901/105073272/105080703/105064024/105064244/105070011/105074263/105079157/105082492/105075052/105067328	CACNA2D1/ATP2A1/SGCG/TNNC1/MYL2/MYL3/DES/LOC105069840/AGT/SGCB/CACNB1/ATP2A2/PRKAG3/SGCA/CACNA1S/ITGA11/PRKAB2/LOC105082492/IGF1/TPM2	cdk:105087345/cdk:105102781/cdk:105096406/cdk:105093410/cdk:105102482/cdk:105103584/cdk:105096114/cdk:105090416/cdk:105104282/cdk:105099929/cdk:105099052/cdk:105102497/cdk:105096091/cdk:105104822/cdk:105090835/cdk:105087311/cdk:105089467/cdk:105106562/cdk:105097468/cdk:105102294	20
cdk04922	Glucagon signaling pathway	20/468	98/7475	2.01983e-06	0.000125421	105069592/105070647/105078805/105074295/105076175/105081234/105064024/105067142/105076580/105069522/105075360/105069218/105082757/105079157/105073019/105082996/105082021/105063046/105065140/105062760	PFKFB1/PYGM/FBP2/CAMK2A/PFKM/ADCY2/PRKAG3/CAMK2D/LDHA/CALML4/CAMK2G/PKM/PHKG1/PRKAB2/PPARA/PLCB4/CREB5/CREB3L2/PHKB/GYS1	cdk:105103537/cdk:105101558/cdk:105084694/cdk:105098484/cdk:105103800/cdk:105094039/cdk:105096091/cdk:105089916/cdk:105095329/cdk:105093281/cdk:105092453/cdk:105087293/cdk:105089705/cdk:105089467/cdk:105091841/cdk:105101500/cdk:105095833/cdk:105091622/cdk:105091170/cdk:105102888	20
cdk05414	Dilated cardiomyopathy	19/468	90/7475	2.13301e-06	0.000125421	105062378/105082851/105066270/105080178/105080603/105072924/105064047/105077171/105081234/105075087/105074901/105073272/105080703/105064244/105070011/105074263/105082492/105075052/105067328	CACNA2D1/ATP2A1/SGCG/TNNC1/MYL2/MYL3/DES/PLN/ADCY2/AGT/SGCB/CACNB1/ATP2A2/SGCA/CACNA1S/ITGA11/LOC105082492/IGF1/TPM2	cdk:105087345/cdk:105102781/cdk:105096406/cdk:105093410/cdk:105102482/cdk:105103584/cdk:105096114/cdk:105088346/cdk:105094039/cdk:105104282/cdk:105099929/cdk:105099052/cdk:105102497/cdk:105104822/cdk:105090835/cdk:105087311/cdk:105106562/cdk:105097468/cdk:105102294	19
cdk04022	cGMP-PKG signaling pathway	26/468	156/7475	3.57781e-06	0.000175313	105082851/105074785/105077171/105073583/105081869/105081234/105079764/105080703/105067005/105062274/novel.1416/105068664/105070011/105069522/105075952/105069516/105083343/105069370/105079911/105081270/105082492/105082996/105082021/105063046/105083064/105062284	ATP2A1/MEF2C/PLN/MYLK2/PRKG1/ADCY2/MYLK4/ATP2A2/ATP2B1/PDE3A/-/EDNRA/CACNA1S/CALML4/ATP1B4/LOC105069516/PDE2A/GUCY1B3/BDKRB2/AGTR1/LOC105082492/PLCB4/CREB5/CREB3L2/ADRA1D/KCNJ8	cdk:105102781/cdk:105099639/cdk:105088346/cdk:105100824/cdk:105085256/cdk:105094039/cdk:105086549/cdk:105102497/cdk:105094859/cdk:105096493/cdk:105104496/cdk:105091204/cdk:105090835/cdk:105093281/cdk:105098894/cdk:105100141/cdk:105096768/cdk:105101179/cdk:105095501/cdk:105089509/cdk:105106562/cdk:105101500/cdk:105095833/cdk:105091622/cdk:105096051/cdk:105096483	26
cdk04024	cAMP signaling pathway	31/468	212/7475	7.16998e-06	0.000301139	105082851/105077171/105068383/105072674/105074295/105077723/105081234/105073438/105080703/105067005/105067142/105071958/105062274/105062447/105065024/105075540/novel.1416/105068664/105070011/105069522/105075360/105075952/105069516/105062126/105073019/105075229/105065468/105065809/105082021/105063046/105062066	ATP2A1/PLN/PDE4A/ABCC4/CAMK2A/MAPK10/ADCY2/RAPGEF4/ATP2A2/ATP2B1/CAMK2D/EDN3/PDE3A/LIPE/FXYD1/PTGER3/-/EDNRA/CACNA1S/CALML4/CAMK2G/ATP1B4/LOC105069516/GLI1/PPARA/VIPR2/ARAP3/GRIN2C/CREB5/CREB3L2/DRD1	cdk:105102781/cdk:105088346/cdk:105087635/cdk:105089214/cdk:105098484/cdk:105091591/cdk:105094039/cdk:105091096/cdk:105102497/cdk:105094859/cdk:105089916/cdk:105095661/cdk:105096493/cdk:105090211/cdk:105088031/cdk:105096638/cdk:105104496/cdk:105091204/cdk:105090835/cdk:105093281/cdk:105092453/cdk:105098894/cdk:105100141/cdk:105100348/cdk:105091841/cdk:105101918/cdk:105090802/cdk:105104658/cdk:105…	31
cdk04066	HIF-1 signaling pathway	20/468	108/7475	9.63526e-06	0.000354096	105072074/105074295/105076175/105067752/105068250/105066317/105067142/105076580/105061993/105067716/105069653/105075360/105075082/105073903/105073437/105083269/105075052/105073643/105071266/105068648	ENO3/CAMK2A/PFKM/HK2/IL6R/FLT1/CAMK2D/LDHA/HMOX1/ANGPT2/ANGPT1/CAMK2G/EGLN1/BCL2/PDK1/LOC105083269/IGF1/ANGPT4/TEK/LOC105068648	cdk:105104769/cdk:105098484/cdk:105103800/cdk:105085304/cdk:105089663/cdk:105086584/cdk:105089916/cdk:105095329/cdk:105097386/cdk:105084403/cdk:105090509/cdk:105092453/cdk:105102153/cdk:105088999/cdk:105091095/cdk:105096538/cdk:105097468/cdk:105104308/cdk:105093613/cdk:105098219	20
cdk04260	Cardiac muscle contraction	16/468	77/7475	1.68305e-05	0.000549797	105062378/105082851/105080178/105080603/105072924/105079504/105082771/105073272/105062620/105080703/105070011/105075952/105069516/105081467/105082492/105067328	CACNA2D1/ATP2A1/TNNC1/MYL2/MYL3/CASQ2/LOC105082771/CACNB1/HRC/ATP2A2/CACNA1S/ATP1B4/LOC105069516/ASPH/LOC105082492/TPM2	cdk:105087345/cdk:105102781/cdk:105093410/cdk:105102482/cdk:105103584/cdk:105089621/cdk:105089718/cdk:105099052/cdk:105102881/cdk:105102497/cdk:105090835/cdk:105098894/cdk:105100141/cdk:105093932/cdk:105106562/cdk:105102294	16
cdk04360	Axon guidance	26/468	174/7475	2.695e-05	0.000792329	105071544/105072405/105074295/105080750/105080179/105078516/105063069/105063800/105067142/105078226/105082288/105076998/105075308/105071727/105075360/105064057/105082049/105076076/105075433/105081565/105079724/105069714/105070874/105067425/105067883/105077945	SSH2/ABLIM2/CAMK2A/ABLIM1/SEMA3G/CXCL12/PLXNA4/DPYSL2/CAMK2D/SEMA6B/BMPR2/SEMA6D/SLIT2/SEMA6C/CAMK2G/EPHA4/SEMA6A/L1CAM/SRGAP2/BOC/LRIG2/NTNG2/WNT4/SRGAP3/BMPR1B/EPHA3	cdk:105088151/cdk:105103346/cdk:105098484/cdk:105104755/cdk:105093421/cdk:105084484/cdk:105085397/cdk:105102322/cdk:105089916/cdk:105105321/cdk:105098972/cdk:105104912/cdk:105098377/cdk:105103234/cdk:105092453/cdk:105096126/cdk:105095363/cdk:105098724/cdk:105098615/cdk:105093207/cdk:105085918/cdk:105085171/cdk:105088869/cdk:105093145/cdk:105089530/cdk:105087762	26
cdk04925	Aldosterone synthesis and secretion	17/468	92/7475	4.60727e-05	0.0012314	105074295/105081234/105075087/105067005/105067142/105062447/novel.1416/105070011/105069522/105075360/105075952/105069516/105083343/105081270/105082996/105082021/105063046	CAMK2A/ADCY2/AGT/ATP2B1/CAMK2D/LIPE/-/CACNA1S/CALML4/CAMK2G/ATP1B4/LOC105069516/PDE2A/AGTR1/PLCB4/CREB5/CREB3L2	cdk:105098484/cdk:105094039/cdk:105104282/cdk:105094859/cdk:105089916/cdk:105090211/cdk:105104496/cdk:105090835/cdk:105093281/cdk:105092453/cdk:105098894/cdk:105100141/cdk:105096768/cdk:105089509/cdk:105101500/cdk:105095833/cdk:105091622	17
cdk04921	Oxytocin signaling pathway	22/468	147/7475	0.000108936	0.00266894	105062378/105074785/novel.135/novel.136/105074295/105073583/105081329/105076866/105081234/105073272/105079764/105064024/105067142/novel.138/novel.137/105070011/105075898/105069522/105075360/105069370/105079157/105082996	CACNA2D1/MEF2C/-/-/CAMK2A/MYLK2/KCNJ12/RYR3/ADCY2/CACNB1/MYLK4/PRKAG3/CAMK2D/-/-/CACNA1S/MYL6B/CALML4/CAMK2G/GUCY1B3/PRKAB2/PLCB4	cdk:105087345/cdk:105099639/cdk:105090026/cdk:105096948/cdk:105098484/cdk:105100824/cdk:105100600/cdk:105090026/cdk:105094039/cdk:105099052/cdk:105086549/cdk:105096091/cdk:105089916/cdk:105096948/cdk:105096948/cdk:105090835/cdk:105086374/cdk:105093281/cdk:105092453/cdk:105101179/cdk:105089467/cdk:105101500	22
cdk04924	Renin secretion	13/468	68/7475	0.000251706	0.00569242	105069840/105075087/105072897/105071958/105062274/105068664/105070011/105069522/105070771/105069370/105081270/105082996/105082122	LOC105069840/AGT/PDE1A/EDN3/PDE3A/EDNRA/CACNA1S/CALML4/PTGER4/GUCY1B3/AGTR1/PLCB4/AQP1	cdk:105090416/cdk:105104282/cdk:105098814/cdk:105095661/cdk:105096493/cdk:105091204/cdk:105090835/cdk:105093281/cdk:105106911/cdk:105101179/cdk:105089509/cdk:105101500/cdk:105095900	13
cdk04911	Insulin secretion	14/468	81/7475	0.000440087	0.00924184	105074295/105081234/105073438/105068179/105076593/105067142/105082564/105070011/105075360/105075952/105069516/105082996/105082021/105063046	CAMK2A/ADCY2/RAPGEF4/KCNN3/KCNJ11/CAMK2D/KCNN1/CACNA1S/CAMK2G/ATP1B4/LOC105069516/PLCB4/CREB5/CREB3L2	cdk:105098484/cdk:105094039/cdk:105091096/cdk:105089070/cdk:105086669/cdk:105089916/cdk:105101862/cdk:105090835/cdk:105092453/cdk:105098894/cdk:105100141/cdk:105101500/cdk:105095833/cdk:105091622	14
cdk04970	Salivary secretion	13/468	76/7475	0.000774477	0.0151797	novel.135/105076866/105065368/105081869/105081234/105067005/novel.1416/105069522/105075952/105069516/105069370/105082996/105083064	-/RYR3/LOC105065368/PRKG1/ADCY2/ATP2B1/-/CALML4/ATP1B4/LOC105069516/GUCY1B3/PLCB4/ADRA1D	cdk:105090026/cdk:105090026/cdk:105085612/cdk:105085256/cdk:105094039/cdk:105094859/cdk:105104496/cdk:105093281/cdk:105098894/cdk:105100141/cdk:105101179/cdk:105101500/cdk:105096051	13
cdk04340	Hedgehog signaling pathway	10/468	51/7475	0.00104844	0.0192651	105069242/105066103/105083954/105061949/105073903/105081727/105062126/105061774/105076644/105081565	KIF7/ADRBK2/DISP1/PTCH2/BCL2/BTRC/GLI1/HHATL/SCUBE2/BOC	cdk:105094672/cdk:105099520/cdk:105099889/cdk:105090882/cdk:105088999/cdk:105084335/cdk:105100348/cdk:105084612/cdk:105093991/cdk:105093207	10
cdk04931	Insulin resistance	16/468	110/7475	0.00126668	0.0207246	105070647/105081834/105063159/105077723/105075087/105077487/105065398/105082862/105067635/105064024/105074303/105079157/105073019/105082021/105063046/105062760	PYGM/PPP1R3C/PPP1R3A/MAPK10/AGT/SLC2A4/RPS6KA2/MLXIPL/PPP1R3B/PRKAG3/PRKCQ/PRKAB2/PPARA/CREB5/CREB3L2/GYS1	cdk:105101558/cdk:105084226/cdk:105085313/cdk:105091591/cdk:105104282/cdk:105103041/cdk:105086277/cdk:105089730/cdk:105102349/cdk:105096091/cdk:105091352/cdk:105089467/cdk:105091841/cdk:105095833/cdk:105091622/cdk:105102888	16
cdk04371	Apelin signaling pathway	18/468	131/7475	0.00126885	0.0207246	105074785/105080603/105072924/novel.135/novel.136/105073583/105076866/105081234/105079764/105064024/105063543/novel.138/105062447/novel.137/105069522/105079157/105081270/105082996	MEF2C/MYL2/MYL3/-/-/MYLK2/RYR3/ADCY2/MYLK4/PRKAG3/HDAC4/-/LIPE/-/CALML4/PRKAB2/AGTR1/PLCB4	cdk:105099639/cdk:105102482/cdk:105103584/cdk:105090026/cdk:105096948/cdk:105100824/cdk:105090026/cdk:105094039/cdk:105086549/cdk:105096091/cdk:105103240/cdk:105096948/cdk:105090211/cdk:105096948/cdk:105093281/cdk:105089467/cdk:105089509/cdk:105101500	18
cdk04910	Insulin signaling pathway	18/468	133/7475	0.00151293	0.0234107	105070647/105081805/105081834/105063159/105079025/105078805/105077723/105067752/105077487/105067635/105064024/105062447/105069522/105082757/105079157/105065140/105062760/105069710	PYGM/SORBS1/PPP1R3C/PPP1R3A/RHOQ/FBP2/MAPK10/HK2/SLC2A4/PPP1R3B/PRKAG3/LIPE/CALML4/PHKG1/PRKAB2/PHKB/GYS1/RAPGEF1	cdk:105101558/cdk:105084258/cdk:105084226/cdk:105085313/cdk:105103571/cdk:105084694/cdk:105091591/cdk:105085304/cdk:105103041/cdk:105102349/cdk:105096091/cdk:105090211/cdk:105093281/cdk:105089705/cdk:105089467/cdk:105091170/cdk:105102888/cdk:105085169	18
cdk05412	Arrhythmogenic right ventricular cardiomyopathy	12/468	74/7475	0.00196974	0.0289552	105062378/105082851/105075119/105066270/105064047/105074901/105073272/105070307/105080703/105064244/105070011/105074263	CACNA2D1/ATP2A1/ACTN2/SGCG/DES/SGCB/CACNB1/LOC105070307/ATP2A2/SGCA/CACNA1S/ITGA11	cdk:105087345/cdk:105102781/cdk:105088822/cdk:105096406/cdk:105096114/cdk:105099929/cdk:105099052/cdk:105104454/cdk:105102497/cdk:105104822/cdk:105090835/cdk:105087311	12
cdk00500	Starch and sucrose metabolism	7/468	31/7475	0.00254152	0.0355813	105070647/105065368/105066601/105067752/105065350/105083313/105062760	PYGM/LOC105065368/GBE1/HK2/AGL/PGM2L1/GYS1	cdk:105101558/cdk:105085612/cdk:105087811/cdk:105085304/cdk:105085047/cdk:105097026/cdk:105102888	7
cdk04713	Circadian entrainment	14/468	97/7475	0.00269337	0.0359933	novel.135/novel.136/105074295/105076866/105081869/105081234/105067142/novel.138/novel.137/105069522/105075360/105069370/105065809/105082996	-/-/CAMK2A/RYR3/PRKG1/ADCY2/CAMK2D/-/-/CALML4/CAMK2G/GUCY1B3/GRIN2C/PLCB4	cdk:105090026/cdk:105096948/cdk:105098484/cdk:105090026/cdk:105085256/cdk:105094039/cdk:105089916/cdk:105096948/cdk:105096948/cdk:105093281/cdk:105092453/cdk:105101179/cdk:105104658/cdk:105101500	14
cdk04919	Thyroid hormone signaling pathway	16/468	119/7475	0.00290441	0.0363513	105082851/105068045/105077171/105076175/105064017/105080703/105083838/105075952/105069516/105066706/105069770/105082492/105070874/105082996/105073246/105071872	ATP2A1/RXRG/PLN/PFKM/PLCD4/ATP2A2/RCAN2/ATP1B4/LOC105069516/MED12L/NOTCH1/LOC105082492/WNT4/PLCB4/THRA/NCOA3	cdk:105102781/cdk:105092711/cdk:105088346/cdk:105103800/cdk:105096083/cdk:105102497/cdk:105101203/cdk:105098894/cdk:105100141/cdk:105094711/cdk:105105795/cdk:105106562/cdk:105088869/cdk:105101500/cdk:105099028/cdk:105087857	16
cdk04974	Protein digestion and absorption	14/468	98/7475	0.00296746	0.0363513	105064107/105079015/105077922/105082734/105064077/105075568/105062082/105075952/105069516/105065366/105070761/105068616/105066898/105067390	COL4A3/SLC3A1/COL8A1/ELN/COL4A4/COL24A1/COL23A1/ATP1B4/LOC105069516/COL11A1/COL27A1/COL5A1/COL4A1/COL15A1	cdk:105088300/cdk:105103561/cdk:105087736/cdk:105089679/cdk:105088289/cdk:105095062/cdk:105099616/cdk:105098894/cdk:105100141/cdk:105084848/cdk:105103773/cdk:105106307/cdk:105094080/cdk:105086893	14
cdk04973	Carbohydrate digestion and absorption	8/468	43/7475	0.00461604	0.053932	105065368/105067752/105071001/105075952/105069516/105071068/105083393/105082996	LOC105065368/HK2/SLC2A5/ATP1B4/LOC105069516/LOC105071068/LCT/PLCB4	cdk:105085612/cdk:105085304/cdk:105106993/cdk:105098894/cdk:105100141/cdk:105105576/cdk:105092305/cdk:105101500	8
cdk01200	Carbon metabolism	15/468	114/7475	0.00476949	0.053932	105078805/105072074/105066137/105069146/105076175/105083107/105067752/105069218/105073074/105081757/105083269/105080535/105068648/105078663/105082709	FBP2/ENO3/SUCLA2/IDH3A/PFKM/ME1/HK2/PKM/ACO2/GOT1/LOC105083269/OGDH/LOC105068648/GOT2/MDH2	cdk:105084694/cdk:105104769/cdk:105101808/cdk:105092226/cdk:105103800/cdk:105089251/cdk:105085304/cdk:105087293/cdk:105091900/cdk:105084303/cdk:105096538/cdk:105095705/cdk:105098219/cdk:105093792/cdk:105089651	15
cdk04270	Vascular smooth muscle contraction	16/468	127/7475	0.00556418	0.0605877	105081365/105073583/105081869/105081234/105075087/105079764/105071958/105074303/105068664/105070011/105075898/105069522/105069370/105081270/105082996/105083064	AVPR1A/MYLK2/PRKG1/ADCY2/AGT/MYLK4/EDN3/PRKCQ/EDNRA/CACNA1S/MYL6B/CALML4/GUCY1B3/AGTR1/PLCB4/ADRA1D	cdk:105089267/cdk:105100824/cdk:105085256/cdk:105094039/cdk:105104282/cdk:105086549/cdk:105095661/cdk:105091352/cdk:105091204/cdk:105090835/cdk:105086374/cdk:105093281/cdk:105101179/cdk:105089509/cdk:105101500/cdk:105096051	16
cdk03320	PPAR signaling pathway	11/468	77/7475	0.00803547	0.0843724	105081805/105068045/105078748/105079554/105075754/105083107/105072946/105075526/105078224/105067740/105073019	SORBS1/RXRG/AQP7/ACOX2/ACSL4/ME1/ACADL/ACADM/PLIN5/ACSL1/PPARA	cdk:105084258/cdk:105092711/cdk:105085577/cdk:105089810/cdk:105093185/cdk:105089251/cdk:105101591/cdk:105096653/cdk:105105319/cdk:105084436/cdk:105091841	11
cdk00604	Glycosphingolipid biosynthesis - ganglio series	4/468	14/7475	0.00917477	0.0930132	105082956/105073971/105065966/105072710	ST3GAL1/ST8SIA5/ST6GALNAC6/LOC105072710	cdk:105096461/cdk:105097599/cdk:105092594/cdk:105104164	4
cdk02010	ABC transporters	8/468	49/7475	0.0103404	0.101336	105063369/105072674/105062285/105067419/105073734/105063924/105063923/105063922	ABCC5/ABCC4/ABCC9/ABCA1/ABCC1/ABCA9/ABCA6/ABCA10	cdk:105086002/cdk:105089214/cdk:105096481/cdk:105087915/cdk:105091152/cdk:105085699/cdk:105085698/cdk:105085697	8
cdk04978	Mineral absorption	8/468	50/7475	0.0116571	0.110554	105072919/105067005/novel.1154/105061993/novel.1416/105075952/105069516/105065506	SLC40A1/ATP2B1/-/HMOX1/-/ATP1B4/LOC105069516/ATP7A	cdk:105099085/cdk:105094859/cdk:105102678/cdk:105097386/cdk:105104496/cdk:105098894/cdk:105100141/cdk:105095561	8
cdk04614	Renin-angiotensin system	5/468	23/7475	0.0123713	0.113661	105069840/105075087/105064421/105081270/105077087	LOC105069840/AGT/NLN/AGTR1/PREP	cdk:105090416/cdk:105104282/cdk:105084753/cdk:105089509/cdk:105097139	5
cdk00330	Arginine and proline metabolism	8/468	51/7475	0.0130933	0.114297	105074630/105079348/105064332/105062513/105070428/105070913/105081757/105078663	L3HYPDH/MAOB/CKMT2/CKM/CARNS1/ALDH4A1/GOT1/GOT2	cdk:105086230/cdk:105085264/cdk:105084840/cdk:105095456/cdk:105104426/cdk:105103987/cdk:105084303/cdk:105093792	8
cdk04920	Adipocytokine signaling pathway	10/468	72/7475	0.0136068	0.114297	105068045/105076181/105075754/105077723/105077487/105064024/105074303/105067740/105079157/105073019	RXRG/ADIPOR2/ACSL4/MAPK10/SLC2A4/PRKAG3/PRKCQ/ACSL1/PRKAB2/PPARA	cdk:105092711/cdk:105102928/cdk:105093185/cdk:105091591/cdk:105103041/cdk:105096091/cdk:105091352/cdk:105084436/cdk:105089467/cdk:105091841	10
cdk04971	Gastric acid secretion	10/468	72/7475	0.0136068	0.114297	105074295/105073583/105081234/105079764/105067142/105069522/105075360/105075952/105069516/105082996	CAMK2A/MYLK2/ADCY2/MYLK4/CAMK2D/CALML4/CAMK2G/ATP1B4/LOC105069516/PLCB4	cdk:105098484/cdk:105100824/cdk:105094039/cdk:105086549/cdk:105089916/cdk:105093281/cdk:105092453/cdk:105098894/cdk:105100141/cdk:105101500	10
cdk00010	Glycolysis / Gluconeogenesis	9/468	62/7475	0.0143034	0.115404	105078805/105072074/105063063/105076175/105067752/105076580/105069218/105083269/105068648	FBP2/ENO3/BPGM/PFKM/HK2/LDHA/PKM/LOC105083269/LOC105068648	cdk:105084694/cdk:105104769/cdk:105085404/cdk:105103800/cdk:105085304/cdk:105095329/cdk:105087293/cdk:105096538/cdk:105098219	9
cdk00230	Purine metabolism	15/468	129/7475	0.0145237	0.115404	105065965/105068383/105076634/105077256/105081234/105072771/105072897/105062274/105080134/105061597/105074958/105079588/105069218/105083343/105069370	AK1/PDE4A/AMPD3/PDE7B/ADCY2/NT5C1A/PDE1A/PDE3A/NT5C3B/GMPR/ENTPD5/AMPD1/PKM/PDE2A/GUCY1B3	cdk:105092595/cdk:105087635/cdk:105086614/cdk:105092081/cdk:105094039/cdk:105103361/cdk:105098814/cdk:105096493/cdk:105090442/cdk:105089104/cdk:105086117/cdk:105089631/cdk:105087293/cdk:105096768/cdk:105101179	15
cdk05202	Transcriptional misregulation in cancer	18/468	167/7475	0.0164832	0.127528	105074785/105068045/105083366/105074640/105064557/105081118/105071761/105082177/105066594/105075813/105066317/105082183/105077739/105074742/105074679/105079620/105062933/105075052	MEF2C/RXRG/HPGD/SIX1/TSPAN7/ERG/ZEB1/HOXA10/MITF/MEIS1/FLT1/HOXA9/AFF1/SIX4/FUT8/RUNX1T1/MYCN/IGF1	cdk:105099639/cdk:105092711/cdk:105101863/cdk:105086220/cdk:105099917/cdk:105104668/cdk:105086868/cdk:105095892/cdk:105095263/cdk:105088930/cdk:105086584/cdk:105095891/cdk:105091585/cdk:105086219/cdk:105086181/cdk:105085729/cdk:105097167/cdk:105097468	18
cdk05031	Amphetamine addiction	9/468	64/7475	0.0173985	0.131158	105079348/105074295/105067142/105069522/105075360/105065809/105082021/105063046/105062066	MAOB/CAMK2A/CAMK2D/CALML4/CAMK2G/GRIN2C/CREB5/CREB3L2/DRD1	cdk:105085264/cdk:105098484/cdk:105089916/cdk:105093281/cdk:105092453/cdk:105104658/cdk:105095833/cdk:105091622/cdk:105101941	9
cdk01210	2-Oxocarboxylic acid metabolism	4/468	18/7475	0.0229961	0.165274	105069146/105073074/105081757/105078663	IDH3A/ACO2/GOT1/GOT2	cdk:105092226/cdk:105091900/cdk:105084303/cdk:105093792	4
cdk04750	Inflammatory mediator regulation of TRP channels	12/468	101/7475	0.0233312	0.165274	105074295/105077723/105081234/105067142/105074303/105069522/105075360/105070771/105064851/105079911/105075052/105082996	CAMK2A/MAPK10/ADCY2/CAMK2D/PRKCQ/CALML4/CAMK2G/PTGER4/LOC105064851/BDKRB2/IGF1/PLCB4	cdk:105098484/cdk:105091591/cdk:105094039/cdk:105089916/cdk:105091352/cdk:105093281/cdk:105092453/cdk:105106911/cdk:105092804/cdk:105095501/cdk:105097468/cdk:105101500	12
cdk05415	Diabetic cardiomyopathy	20/468	199/7475	0.0238406	0.165274	105082851/105077171/105069840/105074295/105077723/105082771/105075087/105077487/105080703/105082799/105067142/105072973/105075360/105073019/105083269/105081270/105075731/105068648/105082996/105062760	ATP2A1/PLN/LOC105069840/CAMK2A/MAPK10/LOC105082771/AGT/SLC2A4/ATP2A2/PDK4/CAMK2D/NDUFS1/CAMK2G/PPARA/LOC105083269/AGTR1/MMP2/LOC105068648/PLCB4/GYS1	cdk:105102781/cdk:105088346/cdk:105090416/cdk:105098484/cdk:105091591/cdk:105089718/cdk:105104282/cdk:105103041/cdk:105102497/cdk:105088722/cdk:105089916/cdk:105099258/cdk:105092453/cdk:105091841/cdk:105096538/cdk:105089509/cdk:105097506/cdk:105098219/cdk:105101500/cdk:105102888	20
cdk00062	Fatty acid elongation	5/468	27/7475	0.0241727	0.165274	105067990/105076771/105075438/105063858/105078409	HADH/HSD17B12/LOC105075438/HADHB/PTPLA	cdk:105105288/cdk:105106832/cdk:105086124/cdk:105098512/cdk:105100050	5
cdk01212	Fatty acid metabolism	8/468	58/7475	0.0269677	0.180193	105067990/105075754/105076771/105072946/105075526/105063858/105067740/105078409	HADH/ACSL4/HSD17B12/ACADL/ACADM/HADHB/ACSL1/PTPLA	cdk:105105288/cdk:105093185/cdk:105106832/cdk:105101591/cdk:105096653/cdk:105098512/cdk:105084436/cdk:105100050	8
cdk04392	Hippo signaling pathway - multiple species	5/468	28/7475	0.0279625	0.182688	105067150/novel.1095/105076619/105076827/105077653	FAT4/-/TEAD1/DCHS1/FRMD1	cdk:105087054/cdk:105091822/cdk:105086695/cdk:105097905/cdk:105091822	5
cdk04964	Proximal tubule bicarbonate reclamation	4/468	20/7475	0.0329941	0.210875	105075952/105069516/105080396/105082122	ATP1B4/LOC105069516/SLC4A4/AQP1	cdk:105098894/cdk:105100141/cdk:105091193/cdk:105095900	4
cdk01230	Biosynthesis of amino acids	9/468	72/7475	0.0347263	0.217224	105072074/105069146/105076175/105069218/105073074/105081757/105083269/105068648/105078663	ENO3/IDH3A/PFKM/PKM/ACO2/GOT1/LOC105083269/LOC105068648/GOT2	cdk:105104769/cdk:105092226/cdk:105103800/cdk:105087293/cdk:105091900/cdk:105084303/cdk:105096538/cdk:105098219/cdk:105093792	9
cdk00310	Lysine degradation	8/468	62/7475	0.0383465	0.230213	105067990/105066808/105066680/105072123/105068958/105068694/105076349/105076554	HADH/PLOD2/MECOM/SMYD1/COLGALT2/SETD7/KMT2D/BBOX1	cdk:105105288/cdk:105096764/cdk:105085966/cdk:105104177/cdk:105096219/cdk:105087090/cdk:105103813/cdk:105106403	8
cdk04916	Melanogenesis	11/468	97/7475	0.0392675	0.230213	105083524/105074295/105081234/105066594/105067142/105069522/105075360/105066878/105070874/105082996/105063046	FZD4/CAMK2A/ADCY2/MITF/CAMK2D/CALML4/CAMK2G/LOC105066878/WNT4/PLCB4/CREB3L2	cdk:105097946/cdk:105098484/cdk:105094039/cdk:105095263/cdk:105089916/cdk:105093281/cdk:105092453/cdk:105093254/cdk:105088869/cdk:105101500/cdk:105091622	11
cdk04918	Thyroid hormone synthesis	9/468	74/7475	0.0404467	0.230213	105081234/105080896/105077810/105075952/105069516/105082996/105082021/105063046/105080389	ADCY2/GPX3/GPX8/ATP1B4/LOC105069516/PLCB4/CREB5/CREB3L2/ALB	cdk:105094039/cdk:105098466/cdk:105087146/cdk:105098894/cdk:105100141/cdk:105101500/cdk:105095833/cdk:105091622/cdk:105091295	9
cdk00071	Fatty acid degradation	6/468	41/7475	0.0406326	0.230213	105067990/105075754/105072946/105075526/105063858/105067740	HADH/ACSL4/ACADL/ACADM/HADHB/ACSL1	cdk:105105288/cdk:105093185/cdk:105101591/cdk:105096653/cdk:105098512/cdk:105084436	6
cdk04510	Focal adhesion	19/468	198/7475	0.0409396	0.230213	105082811/105080603/105064107/105063098/105064344/105073583/105077723/105079764/105066317/105064077/105074263/105073036/105073903/105063150/105068949/105061997/105075052/105066898/105069710	MYLPF/MYL2/COL4A3/FLNC/THBS4/MYLK2/MAPK10/MYLK4/FLT1/COL4A4/ITGA11/PARVB/BCL2/CAV1/LAMC1/FLT4/IGF1/COL4A1/RAPGEF1	cdk:105102741/cdk:105102482/cdk:105088300/cdk:105085371/cdk:105084831/cdk:105100824/cdk:105091591/cdk:105086549/cdk:105086584/cdk:105088289/cdk:105087311/cdk:105091856/cdk:105088999/cdk:105085320/cdk:105096228/cdk:105100622/cdk:105097468/cdk:105094080/cdk:105085169	19
cdk00020	Citrate cycle (TCA cycle)	5/468	31/7475	0.041501	0.230213	105066137/105069146/105073074/105080535/105082709	SUCLA2/IDH3A/ACO2/OGDH/MDH2	cdk:105101808/cdk:105092226/cdk:105091900/cdk:105095705/cdk:105089651	5
cdk04550	Signaling pathways regulating pluripotency of stem cells	14/468	138/7475	0.0496043	0.270068	105083524/105077867/105075813/105082288/105062044/105073476/105071476/105066878/105073731/105075052/105070874/105077802/105082148/105067883	FZD4/ISL1/MEIS1/BMPR2/FGFR4/HOXD1/KAT6A/LOC105066878/ZFHX3/IGF1/WNT4/IL6ST/SMAD5/BMPR1B	cdk:105097946/cdk:105084257/cdk:105088930/cdk:105098972/cdk:105099582/cdk:105099223/cdk:105086447/cdk:105093254/cdk:105088476/cdk:105097468/cdk:105088869/cdk:105087138/cdk:105090469/cdk:105089530	14
cdk00340	Histidine metabolism	4/468	23/7475	0.0520675	0.275046	105079348/105076766/105070428/105065177	MAOB/LOC105076766/CARNS1/ASPA	cdk:105085264/cdk:105106230/cdk:105104426/cdk:105106295	4
cdk00051	Fructose and mannose metabolism	5/468	33/7475	0.0523896	0.275046	105069592/105078805/105076175/105067752/105071399	PFKFB1/FBP2/PFKM/HK2/ENOSF1	cdk:105103537/cdk:105084694/cdk:105103800/cdk:105085304/cdk:105086174	5
cdk04934	Cushing syndrome	15/468	154/7475	0.0579448	0.298873	105083524/105074295/105081234/105075087/105067142/105070011/105076349/105075360/105066878/105061681/105081270/105070874/105082996/105082021/105063046	FZD4/CAMK2A/ADCY2/AGT/CAMK2D/CACNA1S/KMT2D/CAMK2G/LOC105066878/E2F3/AGTR1/WNT4/PLCB4/CREB5/CREB3L2	cdk:105097946/cdk:105098484/cdk:105094039/cdk:105104282/cdk:105089916/cdk:105090835/cdk:105103813/cdk:105092453/cdk:105093254/cdk:105089193/cdk:105089509/cdk:105088869/cdk:105101500/cdk:105095833/cdk:105091622	15
cdk04152	AMPK signaling pathway	12/468	117/7475	0.0615791	0.312142	105069592/105076181/105078805/105076175/105077487/105064024/105062447/105079157/105075052/105082021/105063046/105062760	PFKFB1/ADIPOR2/FBP2/PFKM/SLC2A4/PRKAG3/LIPE/PRKAB2/IGF1/CREB5/CREB3L2/GYS1	cdk:105103537/cdk:105102928/cdk:105084694/cdk:105103800/cdk:105103041/cdk:105096091/cdk:105090211/cdk:105089467/cdk:105097468/cdk:105095833/cdk:105091622/cdk:105102888	12
cdk00533	Glycosaminoglycan biosynthesis - keratan sulfate	3/468	15/7475	0.0632115	0.314986	105082956/105072709/105074679	ST3GAL1/ST3GAL3/FUT8	cdk:105096461/cdk:105090902/cdk:105086181	3
cdk04725	Cholinergic synapse	11/468	107/7475	0.070533	0.341519	105074295/105081329/105081234/105072860/105067142/105070011/105075360/105073903/105082996/105082021/105063046	CAMK2A/KCNJ12/ADCY2/KCNQ4/CAMK2D/CACNA1S/CAMK2G/BCL2/PLCB4/CREB5/CREB3L2	cdk:105098484/cdk:105100600/cdk:105094039/cdk:105103391/cdk:105089916/cdk:105090835/cdk:105092453/cdk:105088999/cdk:105101500/cdk:105095833/cdk:105091622	11
cdk00350	Tyrosine metabolism	5/468	36/7475	0.0715534	0.341519	105079348/105081603/105081757/105064869/105078663	MAOB/HGD/GOT1/FAHD1/GOT2	cdk:105085264/cdk:105090314/cdk:105084303/cdk:105099732/cdk:105093792	5
cdk04972	Pancreatic secretion	10/468	95/7475	0.0724919	0.341519	105082851/105065368/105081234/105080703/105067005/novel.1416/105075952/105069516/105080396/105082996	ATP2A1/LOC105065368/ADCY2/ATP2A2/ATP2B1/-/ATP1B4/LOC105069516/SLC4A4/PLCB4	cdk:105102781/cdk:105085612/cdk:105094039/cdk:105102497/cdk:105094859/cdk:105104496/cdk:105098894/cdk:105100141/cdk:105091193/cdk:105101500	10
cdk04730	Long-term depression	7/468	59/7475	0.0739173	0.341519	novel.136/105081869/novel.138/novel.137/105069370/105075052/105082996	-/PRKG1/-/-/GUCY1B3/IGF1/PLCB4	cdk:105096948/cdk:105085256/cdk:105096948/cdk:105096948/cdk:105101179/cdk:105097468/cdk:105101500	7
cdk04114	Oocyte meiosis	11/468	108/7475	0.0743442	0.341519	105074295/105081234/105082704/105065398/105067142/105069522/105075360/105082658/105081727/105075052/105081902	CAMK2A/ADCY2/YWHAG/RPS6KA2/CAMK2D/CALML4/CAMK2G/CPEB4/BTRC/IGF1/CPEB3	cdk:105098484/cdk:105094039/cdk:105089727/cdk:105086277/cdk:105089916/cdk:105093281/cdk:105092453/cdk:105089361/cdk:105084335/cdk:105097468/cdk:105084230	11
cdk04961	Endocrine and other factor-regulated calcium reabsorption	6/468	48/7475	0.0772301	0.349318	105067005/novel.1416/105075952/105069516/105079911/105082996	ATP2B1/-/ATP1B4/LOC105069516/BDKRB2/PLCB4	cdk:105094859/cdk:105104496/cdk:105098894/cdk:105100141/cdk:105095501/cdk:105101500	6
cdk04913	Ovarian steroidogenesis	6/468	49/7475	0.083604	0.372418	105081234/105061632/105075438/105074417/105064851/105075052	ADCY2/BMP6/LOC105075438/LOC105074417/LOC105064851/IGF1	cdk:105094039/cdk:105100515/cdk:105086124/cdk:105104489/cdk:105092804/cdk:105097468	6
cdk04720	Long-term potentiation	7/468	61/7475	0.0851372	0.372655	105074295/105065398/105067142/105069522/105075360/105065809/105082996	CAMK2A/RPS6KA2/CAMK2D/CALML4/CAMK2G/GRIN2C/PLCB4	cdk:105098484/cdk:105086277/cdk:105089916/cdk:105093281/cdk:105092453/cdk:105104658/cdk:105101500	7
cdk00250	Alanine, aspartate and glutamate metabolism	5/468	38/7475	0.0861923	0.372655	105076766/105065177/105070913/105081757/105078663	LOC105076766/ASPA/ALDH4A1/GOT1/GOT2	cdk:105106230/cdk:105106295/cdk:105103987/cdk:105084303/cdk:105093792	5
cdk04933	AGE-RAGE signaling pathway in diabetic complications	10/468	99/7475	0.0899671	0.383338	105064107/105077723/105075087/105064017/105064077/105073903/105081270/105075731/105082996/105066898	COL4A3/MAPK10/AGT/PLCD4/COL4A4/BCL2/AGTR1/MMP2/PLCB4/COL4A1	cdk:105088300/cdk:105091591/cdk:105104282/cdk:105096083/cdk:105088289/cdk:105088999/cdk:105089509/cdk:105097506/cdk:105101500/cdk:105094080	10
cdk05032	Morphine addiction	9/468	87/7475	0.0930883	0.390971	105068383/105066103/105077256/105081234/105072897/105062274/105083343/105082624/105062066	PDE4A/ADRBK2/PDE7B/ADCY2/PDE1A/PDE3A/PDE2A/GABRG2/DRD1	cdk:105087635/cdk:105099520/cdk:105092081/cdk:105094039/cdk:105098814/cdk:105096493/cdk:105096768/cdk:105097692/cdk:105101941	9
cdk04927	Cortisol synthesis and secretion	7/468	64/7475	0.103685	0.42085	105081234/105075087/105070011/105081270/105082996/105082021/105063046	ADCY2/AGT/CACNA1S/AGTR1/PLCB4/CREB5/CREB3L2	cdk:105094039/cdk:105104282/cdk:105090835/cdk:105089509/cdk:105101500/cdk:105095833/cdk:105091622	7
cdk01523	Antifolate resistance	4/468	29/7475	0.104497	0.42085	105063369/105072674/105073734/105078056	ABCC5/ABCC4/ABCC1/SLC19A1	cdk:105086002/cdk:105089214/cdk:105091152/cdk:105101521	4
cdk04710	Circadian rhythm	4/468	29/7475	0.104497	0.42085	105064024/105062301/105081727/105079157	PRKAG3/BHLHE41/BTRC/PRKAB2	cdk:105096091/cdk:105100069/cdk:105084335/cdk:105089467	4
cdk04010	MAPK signaling pathway	23/468	280/7475	0.108509	0.428006	105062378/105074785/105063098/105070386/105066680/105077723/105071480/105074668/105073272/105073441/105065398/105066317/105067716/105075578/105070011/105069653/105062044/105065479/105072288/105061997/105075052/105073643/105071266	CACNA2D1/MEF2C/FLNC/IGF2/MECOM/MAPK10/MAPT/HSPA2/CACNB1/LOC105073441/RPS6KA2/FLT1/ANGPT2/RASGRP4/CACNA1S/ANGPT1/FGFR4/FGF1/MAP4K4/FLT4/IGF1/ANGPT4/TEK	cdk:105087345/cdk:105099639/cdk:105085371/cdk:105106402/cdk:105085966/cdk:105091591/cdk:105090432/cdk:105086191/cdk:105099052/cdk:105091098/cdk:105086277/cdk:105086584/cdk:105084403/cdk:105096949/cdk:105090835/cdk:105090509/cdk:105099582/cdk:105090819/cdk:105099112/cdk:105100622/cdk:105097468/cdk:105104308/cdk:105093613	23
cdk04912	GnRH signaling pathway	9/468	90/7475	0.109185	0.428006	105074295/105077723/105081234/105067142/105070011/105069522/105075360/105075731/105082996	CAMK2A/MAPK10/ADCY2/CAMK2D/CACNA1S/CALML4/CAMK2G/MMP2/PLCB4	cdk:105098484/cdk:105091591/cdk:105094039/cdk:105089916/cdk:105090835/cdk:105093281/cdk:105092453/cdk:105097506/cdk:105101500	9
cdk04923	Regulation of lipolysis in adipocytes	6/468	54/7475	0.119637	0.456796	105078748/105081869/105081234/105062447/105075540/105073974	AQP7/PRKG1/ADCY2/LIPE/PTGER3/MGLL	cdk:105085577/cdk:105085256/cdk:105094039/cdk:105090211/cdk:105096638/cdk:105090112	6
cdk05416	Viral myocarditis	6/468	54/7475	0.119637	0.456796	105066270/105074901/105064244/105070886/105063150/105082492	SGCG/SGCB/SGCA/EIF4G3/CAV1/LOC105082492	cdk:105096406/cdk:105099929/cdk:105104822/cdk:105088861/cdk:105085320/cdk:105106562	6
cdk00360	Phenylalanine metabolism	3/468	20/7475	0.126167	0.469532	105079348/105081757/105078663	MAOB/GOT1/GOT2	cdk:105085264/cdk:105084303/cdk:105093792	3
cdk00534	Glycosaminoglycan biosynthesis - heparan sulfate / heparin	3/468	20/7475	0.126167	0.469532	105077145/105073773/105079118	HS3ST5/XYLT1/EXTL3	cdk:105099225/cdk:105091164/cdk:105102072	3
cdk04015	Rap1 signaling pathway	17/468	202/7475	0.129925	0.477475	105081234/105073438/105066693/105066317/105066709/105067716/105069653/105062044/105069522/105065479/105061997/105075052/105073643/105071266/105065468/105082996/105069710	ADCY2/RAPGEF4/SIPA1L2/FLT1/P2RY1/ANGPT2/ANGPT1/FGFR4/CALML4/FGF1/FLT4/IGF1/ANGPT4/TEK/ARAP3/PLCB4/RAPGEF1	cdk:105094039/cdk:105091096/cdk:105102157/cdk:105086584/cdk:105094987/cdk:105084403/cdk:105090509/cdk:105099582/cdk:105093281/cdk:105090819/cdk:105100622/cdk:105097468/cdk:105104308/cdk:105093613/cdk:105090802/cdk:105101500/cdk:105085169	17
cdk04930	Type II diabetes mellitus	5/468	44/7475	0.138481	0.502636	105077723/105067752/105076593/105077487/105069218	MAPK10/HK2/KCNJ11/SLC2A4/PKM	cdk:105091591/cdk:105085304/cdk:105086669/cdk:105103041/cdk:105087293	5
cdk04310	Wnt signaling pathway	13/468	151/7475	0.15053	0.539705	105083524/105074295/105077723/105067142/105081770/105067937/105075360/105081727/105066878/105062898/105070874/105082996/105071510	FZD4/CAMK2A/MAPK10/CAMK2D/SFRP5/DKK2/CAMK2G/BTRC/LOC105066878/SFRP4/WNT4/PLCB4/SERPINF1	cdk:105097946/cdk:105098484/cdk:105091591/cdk:105089916/cdk:105084293/cdk:105105283/cdk:105092453/cdk:105084335/cdk:105093254/cdk:105097359/cdk:105088869/cdk:105101500/cdk:105088113	13
cdk04976	Bile secretion	7/468	72/7475	0.162663	0.576181	105072674/105081234/105080149/105075952/105069516/105080396/105082122	ABCC4/ADCY2/AQP4/ATP1B4/LOC105069516/SLC4A4/AQP1	cdk:105089214/cdk:105094039/cdk:105086618/cdk:105098894/cdk:105100141/cdk:105091193/cdk:105095900	7
cdk00514	Other types of O-glycan biosynthesis	5/468	47/7475	0.168824	0.590883	105077618/105072709/105068958/105078190/105082746	GALNT15/ST3GAL3/COLGALT2/LFNG/WBSCR17	cdk:105104363/cdk:105090902/cdk:105096219/cdk:105105769/cdk:105089692	5
cdk05020	Prion disease	20/468	255/7475	0.174657	0.604106	novel.135/novel.136/105077723/105082771/105076866/105074668/novel.138/105072973/105068596/novel.137/105070011/105081087/105063150/105069770/105063945/105068949/105065809/105082021/105063046/105075967	-/-/MAPK10/LOC105082771/RYR3/HSPA2/-/NDUFS1/LOC105068596/-/CACNA1S/NCAM1/CAV1/NOTCH1/PSMD12/LAMC1/GRIN2C/CREB5/CREB3L2/TUBA8	cdk:105090026/cdk:105096948/cdk:105091591/cdk:105089718/cdk:105090026/cdk:105086191/cdk:105096948/cdk:105099258/cdk:105106195/cdk:105096948/cdk:105090835/cdk:105091717/cdk:105085320/cdk:105105795/cdk:105092316/cdk:105096228/cdk:105104658/cdk:105095833/cdk:105091622/cdk:105100732	20
cdk04514	Cell adhesion molecules	12/468	142/7475	0.177947	0.608331	105065395/105069557/105079765/105074792/105081087/105080320/105076076/105069714/105072737/105066803/105070283/105080101	JAM3/MPZ/GLG1/CDH5/NCAM1/NFASC/L1CAM/NTNG2/CLDN19/SDC3/JAM2/CNTNAP1	cdk:105104224/cdk:105100099/cdk:105084655/cdk:105093785/cdk:105091717/cdk:105098642/cdk:105098724/cdk:105085171/cdk:105103355/cdk:105085830/cdk:105086812/cdk:105090472	12
cdk04512	ECM-receptor interaction	8/468	88/7475	0.18446	0.623348	105064107/105064344/105061907/105064077/105080422/105074263/105068949/105066898	COL4A3/THBS4/FREM1/COL4A4/FRAS1/ITGA11/LAMC1/COL4A1	cdk:105088300/cdk:105084831/cdk:105095959/cdk:105088289/cdk:105091707/cdk:105087311/cdk:105096228/cdk:105094080	8
cdk05030	Cocaine addiction	5/468	49/7475	0.190368	0.636004	105079348/105065809/105082021/105063046/105062066	MAOB/GRIN2C/CREB5/CREB3L2/DRD1	cdk:105085264/cdk:105104658/cdk:105095833/cdk:105091622/cdk:105101941	5
cdk04151	PI3K-Akt signaling pathway	25/468	333/7475	0.196446	0.648934	105064107/105064344/105070386/105082704/105068250/105066317/105070877/105067716/105064077/105065997/105069653/105062044/105074263/105073903/105065479/105068949/105061997/105075052/105073643/105071266/105065428/105082021/105063046/105066898/105062760	COL4A3/THBS4/IGF2/YWHAG/IL6R/FLT1/GHR/ANGPT2/COL4A4/PKN3/ANGPT1/FGFR4/ITGA11/BCL2/FGF1/LAMC1/FLT4/IGF1/ANGPT4/TEK/LOC105065428/CREB5/CREB3L2/COL4A1/GYS1	cdk:105088300/cdk:105084831/cdk:105106402/cdk:105089727/cdk:105089663/cdk:105086584/cdk:105106998/cdk:105084403/cdk:105088289/cdk:105092564/cdk:105090509/cdk:105099582/cdk:105087311/cdk:105088999/cdk:105090819/cdk:105096228/cdk:105100622/cdk:105097468/cdk:105104308/cdk:105093613/cdk:105106413/cdk:105095833/cdk:105091622/cdk:105094080/cdk:105102888	25
cdk04014	Ras signaling pathway	17/468	218/7475	0.205167	0.664813	105071586/105070386/105077723/105066317/105083553/105067716/105075578/105069653/105062044/105069522/105075703/105065479/105061997/105075052/105073643/105071266/105070296	KSR1/IGF2/MAPK10/FLT1/GAB2/ANGPT2/RASGRP4/ANGPT1/FGFR4/CALML4/KSR2/FGF1/FLT4/IGF1/ANGPT4/TEK/RIN1	cdk:105088200/cdk:105106402/cdk:105091591/cdk:105086584/cdk:105097558/cdk:105084403/cdk:105096949/cdk:105090509/cdk:105099582/cdk:105093281/cdk:105104942/cdk:105090819/cdk:105100622/cdk:105097468/cdk:105104308/cdk:105093613/cdk:105104465	17
cdk05217	Basal cell carcinoma	6/468	64/7475	0.210071	0.664813	105083524/105069242/105061949/105062126/105066878/105070874	FZD4/KIF7/PTCH2/GLI1/LOC105066878/WNT4	cdk:105097946/cdk:105094672/cdk:105090882/cdk:105100348/cdk:105093254/cdk:105088869	6
cdk05418	Fluid shear stress and atherosclerosis	11/468	133/7475	0.21025	0.664813	105074785/105077723/105061993/105082288/105074792/105063655/105069522/105073903/105063150/105075731/105067883	MEF2C/MAPK10/HMOX1/BMPR2/CDH5/LOC105063655/CALML4/BCL2/CAV1/MMP2/BMPR1B	cdk:105099639/cdk:105091591/cdk:105097386/cdk:105098972/cdk:105093785/cdk:105085651/cdk:105093281/cdk:105088999/cdk:105085320/cdk:105097506/cdk:105089530	11
cdk04928	Parathyroid hormone synthesis, secretion and action	9/468	105/7475	0.210298	0.664813	105074785/105068045/105068383/105081234/105075203/105073903/105082996/105082021/105063046	MEF2C/RXRG/PDE4A/ADCY2/AKAP13/BCL2/PLCB4/CREB5/CREB3L2	cdk:105099639/cdk:105092711/cdk:105087635/cdk:105094039/cdk:105085470/cdk:105088999/cdk:105101500/cdk:105095833/cdk:105091622	9
cdk00650	Butanoate metabolism	3/468	26/7475	0.220362	0.689219	105067990/105083883/105078435	HADH/HMGCLL1/L2HGDH	cdk:105105288/cdk:105102118/cdk:105091405	3
cdk05222	Small cell lung cancer	8/468	93/7475	0.225727	0.698566	105068045/105064107/105064077/105073903/105061681/105068949/105066898/105069411	RXRG/COL4A3/COL4A4/BCL2/E2F3/LAMC1/COL4A1/SKP2	cdk:105092711/cdk:105088300/cdk:105088289/cdk:105088999/cdk:105089193/cdk:105096228/cdk:105094080/cdk:105086996	8
cdk04610	Complement and coagulation cascades	7/468	80/7475	0.233418	0.714842	105068596/105070023/105078526/105072340/105073529/105079911/105067238	LOC105068596/F13B/F8/MASP1/PROCR/BDKRB2/CFH	cdk:105106195/cdk:105090821/cdk:105096841/cdk:105085838/cdk:105084959/cdk:105095501/cdk:105100422	7
cdk00601	Glycosphingolipid biosynthesis - lacto and neolacto series	3/468	27/7475	0.237282	0.71836	105077924/105072709/105065260	ST3GAL6/ST3GAL3/LOC105065260	cdk:105087739/cdk:105090902/cdk:105104406	3
cdk04216	Ferroptosis	4/468	40/7475	0.239453	0.71836	105075754/105072919/105061993/105067740	ACSL4/SLC40A1/HMOX1/ACSL1	cdk:105093185/cdk:105099085/cdk:105097386/cdk:105084436	4
cdk04146	Peroxisome	7/468	81/7475	0.242919	0.719197	105079554/105066012/105075754/105063323/105067740/105083883/105062362	ACOX2/CRAT/ACSL4/PEX5L/ACSL1/HMGCLL1/CROT	cdk:105089810/cdk:105092550/cdk:105093185/cdk:105085917/cdk:105084436/cdk:105102118/cdk:105087356	7
cdk04728	Dopaminergic synapse	10/468	124/7475	0.248248	0.719197	105079348/105074295/105077723/105067142/105069522/105075360/105082996/105082021/105063046/105062066	MAOB/CAMK2A/MAPK10/CAMK2D/CALML4/CAMK2G/PLCB4/CREB5/CREB3L2/DRD1	cdk:105085264/cdk:105098484/cdk:105091591/cdk:105089916/cdk:105093281/cdk:105092453/cdk:105101500/cdk:105095833/cdk:105091622/cdk:105101941	10
cdk04390	Hippo signaling pathway	12/468	153/7475	0.249732	0.719197	105083524/105082704/novel.1095/105061632/105082288/105076619/105081727/105066878/105065479/105070874/105077653/105067883	FZD4/YWHAG/-/BMP6/BMPR2/TEAD1/BTRC/LOC105066878/FGF1/WNT4/FRMD1/BMPR1B	cdk:105097946/cdk:105089727/cdk:105091822/cdk:105100515/cdk:105098972/cdk:105086695/cdk:105084335/cdk:105093254/cdk:105090819/cdk:105088869/cdk:105091822/cdk:105089530	12
cdk05230	Central carbon metabolism in cancer	6/468	68/7475	0.251567	0.719197	105076175/105067752/105076580/105072689/105069218/105073437	PFKM/HK2/LDHA/RET/PKM/PDK1	cdk:105103800/cdk:105085304/cdk:105095329/cdk:105092504/cdk:105087293/cdk:105091095	6
cdk01522	Endocrine resistance	8/468	96/7475	0.251964	0.719197	105077723/105081234/105073903/105061681/105069770/105075731/105075052/105071872	MAPK10/ADCY2/BCL2/E2F3/NOTCH1/MMP2/IGF1/NCOA3	cdk:105091591/cdk:105094039/cdk:105088999/cdk:105089193/cdk:105105795/cdk:105097506/cdk:105097468/cdk:105087857	8
cdk01040	Biosynthesis of unsaturated fatty acids	3/468	28/7475	0.254415	0.71921	105076771/105075438/105078409	HSD17B12/LOC105075438/PTPLA	cdk:105106832/cdk:105086124/cdk:105100050	3
cdk04670	Leukocyte transendothelial migration	9/468	111/7475	0.25874	0.724471	105082811/105080603/105078516/105073438/105065395/105074792/105075731/105072737/105070283	MYLPF/MYL2/CXCL12/RAPGEF4/JAM3/CDH5/MMP2/CLDN19/JAM2	cdk:105102741/cdk:105102482/cdk:105084484/cdk:105091096/cdk:105104224/cdk:105093785/cdk:105097506/cdk:105103355/cdk:105086812	9
cdk00061	Fatty acid biosynthesis	2/468	16/7475	0.264749	0.734304	105075754/105067740	ACSL4/ACSL1	cdk:105093185/cdk:105084436	2
cdk00620	Pyruvate metabolism	4/468	43/7475	0.281627	0.773815	105083107/105076580/105069218/105082709	ME1/LDHA/PKM/MDH2	cdk:105089251/cdk:105095329/cdk:105087293/cdk:105089651	4
cdk00910	Nitrogen metabolism	2/468	17/7475	0.288554	0.779861	105066708/105071758	CA3/CA14	cdk:105088504/cdk:105103176	2
cdk00052	Galactose metabolism	3/468	30/7475	0.289132	0.779861	105076175/105067752/105083393	PFKM/HK2/LCT	cdk:105103800/cdk:105085304/cdk:105092305	3
cdk04530	Tight junction	12/468	159/7475	0.292773	0.781624	105080477/105080603/105077085/105077723/105065395/105064024/105074304/105075898/105079157/105072737/105070283/105075967	NEDD4/MYL2/BVES/MAPK10/JAM3/PRKAG3/SYNPO/MYL6B/PRKAB2/CLDN19/JAM2/TUBA8	cdk:105088671/cdk:105102482/cdk:105097141/cdk:105091591/cdk:105104224/cdk:105096091/cdk:105098477/cdk:105086374/cdk:105089467/cdk:105103355/cdk:105086812/cdk:105100732	12
cdk05214	Glioma	6/468	72/7475	0.295103	0.781624	105074295/105067142/105069522/105075360/105061681/105075052	CAMK2A/CAMK2D/CALML4/CAMK2G/E2F3/IGF1	cdk:105098484/cdk:105089916/cdk:105093281/cdk:105092453/cdk:105089193/cdk:105097468	6
cdk04211	Longevity regulating pathway	7/468	87/7475	0.302169	0.791361	105076181/105081234/105064024/105079157/105075052/105082021/105063046	ADIPOR2/ADCY2/PRKAG3/PRKAB2/IGF1/CREB5/CREB3L2	cdk:105102928/cdk:105094039/cdk:105096091/cdk:105089467/cdk:105097468/cdk:105095833/cdk:105091622	7
cdk05022	Pathways of neurodegeneration - multiple diseases	31/468	448/7475	0.304162	0.791361	105083524/105082851/105074936/novel.135/novel.136/105074295/105077723/105082771/105076866/105071480/105080703/105067142/novel.138/105072973/105080896/105082293/105077810/novel.137/105067937/105070011/105069522/105075360/105073903/105066878/105063945/105074921/105070874/105065809/105082996/105075967/105082062	FZD4/ATP2A1/UCHL1/-/-/CAMK2A/MAPK10/LOC105082771/RYR3/MAPT/ATP2A2/CAMK2D/-/NDUFS1/GPX3/ALS2/GPX8/-/DKK2/CACNA1S/CALML4/CAMK2G/BCL2/LOC105066878/PSMD12/DNAL1/WNT4/GRIN2C/PLCB4/TUBA8/SNCAIP	cdk:105097946/cdk:105102781/cdk:105089356/cdk:105090026/cdk:105096948/cdk:105098484/cdk:105091591/cdk:105089718/cdk:105090026/cdk:105090432/cdk:105102497/cdk:105089916/cdk:105096948/cdk:105099258/cdk:105098466/cdk:105098965/cdk:105087146/cdk:105096948/cdk:105105283/cdk:105090835/cdk:105093281/cdk:105092453/cdk:105088999/cdk:105093254/cdk:105092316/cdk:105086123/cdk:105088869/cdk:105104658/cdk:105…	31
cdk04213	Longevity regulating pathway - multiple species	5/468	59/7475	0.3093	0.791625	105081234/105074668/105064024/105079157/105075052	ADCY2/HSPA2/PRKAG3/PRKAB2/IGF1	cdk:105094039/cdk:105086191/cdk:105096091/cdk:105089467/cdk:105097468	5
cdk00532	Glycosaminoglycan biosynthesis - chondroitin sulfate / dermatan sulfate	2/468	18/7475	0.312267	0.791625	105075394/105073773	CHST3/XYLT1	cdk:105092486/cdk:105091164	2
cdk04666	Fc gamma R-mediated phagocytosis	7/468	88/7475	0.312342	0.791625	105083553/105077809/105082943/105062866/105065428/105066258/105068570	GAB2/PPAP2A/ASAP1/AMPH/LOC105065428/WASF3/BIN1	cdk:105097558/cdk:105087144/cdk:105096448/cdk:105088276/cdk:105106413/cdk:105106341/cdk:105084483	7
cdk00220	Arginine biosynthesis	2/468	19/7475	0.335805	0.843818	105081757/105078663	GOT1/GOT2	cdk:105084303/cdk:105093792	2
cdk00512	Mucin type O-glycan biosynthesis	3/468	33/7475	0.341703	0.850375	105082956/105077618/105082746	ST3GAL1/GALNT15/WBSCR17	cdk:105096461/cdk:105104363/cdk:105089692	3
cdk00590	Arachidonic acid metabolism	5/468	62/7475	0.347092	0.850375	105065772/105080896/105077810/105074417/105064851	LOC105065772/GPX3/GPX8/LOC105074417/LOC105064851	cdk:105102236/cdk:105098466/cdk:105087146/cdk:105104489/cdk:105092804	5
cdk04929	GnRH secretion	5/468	62/7475	0.347092	0.850375	105068179/105076593/105082564/105070011/105082996	KCNN3/KCNJ11/KCNN1/CACNA1S/PLCB4	cdk:105089070/cdk:105086669/cdk:105101862/cdk:105090835/cdk:105101500	5
cdk00770	Pantothenate and CoA biosynthesis	2/468	20/7475	0.359098	0.865623	105072680/105077234	GADL1/VNN1	cdk:105087211/cdk:105096352	2
cdk04960	Aldosterone-regulated sodium reabsorption	3/468	34/7475	0.359204	0.865623	105075952/105069516/105075052	ATP1B4/LOC105069516/IGF1	cdk:105098894/cdk:105100141/cdk:105097468	3
cdk05012	Parkinson disease	16/468	230/7475	0.367572	0.878587	105079348/105074936/novel.135/105074295/105077723/105082771/105076866/105071480/105067142/105072973/105069522/105075360/105063945/105075967/105082062/105062066	MAOB/UCHL1/-/CAMK2A/MAPK10/LOC105082771/RYR3/MAPT/CAMK2D/NDUFS1/CALML4/CAMK2G/PSMD12/TUBA8/SNCAIP/DRD1	cdk:105085264/cdk:105089356/cdk:105090026/cdk:105098484/cdk:105091591/cdk:105089718/cdk:105090026/cdk:105090432/cdk:105089916/cdk:105099258/cdk:105093281/cdk:105092453/cdk:105092316/cdk:105100732/cdk:105105059/cdk:105101941	16
cdk00270	Cysteine and methionine metabolism	4/468	50/7475	0.382899	0.906696	105076580/105081757/105078663/105082709	LDHA/GOT1/GOT2/MDH2	cdk:105095329/cdk:105084303/cdk:105093792/cdk:105089651	4
cdk04540	Gap junction	6/468	80/7475	0.3855	0.906696	105081869/105081234/105069370/105082996/105075967/105062066	PRKG1/ADCY2/GUCY1B3/PLCB4/TUBA8/DRD1	cdk:105085256/cdk:105094039/cdk:105101179/cdk:105101500/cdk:105100732/cdk:105101941	6
cdk05215	Prostate cancer	7/468	96/7475	0.395314	0.919307	105081118/105071761/105073903/105061681/105075052/105082021/105063046	ERG/ZEB1/BCL2/E2F3/IGF1/CREB5/CREB3L2	cdk:105104668/cdk:105086868/cdk:105088999/cdk:105089193/cdk:105097468/cdk:105095833/cdk:105091622	7
cdk00280	Valine, leucine and isoleucine degradation	4/468	51/7475	0.397373	0.919307	105067990/105075526/105063858/105083883	HADH/ACADM/HADHB/HMGCLL1	cdk:105105288/cdk:105096653/cdk:105098512/cdk:105102118	4
cdk04068	FoxO signaling pathway	9/468	127/7475	0.400242	0.919307	105077723/105069252/105077487/105064024/105064346/105068694/105079157/105075052/105069411	MAPK10/HOMER2/SLC2A4/PRKAG3/HOMER1/SETD7/PRKAB2/IGF1/SKP2	cdk:105091591/cdk:105094723/cdk:105103041/cdk:105096091/cdk:105084828/cdk:105087090/cdk:105089467/cdk:105097468/cdk:105086996	9
cdk04926	Relaxin signaling pathway	9/468	128/7475	0.409346	0.932928	105064107/105077723/105081234/105064077/105075731/105082996/105082021/105063046/105066898	COL4A3/MAPK10/ADCY2/COL4A4/MMP2/PLCB4/CREB5/CREB3L2/COL4A1	cdk:105088300/cdk:105091591/cdk:105094039/cdk:105088289/cdk:105097506/cdk:105101500/cdk:105095833/cdk:105091622/cdk:105094080	9
cdk04915	Estrogen signaling pathway	9/468	129/7475	0.41845	0.94634	105081234/105074668/105069522/105073903/105075731/105082996/105082021/105063046/105071872	ADCY2/HSPA2/CALML4/BCL2/MMP2/PLCB4/CREB5/CREB3L2/NCOA3	cdk:105094039/cdk:105086191/cdk:105093281/cdk:105088999/cdk:105097506/cdk:105101500/cdk:105095833/cdk:105091622/cdk:105087857	9
cdk05224	Breast cancer	10/468	145/7475	0.423212	0.946617	105083524/105066878/105061681/105065479/105069770/105061997/105075052/105077194/105070874/105071872	FZD4/LOC105066878/E2F3/FGF1/NOTCH1/FLT4/IGF1/HEY2/WNT4/NCOA3	cdk:105097946/cdk:105093254/cdk:105089193/cdk:105090819/cdk:105105795/cdk:105100622/cdk:105097468/cdk:105096317/cdk:105088869/cdk:105087857	10
cdk00240	Pyrimidine metabolism	4/468	53/7475	0.426134	0.946617	105072771/105080134/105074958/105072752	NT5C1A/NT5C3B/ENTPD5/CTPS1	cdk:105103361/cdk:105090442/cdk:105086117/cdk:105103385	4
cdk00760	Nicotinate and nicotinamide metabolism	3/468	38/7475	0.428231	0.946617	105072771/105077832/105078202	NT5C1A/NNT/NMRK2	cdk:105103361/cdk:105107133/cdk:105105295	3
cdk04935	Growth hormone synthesis, secretion and action	8/468	116/7475	0.44182	0.969366	105077723/105081234/105070877/105070011/105075052/105082996/105082021/105063046	MAPK10/ADCY2/GHR/CACNA1S/IGF1/PLCB4/CREB5/CREB3L2	cdk:105091591/cdk:105094039/cdk:105106998/cdk:105090835/cdk:105097468/cdk:105101500/cdk:105095833/cdk:105091622	8
cdk04914	Progesterone-mediated oocyte maturation	6/468	86/7475	0.453621	0.987886	105077723/105081234/105065398/105082658/105075052/105081902	MAPK10/ADCY2/RPS6KA2/CPEB4/IGF1/CPEB3	cdk:105091591/cdk:105094039/cdk:105086277/cdk:105089361/cdk:105097468/cdk:105084230	6
cdk04722	Neurotrophin signaling pathway	8/468	118/7475	0.461095	0.991915	105074295/105077723/105065398/105067142/105069522/105075360/105073903/105069710	CAMK2A/MAPK10/RPS6KA2/CAMK2D/CALML4/CAMK2G/BCL2/RAPGEF1	cdk:105098484/cdk:105091591/cdk:105086277/cdk:105089916/cdk:105093281/cdk:105092453/cdk:105088999/cdk:105085169	8
cdk00480	Glutathione metabolism	4/468	56/7475	0.468566	0.991915	105076915/105080896/105077810/105063655	CHAC1/GPX3/GPX8/LOC105063655	cdk:105096863/cdk:105098466/cdk:105087146/cdk:105085651	4
cdk05207	Chemical carcinogenesis - receptor activation	12/468	182/7475	0.469749	0.991915	105068045/105081234/105065398/105070011/105063655/105066154/105073903/105073019/105065305/105082021/105063046/105077162	RXRG/ADCY2/RPS6KA2/CACNA1S/LOC105063655/KPNA3/BCL2/PPARA/EPHX4/CREB5/CREB3L2/KPNA5	cdk:105092711/cdk:105094039/cdk:105086277/cdk:105090835/cdk:105085651/cdk:105101927/cdk:105088999/cdk:105091841/cdk:105085443/cdk:105095833/cdk:105091622/cdk:105088334	12
cdk05205	Proteoglycans in cancer	13/468	198/7475	0.471252	0.991915	105083524/105063098/105070386/105067143/105074295/105067142/105071494/105075360/105063150/105066878/105075731/105075052/105070874	FZD4/FLNC/IGF2/ANK2/CAMK2A/CAMK2D/ANK1/CAMK2G/CAV1/LOC105066878/MMP2/IGF1/WNT4	cdk:105097946/cdk:105085371/cdk:105106402/cdk:105089929/cdk:105098484/cdk:105089916/cdk:105086428/cdk:105092453/cdk:105085320/cdk:105093254/cdk:105097506/cdk:105097468/cdk:105088869	13
cdk05219	Bladder cancer	3/468	41/7475	0.478235	0.991915	105069530/105061681/105075731	DAPK2/E2F3/MMP2	cdk:105100519/cdk:105089193/cdk:105097506	3
cdk04611	Platelet activation	8/468	120/7475	0.48024	0.991915	105073583/105081869/105081234/105079764/105066709/105069370/105065428/105082996	MYLK2/PRKG1/ADCY2/MYLK4/P2RY1/GUCY1B3/LOC105065428/PLCB4	cdk:105100824/cdk:105085256/cdk:105094039/cdk:105086549/cdk:105094987/cdk:105101179/cdk:105106413/cdk:105101500	8
cdk05034	Alcoholism	9/468	136/7475	0.481793	0.991915	105066273/105079348/105070299/105063543/105069522/105065809/105082021/105063046/105062066	LOC105066273/MAOB/SLC29A2/HDAC4/CALML4/GRIN2C/CREB5/CREB3L2/DRD1	cdk:105088537/cdk:105085264/cdk:105104461/cdk:105103240/cdk:105093281/cdk:105104658/cdk:105095833/cdk:105091622/cdk:105101941	9
cdk04330	Notch signaling pathway	4/468	57/7475	0.482462	0.991915	105062075/105069770/105078190/105077194	MAML1/NOTCH1/LFNG/HEY2	cdk:105100642/cdk:105105795/cdk:105105769/cdk:105096317	4
cdk04977	Vitamin digestion and absorption	2/468	26/7475	0.490823	0.999993	105073734/105078056	ABCC1/SLC19A1	cdk:105091152/cdk:105101521	2
cdk04962	Vasopressin-regulated water reabsorption	3/468	42/7475	0.494451	0.999993	105080149/105082021/105063046	AQP4/CREB5/CREB3L2	cdk:105086618/cdk:105095833/cdk:105091622	3
cdk04724	Glutamatergic synapse	7/468	107/7475	0.508801	0.999993	105070838/105066103/105081234/105069252/105064346/105065809/105082996	SHANK3/ADRBK2/ADCY2/HOMER2/HOMER1/GRIN2C/PLCB4	cdk:105106163/cdk:105099520/cdk:105094039/cdk:105094723/cdk:105084828/cdk:105104658/cdk:105101500	7
cdk04975	Fat digestion and absorption	3/468	43/7475	0.510413	0.999993	105067419/105077809/105078663	ABCA1/PPAP2A/GOT2	cdk:105087915/cdk:105087144/cdk:105093792	3
cdk05206	MicroRNAs in cancer	10/468	156/7475	0.516751	0.999993	105073734/105071761/105069647/105063543/105061993/105082288/105073903/105061681/105069770/105083379	ABCC1/ZEB1/ZFPM2/HDAC4/HMOX1/BMPR2/BCL2/E2F3/NOTCH1/ZEB2	cdk:105091152/cdk:105086868/cdk:105090566/cdk:105103240/cdk:105097386/cdk:105098972/cdk:105088999/cdk:105089193/cdk:105105795/cdk:105084593	10
cdk05017	Spinocerebellar ataxia	9/468	141/7475	0.526065	0.999993	105082851/novel.136/105077723/105080703/novel.138/novel.137/105063945/105065809/105082996	ATP2A1/-/MAPK10/ATP2A2/-/-/PSMD12/GRIN2C/PLCB4	cdk:105102781/cdk:105096948/cdk:105091591/cdk:105102497/cdk:105096948/cdk:105096948/cdk:105092316/cdk:105104658/cdk:105101500	9
cdk00030	Pentose phosphate pathway	2/468	28/7475	0.530852	0.999993	105078805/105076175	FBP2/PFKM	cdk:105084694/cdk:105103800	2
cdk04080	Neuroactive ligand-receptor interaction	20/468	320/7475	0.537768	0.999993	105081365/105075087/105070877/105071958/105075540/105066709/105068664/105083340/105070771/105080394/105079911/105081270/105075229/105065809/105082624/105065182/105083064/105073246/105062066/105077500	AVPR1A/AGT/GHR/EDN3/PTGER3/P2RY1/EDNRA/CHRNA10/PTGER4/NPFFR2/BDKRB2/AGTR1/VIPR2/GRIN2C/GABRG2/P2RX5/ADRA1D/THRA/DRD1/CHRNB1	cdk:105089267/cdk:105104282/cdk:105106998/cdk:105095661/cdk:105096638/cdk:105094987/cdk:105091204/cdk:105098090/cdk:105106911/cdk:105091231/cdk:105095501/cdk:105089509/cdk:105101918/cdk:105104658/cdk:105097692/cdk:105095750/cdk:105096051/cdk:105099028/cdk:105101941/cdk:105103026	20
cdk00430	Taurine and hypotaurine metabolism	1/468	12/7475	0.539961	0.999993	105072680	GADL1	cdk:105087211	1
cdk04070	Phosphatidylinositol signaling system	6/468	94/7475	0.541287	0.999993	105064210/105064017/105069522/105070162/105082996/105078867	IP6K3/PLCD4/CALML4/MTM1/PLCB4/IPPK	cdk:105101372/cdk:105096083/cdk:105093281/cdk:105088710/cdk:105101500/cdk:105084710	6
cdk05132	Salmonella infection	15/468	241/7475	0.54878	0.999993	105082811/105080603/105063098/105077723/105063071/105069302/105066154/105082280/105073903/105061816/105078560/105083269/105068648/105075967/105066258	MYLPF/MYL2/FLNC/MAPK10/PODXL/ELMO1/KPNA3/ABI2/BCL2/FYCO1/MLKL/LOC105083269/LOC105068648/TUBA8/WASF3	cdk:105102741/cdk:105102482/cdk:105085371/cdk:105091591/cdk:105085395/cdk:105085296/cdk:105101927/cdk:105102339/cdk:105088999/cdk:105091291/cdk:105094684/cdk:105096538/cdk:105098219/cdk:105100732/cdk:105106341	15
cdk04714	Thermogenesis	14/468	225/7475	0.550167	0.999993	105075754/105082771/105081869/105081234/105065398/105064024/105062447/105072973/105074756/105067740/105079157/105073974/105082021/105063046	ACSL4/LOC105082771/PRKG1/ADCY2/RPS6KA2/PRKAG3/LIPE/NDUFS1/DPF3/ACSL1/PRKAB2/MGLL/CREB5/CREB3L2	cdk:105093185/cdk:105089718/cdk:105085256/cdk:105094039/cdk:105086277/cdk:105096091/cdk:105090211/cdk:105099258/cdk:105086255/cdk:105084436/cdk:105089467/cdk:105090112/cdk:105095833/cdk:105091622	14
cdk04072	Phospholipase D signaling pathway	9/468	145/7475	0.560529	0.999993	105081365/105081234/105075087/105073438/105083553/105077809/105081270/105065428/105082996	AVPR1A/ADCY2/AGT/RAPGEF4/GAB2/PPAP2A/AGTR1/LOC105065428/PLCB4	cdk:105089267/cdk:105094039/cdk:105104282/cdk:105091096/cdk:105097558/cdk:105087144/cdk:105089509/cdk:105106413/cdk:105101500	9
cdk04071	Sphingolipid signaling pathway	7/468	113/7475	0.567688	0.999993	105077723/105073734/105083553/105082588/105073903/105079911/105082996	MAPK10/ABCC1/GAB2/CERS1/BCL2/BDKRB2/PLCB4	cdk:105091591/cdk:105091152/cdk:105097558/cdk:105101886/cdk:105088999/cdk:105095501/cdk:105101500	7
cdk00510	N-Glycan biosynthesis	3/468	47/7475	0.571454	0.999993	105074679/105073103/105083402	FUT8/MGAT3/MGAT5	cdk:105086181/cdk:105091930/cdk:105092441	3
cdk00564	Glycerophospholipid metabolism	6/468	98/7475	0.582784	0.999993	105073347/105081921/105075733/105077809/105074853/105076223	PHOSPHO1/GPD2/LPCAT2/PPAP2A/PLA2G15/GPD1	cdk:105095768/cdk:105093713/cdk:105097505/cdk:105087144/cdk:105088416/cdk:105097186	6
cdk00410	beta-Alanine metabolism	2/468	31/7475	0.586757	0.999993	105072680/105070428	GADL1/CARNS1	cdk:105087211/cdk:105104426	2
cdk00630	Glyoxylate and dicarboxylate metabolism	2/468	31/7475	0.586757	0.999993	105073074/105082709	ACO2/MDH2	cdk:105091900/cdk:105089651	2
cdk05146	Amoebiasis	6/468	99/7475	0.592858	0.999993	105064107/105064077/105068596/105068949/105082996/105066898	COL4A3/COL4A4/LOC105068596/LAMC1/PLCB4/COL4A1	cdk:105088300/cdk:105088289/cdk:105106195/cdk:105096228/cdk:105101500/cdk:105094080	6
cdk04932	Non-alcoholic fatty liver disease	9/468	150/7475	0.602081	0.999993	105076181/105077723/105082771/105068250/105082862/105064024/105072973/105079157/105073019	ADIPOR2/MAPK10/LOC105082771/IL6R/MLXIPL/PRKAG3/NDUFS1/PRKAB2/PPARA	cdk:105102928/cdk:105091591/cdk:105089718/cdk:105089663/cdk:105089730/cdk:105096091/cdk:105099258/cdk:105089467/cdk:105091841	9
cdk04215	Apoptosis - multiple species	2/468	33/7475	0.621202	0.999993	105077723/105073903	MAPK10/BCL2	cdk:105091591/cdk:105088999	2
cdk00730	Thiamine metabolism	1/468	15/7475	0.621204	0.999993	105065965	AK1	cdk:105092595	1
cdk00640	Propanoate metabolism	2/468	34/7475	0.637577	0.999993	105066137/105076580	SUCLA2/LDHA	cdk:105101808/cdk:105095329	2
cdk04350	TGF-beta signaling pathway	5/468	87/7475	0.642892	0.999993	105061632/105082288/105079487/105082148/105067883	BMP6/BMPR2/HFE2/SMAD5/BMPR1B	cdk:105100515/cdk:105098972/cdk:105105889/cdk:105090469/cdk:105089530	5
cdk00120	Primary bile acid biosynthesis	1/468	16/7475	0.644967	0.999993	105079554	ACOX2	cdk:105089810	1
cdk00603	Glycosphingolipid biosynthesis - globo and isoglobo series	1/468	16/7475	0.644967	0.999993	105082956	ST3GAL1	cdk:105096461	1
cdk04520	Adherens junction	4/468	70/7475	0.646482	0.999993	105081805/105072053/105083634/105066258	SORBS1/PTPRB/LMO7/WASF3	cdk:105084258/cdk:105094390/cdk:105101768/cdk:105106341	4
cdk05218	Melanoma	4/468	70/7475	0.646482	0.999993	105066594/105061681/105065479/105075052	MITF/E2F3/FGF1/IGF1	cdk:105095263/cdk:105089193/cdk:105090819/cdk:105097468	4
cdk04742	Taste transduction	4/468	71/7475	0.657582	0.999993	105072897/105066709/105071068/105082996	PDE1A/P2RY1/LOC105071068/PLCB4	cdk:105098814/cdk:105094987/cdk:105105576/cdk:105101500	4
cdk04810	Regulation of actin cytoskeleton	12/468	209/7475	0.665171	0.999993	105082811/105080603/105067054/105071544/105073583/105078516/105079764/105065937/105062044/105074263/105065479/105079911	MYLPF/MYL2/ARHGEF6/SSH2/MYLK2/CXCL12/MYLK4/DIAPH2/FGFR4/ITGA11/FGF1/BDKRB2	cdk:105102741/cdk:105102482/cdk:105101646/cdk:105088151/cdk:105100824/cdk:105084484/cdk:105086549/cdk:105085529/cdk:105099582/cdk:105087311/cdk:105090819/cdk:105095501	12
cdk00562	Inositol phosphate metabolism	4/468	72/7475	0.668446	0.999993	105064017/105070162/105082996/105078867	PLCD4/MTM1/PLCB4/IPPK	cdk:105096083/cdk:105088710/cdk:105101500/cdk:105084710	4
cdk01524	Platinum drug resistance	4/468	73/7475	0.679071	0.999993	105077129/105063655/105073903/105065506	REV3L/LOC105063655/BCL2/ATP7A	cdk:105099205/cdk:105085651/cdk:105088999/cdk:105095561	4
cdk04723	Retrograde endocannabinoid signaling	8/468	143/7475	0.680293	0.999993	105077723/105081234/105072973/105070011/105062398/105073974/105082996/105082624	MAPK10/ADCY2/NDUFS1/CACNA1S/NAPEPLD/MGLL/PLCB4/GABRG2	cdk:105091591/cdk:105094039/cdk:105099258/cdk:105090835/cdk:105093013/cdk:105090112/cdk:105101500/cdk:105097692	8
cdk05033	Nicotine addiction	2/468	37/7475	0.683364	0.999993	105065809/105082624	GRIN2C/GABRG2	cdk:105104658/cdk:105097692	2
cdk05216	Thyroid cancer	2/468	37/7475	0.683364	0.999993	105068045/105072689	RXRG/RET	cdk:105092711/cdk:105092504	2
cdk00670	One carbon pool by folate	1/468	18/7475	0.688124	0.999993	105081391	ALDH1L2	cdk:105102962	1
cdk05417	Lipid and atherosclerosis	11/468	196/7475	0.69094	0.999993	105068045/105074295/105077723/105067419/105074668/105067142/105069522/105075360/105073903/105064851/105082996	RXRG/CAMK2A/MAPK10/ABCA1/HSPA2/CAMK2D/CALML4/CAMK2G/BCL2/LOC105064851/PLCB4	cdk:105092711/cdk:105098484/cdk:105091591/cdk:105087915/cdk:105086191/cdk:105089916/cdk:105093281/cdk:105092453/cdk:105088999/cdk:105092804/cdk:105101500	11
cdk05010	Alzheimer disease	20/468	349/7475	0.694965	0.999993	105083524/105082851/novel.135/105077723/105082771/105076866/105071480/105080703/105072973/105067937/105070011/105069522/105066878/105063945/105083269/105068648/105070874/105065809/105082996/105075967	FZD4/ATP2A1/-/MAPK10/LOC105082771/RYR3/MAPT/ATP2A2/NDUFS1/DKK2/CACNA1S/CALML4/LOC105066878/PSMD12/LOC105083269/LOC105068648/WNT4/GRIN2C/PLCB4/TUBA8	cdk:105097946/cdk:105102781/cdk:105090026/cdk:105091591/cdk:105089718/cdk:105090026/cdk:105090432/cdk:105102497/cdk:105099258/cdk:105105283/cdk:105090835/cdk:105093281/cdk:105093254/cdk:105092316/cdk:105096538/cdk:105098219/cdk:105088869/cdk:105104658/cdk:105101500/cdk:105100732	20
cdk00513	Various types of N-glycan biosynthesis	2/468	39/7475	0.711183	0.999993	105072709/105074679	ST3GAL3/FUT8	cdk:105090902/cdk:105086181	2
cdk05163	Human cytomegalovirus infection	11/468	203/7475	0.733997	0.999993	105081234/105078516/105068250/105075203/105075540/105069522/105070771/105061681/105082996/105082021/105063046	ADCY2/CXCL12/IL6R/AKAP13/PTGER3/CALML4/PTGER4/E2F3/PLCB4/CREB5/CREB3L2	cdk:105094039/cdk:105084484/cdk:105089663/cdk:105085470/cdk:105096638/cdk:105093281/cdk:105106911/cdk:105089193/cdk:105101500/cdk:105095833/cdk:105091622	11
cdk04120	Ubiquitin mediated proteolysis	7/468	133/7475	0.735664	0.999993	105080477/105070725/105071300/105077746/105079105/105081727/105069411	NEDD4/TRIM32/RHOBTB1/MID1/LOC105079105/BTRC/SKP2	cdk:105088671/cdk:105103744/cdk:105093853/cdk:105100695/cdk:105090766/cdk:105084335/cdk:105086996	7
cdk00260	Glycine, serine and threonine metabolism	2/468	41/7475	0.736929	0.999993	105079348/105063063	MAOB/BPGM	cdk:105085264/cdk:105085404	2
cdk04144	Endocytosis	13/468	239/7475	0.741384	0.999993	105080477/105066103/105074668/105068632/105074033/105082137/105062044/105082943/105063150/105061615/105062866/105065468/105068570	NEDD4/ADRBK2/HSPA2/SH3KBP1/IQSEC1/WIPF3/FGFR4/ASAP1/CAV1/EPN2/AMPH/ARAP3/BIN1	cdk:105088671/cdk:105099520/cdk:105086191/cdk:105095312/cdk:105101680/cdk:105095899/cdk:105099582/cdk:105096448/cdk:105085320/cdk:105100605/cdk:105088276/cdk:105090802/cdk:105084483	13
cdk04140	Autophagy - animal	7/468	134/7475	0.742725	0.999993	105077723/105073537/105082276/105074303/105069530/105082899/105073903	MAPK10/TP53INP2/RRAGB/PRKCQ/DAPK2/DEPTOR/BCL2	cdk:105091591/cdk:105084950/cdk:105093067/cdk:105091352/cdk:105100519/cdk:105096139/cdk:105088999	7
cdk00900	Terpenoid backbone biosynthesis	1/468	21/7475	0.743243	0.999993	105075789	PCYOX1	cdk:105088901	1
cdk04664	Fc epsilon RI signaling pathway	3/468	62/7475	0.754656	0.999993	105077723/105083553/105065428	MAPK10/GAB2/LOC105065428	cdk:105091591/cdk:105097558/cdk:105106413	3
cdk00515	Mannose type O-glycan biosynthesis	1/468	22/7475	0.759363	0.999993	105072709	ST3GAL3	cdk:105090902	1
cdk04150	mTOR signaling pathway	8/468	155/7475	0.763294	0.999993	105083524/105065398/105082276/105082899/105066878/105075052/105070874/105069411	FZD4/RPS6KA2/RRAGB/DEPTOR/LOC105066878/IGF1/WNT4/SKP2	cdk:105097946/cdk:105086277/cdk:105093067/cdk:105096139/cdk:105093254/cdk:105097468/cdk:105088869/cdk:105086996	8
cdk04727	GABAergic synapse	4/468	83/7475	0.772205	0.999993	105082320/105081234/105070011/105082624	PLCL1/ADCY2/CACNA1S/GABRG2	cdk:105103670/cdk:105094039/cdk:105090835/cdk:105097692	4
cdk04217	Necroptosis	7/468	139/7475	0.776034	0.999993	105070647/105074295/105077723/105067142/105075360/105073903/105078560	PYGM/CAMK2A/MAPK10/CAMK2D/CAMK2G/BCL2/MLKL	cdk:105101558/cdk:105098484/cdk:105091591/cdk:105089916/cdk:105092453/cdk:105088999/cdk:105094684	7
cdk04012	ErbB signaling pathway	4/468	84/7475	0.780232	0.999993	105074295/105077723/105067142/105075360	CAMK2A/MAPK10/CAMK2D/CAMK2G	cdk:105098484/cdk:105091591/cdk:105089916/cdk:105092453	4
cdk05152	Tuberculosis	8/468	158/7475	0.781436	0.999993	105071586/105074295/105077723/105067142/105069522/105075360/105073903/105065428	KSR1/CAMK2A/MAPK10/CAMK2D/CALML4/CAMK2G/BCL2/LOC105065428	cdk:105088200/cdk:105098484/cdk:105091591/cdk:105089916/cdk:105093281/cdk:105092453/cdk:105088999/cdk:105106413	8
cdk04137	Mitophagy - animal	3/468	65/7475	0.782575	0.999993	105077723/105066594/105083767	MAPK10/MITF/TFEB	cdk:105091591/cdk:105095263/cdk:105086750	3
cdk00980	Metabolism of xenobiotics by cytochrome P450	2/468	45/7475	0.782579	0.999993	105065772/105063655	LOC105065772/LOC105063655	cdk:105102236/cdk:105085651	2
cdk00982	Drug metabolism - cytochrome P450	2/468	45/7475	0.782579	0.999993	105079348/105063655	MAOB/LOC105063655	cdk:105085264/cdk:105085651	2
cdk00790	Folate biosynthesis	1/468	24/7475	0.788637	0.999993	105074417	LOC105074417	cdk:105104489	1
cdk00380	Tryptophan metabolism	2/468	46/7475	0.792849	0.999993	105067990/105079348	HADH/MAOB	cdk:105105288/cdk:105085264	2
cdk05165	Human papillomavirus infection	17/468	321/7475	0.799197	0.999993	105083524/105064107/105064344/105064077/105062075/105074263/105069218/105070771/105066878/105069770/105068949/105078190/105077194/105070874/105082021/105063046/105066898	FZD4/COL4A3/THBS4/COL4A4/MAML1/ITGA11/PKM/PTGER4/LOC105066878/NOTCH1/LAMC1/LFNG/HEY2/WNT4/CREB5/CREB3L2/COL4A1	cdk:105097946/cdk:105088300/cdk:105084831/cdk:105088289/cdk:105100642/cdk:105087311/cdk:105087293/cdk:105106911/cdk:105093254/cdk:105105795/cdk:105096228/cdk:105105769/cdk:105096317/cdk:105088869/cdk:105095833/cdk:105091622/cdk:105094080	17
cdk04744	Phototransduction	1/468	25/7475	0.801913	0.999993	105069522	CALML4	cdk:105093281	1
cdk04659	Th17 cell differentiation	5/468	106/7475	0.802148	0.999993	105068045/105077723/105068250/105074303/105077802	RXRG/MAPK10/IL6R/PRKCQ/IL6ST	cdk:105092711/cdk:105091591/cdk:105089663/cdk:105091352/cdk:105087138	5
cdk00565	Ether lipid metabolism	2/468	47/7475	0.802689	0.999993	105075733/105077809	LPCAT2/PPAP2A	cdk:105097505/cdk:105087144	2
cdk05323	Rheumatoid arthritis	4/468	88/7475	0.810117	0.999993	105078516/105066317/105069653/105071266	CXCL12/FLT1/ANGPT1/TEK	cdk:105084484/cdk:105086584/cdk:105090509/cdk:105093613	4
cdk04726	Serotonergic synapse	5/468	108/7475	0.815074	0.999993	105079348/105070011/105064851/105071542/105082996	MAOB/CACNA1S/LOC105064851/SLC6A4/PLCB4	cdk:105085264/cdk:105090835/cdk:105092804/cdk:105088148/cdk:105101500	5
cdk05226	Gastric cancer	7/468	146/7475	0.817173	0.999993	105083524/105068045/105073903/105066878/105061681/105065479/105070874	FZD4/RXRG/BCL2/LOC105066878/E2F3/FGF1/WNT4	cdk:105097946/cdk:105092711/cdk:105088999/cdk:105093254/cdk:105089193/cdk:105090819/cdk:105088869	7
cdk03020	RNA polymerase	1/468	27/7475	0.82602	0.999993	105072112	POLR1A	cdk:105104165	1
cdk00140	Steroid hormone biosynthesis	2/468	50/7475	0.829761	0.999993	105076771/105074417	HSD17B12/LOC105074417	cdk:105106832/cdk:105104489	2
cdk04658	Th1 and Th2 cell differentiation	4/468	91/7475	0.83029	0.999993	105077723/105074303/105062075/105069770	MAPK10/PRKCQ/MAML1/NOTCH1	cdk:105091591/cdk:105091352/cdk:105100642/cdk:105105795	4
cdk05225	Hepatocellular carcinoma	8/468	168/7475	0.834526	0.999993	105083524/105070386/105061993/105063655/105066878/105061681/105074756/105070874	FZD4/IGF2/HMOX1/LOC105063655/LOC105066878/E2F3/DPF3/WNT4	cdk:105097946/cdk:105106402/cdk:105097386/cdk:105085651/cdk:105093254/cdk:105089193/cdk:105086255/cdk:105088869	8
cdk00600	Sphingolipid metabolism	2/468	51/7475	0.838014	0.999993	105082588/105077809	CERS1/PPAP2A	cdk:105101886/cdk:105087144	2
cdk05231	Choline metabolism in cancer	4/468	93/7475	0.842725	0.999993	105077723/105077373/105077809/105066258	MAPK10/SLC22A3/PPAP2A/WASF3	cdk:105091591/cdk:105086289/cdk:105087144/cdk:105106341	4
cdk05223	Non-small cell lung cancer	3/468	73/7475	0.844398	0.999993	105068045/105072689/105061681	RXRG/RET/E2F3	cdk:105092711/cdk:105092504/cdk:105089193	3
cdk00860	Porphyrin and chlorophyll metabolism	1/468	29/7475	0.847199	0.999993	105061993	HMOX1	cdk:105097386	1
cdk03008	Ribosome biogenesis in eukaryotes	3/468	74/7475	0.850945	0.999993	105081839/105073701/105064115	RPP30/LOC105073701/MDN1	cdk:105084222/cdk:105091125/cdk:105095529	3
cdk05203	Viral carcinogenesis	8/468	173/7475	0.857004	0.999993	105082704/105063543/105069218/105077802/105065428/105082021/105063046/105069411	YWHAG/HDAC4/PKM/IL6ST/LOC105065428/CREB5/CREB3L2/SKP2	cdk:105089727/cdk:105103240/cdk:105087293/cdk:105087138/cdk:105106413/cdk:105095833/cdk:105091622/cdk:105086996	8
cdk03018	RNA degradation	3/468	75/7475	0.857251	0.999993	105072074/105076175/105070487	ENO3/PFKM/PABPC4L	cdk:105104769/cdk:105103800/cdk:105087074	3
cdk05212	Pancreatic cancer	3/468	75/7475	0.857251	0.999993	105067054/105077723/105061681	ARHGEF6/MAPK10/E2F3	cdk:105101646/cdk:105091591/cdk:105089193	3
cdk00830	Retinol metabolism	2/468	54/7475	0.860646	0.999993	105067277/105075773	ALDH1A1/LOC105075773	cdk:105106124/cdk:105101462	2
cdk05143	African trypanosomiasis	1/468	31/7475	0.865804	0.999993	105082996	PLCB4	cdk:105101500	1
cdk00591	Linoleic acid metabolism	1/468	32/7475	0.874241	0.999993	105064851	LOC105064851	cdk:105092804	1
cdk03410	Base excision repair	1/468	32/7475	0.874241	0.999993	105080199	PARP3	cdk:105093612	1
cdk05220	Chronic myeloid leukemia	3/468	78/7475	0.874789	0.999993	105066680/105083553/105061681	MECOM/GAB2/E2F3	cdk:105085966/cdk:105097558/cdk:105089193	3
cdk01521	EGFR tyrosine kinase inhibitor resistance	3/468	79/7475	0.880197	0.999993	105068250/105073903/105075052	IL6R/BCL2/IGF1	cdk:105089663/cdk:105088999/cdk:105097468	3
cdk04625	C-type lectin receptor signaling pathway	4/468	100/7475	0.880369	0.999993	105071586/105077723/105069522/105065428	KSR1/MAPK10/CALML4/LOC105065428	cdk:105088200/cdk:105091591/cdk:105093281/cdk:105106413	4
cdk05142	Chagas disease	4/468	100/7475	0.880369	0.999993	105069840/105077723/105079911/105082996	LOC105069840/MAPK10/BDKRB2/PLCB4	cdk:105090416/cdk:105091591/cdk:105095501/cdk:105101500	4
cdk04064	NF-kappa B signaling pathway	4/468	101/7475	0.885055	0.999993	105078516/105074303/105073903/105065428	CXCL12/PRKCQ/BCL2/LOC105065428	cdk:105084484/cdk:105091352/cdk:105088999/cdk:105106413	4
cdk00561	Glycerolipid metabolism	2/468	59/7475	0.892025	0.999993	105077809/105073974	PPAP2A/MGLL	cdk:105087144/cdk:105090112	2
cdk04061	Viral protein interaction with cytokine and cytokine receptor	3/468	83/7475	0.899807	0.999993	105078516/105068250/105077802	CXCL12/IL6R/IL6ST	cdk:105084484/cdk:105089663/cdk:105087138	3
cdk03030	DNA replication	1/468	36/7475	0.903016	0.999993	105074214	POLA1	cdk:105094648	1
cdk05171	Coronavirus disease - COVID-19	10/468	227/7475	0.910909	0.999993	105069840/105077723/105068250/105068596/105070023/105072340/105081270/105064867/105077802/105065428	LOC105069840/MAPK10/IL6R/LOC105068596/F13B/MASP1/AGTR1/RPL3L/IL6ST/LOC105065428	cdk:105090416/cdk:105091591/cdk:105089663/cdk:105106195/cdk:105090821/cdk:105085838/cdk:105089509/cdk:105099729/cdk:105087138/cdk:105106413	10
cdk05145	Toxoplasmosis	4/468	111/7475	0.923765	0.999993	105077723/105074668/105073903/105068949	MAPK10/HSPA2/BCL2/LAMC1	cdk:105091591/cdk:105086191/cdk:105088999/cdk:105096228	4
cdk04668	TNF signaling pathway	4/468	112/7475	0.926908	0.999993	105077723/105078560/105082021/105063046	MAPK10/MLKL/CREB5/CREB3L2	cdk:105091591/cdk:105094684/cdk:105095833/cdk:105091622	4
cdk04380	Osteoclast differentiation	4/468	113/7475	0.929935	0.999993	105077723/105066594/105083553/105065428	MAPK10/MITF/GAB2/LOC105065428	cdk:105091591/cdk:105095263/cdk:105097558/cdk:105106413	4
cdk05211	Renal cell carcinoma	2/468	68/7475	0.932579	0.999993	105075082/105069710	EGLN1/RAPGEF1	cdk:105102153/cdk:105085169	2
cdk03440	Homologous recombination	1/468	42/7475	0.934336	0.999993	105079612	RAD54B	cdk:105085753	1
cdk05133	Pertussis	2/468	70/7475	0.939387	0.999993	105077723/105069522	MAPK10/CALML4	cdk:105091591/cdk:105093281	2
cdk05150	Staphylococcus aureus infection	2/468	70/7475	0.939387	0.999993	105072340/105067238	MASP1/CFH	cdk:105085838/cdk:105100422	2
cdk00970	Aminoacyl-tRNA biosynthesis	1/468	44/7475	0.942345	0.999993	105075190	TARSL2	cdk:105093460	1
cdk03050	Proteasome	1/468	44/7475	0.942345	0.999993	105063945	PSMD12	cdk:105092316	1
cdk05204	Chemical carcinogenesis - DNA adducts	1/468	44/7475	0.942345	0.999993	105063655	LOC105063655	cdk:105085651	1
cdk04115	p53 signaling pathway	2/468	72/7475	0.94554	0.999993	105073903/105075052	BCL2/IGF1	cdk:105088999/cdk:105097468	2
cdk05144	Malaria	1/468	45/7475	0.945976	0.999993	105064344	THBS4	cdk:105084831	1
cdk03013	RNA transport	6/468	163/7475	0.947695	0.999993	105063342/105067582/105079562/105081839/105070886/105070487	LOC105063342/NUP210/RPP14/RPP30/EIF4G3/PABPC4L	cdk:105103019/cdk:105101678/cdk:105089805/cdk:105084222/cdk:105088861/cdk:105087074	6
cdk04672	Intestinal immune network for IgA production	1/468	46/7475	0.949379	0.999993	105078516	CXCL12	cdk:105084484	1
cdk05100	Bacterial invasion of epithelial cells	2/468	74/7475	0.951095	0.999993	105069302/105063150	ELMO1/CAV1	cdk:105085296/cdk:105085320	2
cdk05169	Epstein-Barr virus infection	7/468	186/7475	0.951677	0.999993	105080477/105077723/105073903/105061681/105063945/105065428/105069411	NEDD4/MAPK10/BCL2/E2F3/PSMD12/LOC105065428/SKP2	cdk:105088671/cdk:105091591/cdk:105088999/cdk:105089193/cdk:105092316/cdk:105106413/cdk:105086996	7
cdk04110	Cell cycle	4/468	122/7475	0.95248	0.999993	105082704/105066821/105061681/105069411	YWHAG/TFDP2/E2F3/SKP2	cdk:105089727/cdk:105086325/cdk:105089193/cdk:105086996	4
cdk04721	Synaptic vesicle cycle	2/468	75/7475	0.953666	0.999993	105072022/105071542	SYT1/SLC6A4	cdk:105084896/cdk:105088148	2
cdk03460	Fanconi anemia pathway	1/468	49/7475	0.958357	0.999993	105077129	REV3L	cdk:105099205	1
cdk00520	Amino sugar and nucleotide sugar metabolism	1/468	50/7475	0.960981	0.999993	105067752	HK2	cdk:105085304	1
cdk04979	Cholesterol metabolism	1/468	50/7475	0.960981	0.999993	105067419	ABCA1	cdk:105087915	1
cdk05167	Kaposi sarcoma-associated herpesvirus infection	6/468	173/7475	0.964523	0.999993	105077723/105067716/105069522/105061681/105077802/105065428	MAPK10/ANGPT2/CALML4/E2F3/IL6ST/LOC105065428	cdk:105091591/cdk:105084403/cdk:105093281/cdk:105089193/cdk:105087138/cdk:105106413	6
cdk04630	JAK-STAT signaling pathway	5/468	154/7475	0.968551	0.999993	105067049/105068250/105070877/105073903/105077802	FHL1/IL6R/GHR/BCL2/IL6ST	cdk:105103834/cdk:105089663/cdk:105106998/cdk:105088999/cdk:105087138	5
cdk05161	Hepatitis B	5/468	154/7475	0.968551	0.999993	105077723/105073903/105061681/105082021/105063046	MAPK10/BCL2/E2F3/CREB5/CREB3L2	cdk:105091591/cdk:105088999/cdk:105089193/cdk:105095833/cdk:105091622	5
cdk05135	Yersinia infection	4/468	132/7475	0.96959	0.999993	105077723/105065398/105082137/105069302	MAPK10/RPS6KA2/WIPF3/ELMO1	cdk:105091591/cdk:105086277/cdk:105095899/cdk:105085296	4
cdk04210	Apoptosis	4/468	133/7475	0.970941	0.999993	105077723/105073903/105080199/105075967	MAPK10/BCL2/PARP3/TUBA8	cdk:105091591/cdk:105088999/cdk:105093612/cdk:105100732	4
cdk04060	Cytokine-cytokine receptor interaction	10/468	263/7475	0.971782	0.999993	105078516/105068250/105066269/105061632/105070877/105082288/105075918/105077802/105070958/105067883	CXCL12/IL6R/TNFRSF19/BMP6/GHR/BMPR2/GDF11/IL6ST/TNFRSF8/BMPR1B	cdk:105084484/cdk:105089663/cdk:105096408/cdk:105100515/cdk:105106998/cdk:105098972/cdk:105086396/cdk:105087138/cdk:105107098/cdk:105089530	10
cdk00983	Drug metabolism - other enzymes	1/468	56/7475	0.973602	0.999993	105063655	LOC105063655	cdk:105085651	1
cdk05134	Legionellosis	1/468	56/7475	0.973602	0.999993	105074668	HSPA2	cdk:105086191	1
cdk05210	Colorectal cancer	2/468	86/7475	0.974629	0.999993	105077723/105073903	MAPK10/BCL2	cdk:105091591/cdk:105088999	2
cdk05016	Huntington disease	11/468	287/7475	0.975036	0.999993	105077723/105082771/105072973/105080896/105077810/105063945/105074921/105082996/105082021/105063046/105075967	MAPK10/LOC105082771/NDUFS1/GPX3/GPX8/PSMD12/DNAL1/PLCB4/CREB5/CREB3L2/TUBA8	cdk:105091591/cdk:105089718/cdk:105099258/cdk:105098466/cdk:105087146/cdk:105092316/cdk:105086123/cdk:105101500/cdk:105095833/cdk:105091622/cdk:105100732	11
cdk04612	Antigen processing and presentation	1/468	58/7475	0.976828	0.999993	105074668	HSPA2	cdk:105086191	1
cdk04141	Protein processing in endoplasmic reticulum	5/468	162/7475	0.977676	0.999993	105077723/105074668/105073903/105075138/105072703	MAPK10/HSPA2/BCL2/ERO1LB/UGGT2	cdk:105091591/cdk:105086191/cdk:105088999/cdk:105088842/cdk:105089234	5
cdk03015	mRNA surveillance pathway	2/468	89/7475	0.978523	0.999993	105065882/105070487	MSI2/PABPC4L	cdk:105097794/cdk:105087074	2
cdk05160	Hepatitis C	4/468	143/7475	0.981686	0.999993	105082704/105061681/105073019/105072737	YWHAG/E2F3/PPARA/CLDN19	cdk:105089727/cdk:105089193/cdk:105091841/cdk:105103355	4
cdk04622	RIG-I-like receptor signaling pathway	1/468	62/7475	0.982147	0.999993	105077723	MAPK10	cdk:105091591	1
cdk04621	NOD-like receptor signaling pathway	4/468	147/7475	0.984828	0.999993	105077723/105073903/105083497/105082996	MAPK10/BCL2/PANX1/PLCB4	cdk:105091591/cdk:105088999/cdk:105096544/cdk:105101500	4
cdk04218	Cellular senescence	4/468	148/7475	0.985529	0.999993	105063032/105069522/105081727/105061681	HIPK2/CALML4/BTRC/E2F3	cdk:105091640/cdk:105093281/cdk:105084335/cdk:105089193	4
cdk04662	B cell receptor signaling pathway	1/468	66/7475	0.986247	0.999993	105065428	LOC105065428	cdk:105106413	1
cdk05221	Acute myeloid leukemia	1/468	66/7475	0.986247	0.999993	105079620	RUNX1T1	cdk:105085729	1
cdk04062	Chemokine signaling pathway	5/468	174/7475	0.986851	0.999993	105066103/105081234/105078516/105069302/105082996	ADRBK2/ADCY2/CXCL12/ELMO1/PLCB4	cdk:105099520/cdk:105094039/cdk:105084484/cdk:105085296/cdk:105101500	5
cdk05162	Measles	3/468	125/7475	0.98696	0.999993	105077723/105074668/105073903	MAPK10/HSPA2/BCL2	cdk:105091591/cdk:105086191/cdk:105088999	3
cdk04660	T cell receptor signaling pathway	2/468	100/7475	0.988428	0.999993	105077723/105074303	MAPK10/PRKCQ	cdk:105091591/cdk:105091352	2
cdk04917	Prolactin signaling pathway	1/468	70/7475	0.989407	0.999993	105077723	MAPK10	cdk:105091591	1
cdk05170	Human immunodeficiency virus 1 infection	5/468	186/7475	0.992382	0.999993	105077723/105069522/105073903/105081727/105079300	MAPK10/CALML4/BCL2/BTRC/AP1S2	cdk:105091591/cdk:105093281/cdk:105088999/cdk:105084335/cdk:105094988	5
cdk01240	Biosynthesis of cofactors	3/468	136/7475	0.992632	0.999993	105065965/105069218/105072752	AK1/PKM/CTPS1	cdk:105092595/cdk:105087293/cdk:105103385	3
cdk04613	Neutrophil extracellular trap formation	3/468	138/7475	0.993367	0.999993	105063543/105065428/105082996	HDAC4/LOC105065428/PLCB4	cdk:105103240/cdk:105106413/cdk:105101500	3
cdk05322	Systemic lupus erythematosus	1/468	86/7475	0.996277	0.999993	105068596	LOC105068596	cdk:105106195	1
cdk04657	IL-17 signaling pathway	1/468	87/7475	0.996513	0.999993	105077723	MAPK10	cdk:105091591	1
cdk05014	Amyotrophic lateral sclerosis	11/468	342/7475	0.99659	0.999993	105082771/105067582/105072973/105080896/105082293/105077810/105073903/105063945/105074921/105065809/105075967	LOC105082771/NUP210/NDUFS1/GPX3/ALS2/GPX8/BCL2/PSMD12/DNAL1/GRIN2C/TUBA8	cdk:105089718/cdk:105101678/cdk:105099258/cdk:105098466/cdk:105098965/cdk:105087146/cdk:105088999/cdk:105092316/cdk:105086123/cdk:105104658/cdk:105100732	11
cdk05235	PD-L1 expression and PD-1 checkpoint pathway in cancer	1/468	88/7475	0.996734	0.999993	105074303	PRKCQ	cdk:105091352	1
cdk04620	Toll-like receptor signaling pathway	1/468	90/7475	0.997134	0.999993	105077723	MAPK10	cdk:105091591	1
cdk04640	Hematopoietic cell lineage	1/468	90/7475	0.997134	0.999993	105068250	IL6R	cdk:105089663	1
cdk04142	Lysosome	2/468	126/7475	0.997418	0.999993	105074853/105079300	PLA2G15/AP1S2	cdk:105088416/cdk:105094988	2
cdk00190	Oxidative phosphorylation	2/468	127/7475	0.997565	0.999993	105082771/105072973	LOC105082771/NDUFS1	cdk:105089718/cdk:105099258	2
cdk04650	Natural killer cell mediated cytotoxicity	1/468	94/7475	0.997795	0.999993	105065428	LOC105065428	cdk:105106413	1
cdk05166	Human T-cell leukemia virus 1 infection	5/468	215/7475	0.99808	0.999993	105077723/105081234/105061681/105082021/105063046	MAPK10/ADCY2/E2F3/CREB5/CREB3L2	cdk:105091591/cdk:105094039/cdk:105089193/cdk:105095833/cdk:105091622	5
cdk04145	Phagosome	2/468	133/7475	0.998289	0.999993	105064344/105075967	THBS4/TUBA8	cdk:105084831/cdk:105100732	2
cdk03040	Spliceosome	1/468	133/7475	0.99983	0.999993	105074668	HSPA2	cdk:105086191	1
cdk03010	Ribosome	1/468	139/7475	0.999885	0.999993	105064867	RPL3L	cdk:105099729	1
cdk05164	Influenza A	1/468	153/7475	0.999954	0.999993	105077162	KPNA5	cdk:105088334	1
cdk05168	Herpes simplex virus 1 infection	6/468	352/7475	0.999993	0.999993	105062011/105073903/105061780/105072618/105065428/105074311	ZNF354C/BCL2/ZNF662/ZNF568/LOC105065428/ZNF300	cdk:105100637/cdk:105088999/cdk:105084605/cdk:105101191/cdk:105106413/cdk:105098470	6

## Sheet: Signifciant
KEGGID	Description	GeneRatio	BgRatio	pvalue	padj	geneID	geneName	keggID	Count
cdk04020	Calcium signaling pathway	43/468	230/7475	4.81313e-11	1.41506e-08	105082851/105080178/105069517/105081365/105077171/novel.135/novel.136/105074295/105073583/105079504/105076866/105081234/105071896/105064017/105062620/105079764/105072897/105080703/105067005/105066317/105067142/novel.138/105075540/novel.1416/novel.137/105072689/105068664/105070011/105062044/105069522/105075360/105081467/105082757/105065479/105079911/105081270/105061997/105065809/105082996/10506518…	ATP2A1/TNNC1/CASQ1/AVPR1A/PLN/-/-/CAMK2A/MYLK2/CASQ2/RYR3/ADCY2/TNNC2/PLCD4/HRC/MYLK4/PDE1A/ATP2A2/ATP2B1/FLT1/CAMK2D/-/PTGER3/-/-/RET/EDNRA/CACNA1S/FGFR4/CALML4/CAMK2G/ASPH/PHKG1/FGF1/BDKRB2/AGTR1/FLT4/GRIN2C/PLCB4/P2RX5/PHKB/ADRA1D/DRD1	cdk:105102781/cdk:105093410/cdk:105100139/cdk:105089267/cdk:105088346/cdk:105090026/cdk:105096948/cdk:105098484/cdk:105100824/cdk:105089621/cdk:105090026/cdk:105094039/cdk:105087834/cdk:105096083/cdk:105102881/cdk:105086549/cdk:105098814/cdk:105102497/cdk:105094859/cdk:105086584/cdk:105089916/cdk:105096948/cdk:105096638/cdk:105104496/cdk:105096948/cdk:105092504/cdk:105091204/cdk:105090835/cdk:105…	43
cdk04261	Adrenergic signaling in cardiomyocytes	30/468	137/7475	9.27246e-10	1.36305e-07	105062378/105082851/105080178/105080603/105072924/105077171/105074295/105081234/105067825/105075087/105073438/105073272/105080703/105067005/105067142/novel.1416/105070011/105069522/105075360/105075952/105073903/105069516/105065021/105081270/105082492/105067328/105082996/105082021/105063046/105083064	CACNA2D1/ATP2A1/TNNC1/MYL2/MYL3/PLN/CAMK2A/ADCY2/SCN4B/AGT/RAPGEF4/CACNB1/ATP2A2/ATP2B1/CAMK2D/-/CACNA1S/CALML4/CAMK2G/ATP1B4/BCL2/LOC105069516/SCN1B/AGTR1/LOC105082492/TPM2/PLCB4/CREB5/CREB3L2/ADRA1D	cdk:105087345/cdk:105102781/cdk:105093410/cdk:105102482/cdk:105103584/cdk:105088346/cdk:105098484/cdk:105094039/cdk:105090178/cdk:105104282/cdk:105091096/cdk:105099052/cdk:105102497/cdk:105094859/cdk:105089916/cdk:105104496/cdk:105090835/cdk:105093281/cdk:105092453/cdk:105098894/cdk:105088999/cdk:105100141/cdk:105088091/cdk:105089509/cdk:105106562/cdk:105102294/cdk:105101500/cdk:105095833/cdk:105…	30
cdk05410	Hypertrophic cardiomyopathy	20/468	86/7475	2.18555e-07	2.14184e-05	105062378/105082851/105066270/105080178/105080603/105072924/105064047/105069840/105075087/105074901/105073272/105080703/105064024/105064244/105070011/105074263/105079157/105082492/105075052/105067328	CACNA2D1/ATP2A1/SGCG/TNNC1/MYL2/MYL3/DES/LOC105069840/AGT/SGCB/CACNB1/ATP2A2/PRKAG3/SGCA/CACNA1S/ITGA11/PRKAB2/LOC105082492/IGF1/TPM2	cdk:105087345/cdk:105102781/cdk:105096406/cdk:105093410/cdk:105102482/cdk:105103584/cdk:105096114/cdk:105090416/cdk:105104282/cdk:105099929/cdk:105099052/cdk:105102497/cdk:105096091/cdk:105104822/cdk:105090835/cdk:105087311/cdk:105089467/cdk:105106562/cdk:105097468/cdk:105102294	20
cdk04922	Glucagon signaling pathway	20/468	98/7475	2.01983e-06	0.000125421	105069592/105070647/105078805/105074295/105076175/105081234/105064024/105067142/105076580/105069522/105075360/105069218/105082757/105079157/105073019/105082996/105082021/105063046/105065140/105062760	PFKFB1/PYGM/FBP2/CAMK2A/PFKM/ADCY2/PRKAG3/CAMK2D/LDHA/CALML4/CAMK2G/PKM/PHKG1/PRKAB2/PPARA/PLCB4/CREB5/CREB3L2/PHKB/GYS1	cdk:105103537/cdk:105101558/cdk:105084694/cdk:105098484/cdk:105103800/cdk:105094039/cdk:105096091/cdk:105089916/cdk:105095329/cdk:105093281/cdk:105092453/cdk:105087293/cdk:105089705/cdk:105089467/cdk:105091841/cdk:105101500/cdk:105095833/cdk:105091622/cdk:105091170/cdk:105102888	20
cdk05414	Dilated cardiomyopathy	19/468	90/7475	2.13301e-06	0.000125421	105062378/105082851/105066270/105080178/105080603/105072924/105064047/105077171/105081234/105075087/105074901/105073272/105080703/105064244/105070011/105074263/105082492/105075052/105067328	CACNA2D1/ATP2A1/SGCG/TNNC1/MYL2/MYL3/DES/PLN/ADCY2/AGT/SGCB/CACNB1/ATP2A2/SGCA/CACNA1S/ITGA11/LOC105082492/IGF1/TPM2	cdk:105087345/cdk:105102781/cdk:105096406/cdk:105093410/cdk:105102482/cdk:105103584/cdk:105096114/cdk:105088346/cdk:105094039/cdk:105104282/cdk:105099929/cdk:105099052/cdk:105102497/cdk:105104822/cdk:105090835/cdk:105087311/cdk:105106562/cdk:105097468/cdk:105102294	19
cdk04022	cGMP-PKG signaling pathway	26/468	156/7475	3.57781e-06	0.000175313	105082851/105074785/105077171/105073583/105081869/105081234/105079764/105080703/105067005/105062274/novel.1416/105068664/105070011/105069522/105075952/105069516/105083343/105069370/105079911/105081270/105082492/105082996/105082021/105063046/105083064/105062284	ATP2A1/MEF2C/PLN/MYLK2/PRKG1/ADCY2/MYLK4/ATP2A2/ATP2B1/PDE3A/-/EDNRA/CACNA1S/CALML4/ATP1B4/LOC105069516/PDE2A/GUCY1B3/BDKRB2/AGTR1/LOC105082492/PLCB4/CREB5/CREB3L2/ADRA1D/KCNJ8	cdk:105102781/cdk:105099639/cdk:105088346/cdk:105100824/cdk:105085256/cdk:105094039/cdk:105086549/cdk:105102497/cdk:105094859/cdk:105096493/cdk:105104496/cdk:105091204/cdk:105090835/cdk:105093281/cdk:105098894/cdk:105100141/cdk:105096768/cdk:105101179/cdk:105095501/cdk:105089509/cdk:105106562/cdk:105101500/cdk:105095833/cdk:105091622/cdk:105096051/cdk:105096483	26
cdk04024	cAMP signaling pathway	31/468	212/7475	7.16998e-06	0.000301139	105082851/105077171/105068383/105072674/105074295/105077723/105081234/105073438/105080703/105067005/105067142/105071958/105062274/105062447/105065024/105075540/novel.1416/105068664/105070011/105069522/105075360/105075952/105069516/105062126/105073019/105075229/105065468/105065809/105082021/105063046/105062066	ATP2A1/PLN/PDE4A/ABCC4/CAMK2A/MAPK10/ADCY2/RAPGEF4/ATP2A2/ATP2B1/CAMK2D/EDN3/PDE3A/LIPE/FXYD1/PTGER3/-/EDNRA/CACNA1S/CALML4/CAMK2G/ATP1B4/LOC105069516/GLI1/PPARA/VIPR2/ARAP3/GRIN2C/CREB5/CREB3L2/DRD1	cdk:105102781/cdk:105088346/cdk:105087635/cdk:105089214/cdk:105098484/cdk:105091591/cdk:105094039/cdk:105091096/cdk:105102497/cdk:105094859/cdk:105089916/cdk:105095661/cdk:105096493/cdk:105090211/cdk:105088031/cdk:105096638/cdk:105104496/cdk:105091204/cdk:105090835/cdk:105093281/cdk:105092453/cdk:105098894/cdk:105100141/cdk:105100348/cdk:105091841/cdk:105101918/cdk:105090802/cdk:105104658/cdk:105…	31
cdk04066	HIF-1 signaling pathway	20/468	108/7475	9.63526e-06	0.000354096	105072074/105074295/105076175/105067752/105068250/105066317/105067142/105076580/105061993/105067716/105069653/105075360/105075082/105073903/105073437/105083269/105075052/105073643/105071266/105068648	ENO3/CAMK2A/PFKM/HK2/IL6R/FLT1/CAMK2D/LDHA/HMOX1/ANGPT2/ANGPT1/CAMK2G/EGLN1/BCL2/PDK1/LOC105083269/IGF1/ANGPT4/TEK/LOC105068648	cdk:105104769/cdk:105098484/cdk:105103800/cdk:105085304/cdk:105089663/cdk:105086584/cdk:105089916/cdk:105095329/cdk:105097386/cdk:105084403/cdk:105090509/cdk:105092453/cdk:105102153/cdk:105088999/cdk:105091095/cdk:105096538/cdk:105097468/cdk:105104308/cdk:105093613/cdk:105098219	20
cdk04260	Cardiac muscle contraction	16/468	77/7475	1.68305e-05	0.000549797	105062378/105082851/105080178/105080603/105072924/105079504/105082771/105073272/105062620/105080703/105070011/105075952/105069516/105081467/105082492/105067328	CACNA2D1/ATP2A1/TNNC1/MYL2/MYL3/CASQ2/LOC105082771/CACNB1/HRC/ATP2A2/CACNA1S/ATP1B4/LOC105069516/ASPH/LOC105082492/TPM2	cdk:105087345/cdk:105102781/cdk:105093410/cdk:105102482/cdk:105103584/cdk:105089621/cdk:105089718/cdk:105099052/cdk:105102881/cdk:105102497/cdk:105090835/cdk:105098894/cdk:105100141/cdk:105093932/cdk:105106562/cdk:105102294	16
cdk04360	Axon guidance	26/468	174/7475	2.695e-05	0.000792329	105071544/105072405/105074295/105080750/105080179/105078516/105063069/105063800/105067142/105078226/105082288/105076998/105075308/105071727/105075360/105064057/105082049/105076076/105075433/105081565/105079724/105069714/105070874/105067425/105067883/105077945	SSH2/ABLIM2/CAMK2A/ABLIM1/SEMA3G/CXCL12/PLXNA4/DPYSL2/CAMK2D/SEMA6B/BMPR2/SEMA6D/SLIT2/SEMA6C/CAMK2G/EPHA4/SEMA6A/L1CAM/SRGAP2/BOC/LRIG2/NTNG2/WNT4/SRGAP3/BMPR1B/EPHA3	cdk:105088151/cdk:105103346/cdk:105098484/cdk:105104755/cdk:105093421/cdk:105084484/cdk:105085397/cdk:105102322/cdk:105089916/cdk:105105321/cdk:105098972/cdk:105104912/cdk:105098377/cdk:105103234/cdk:105092453/cdk:105096126/cdk:105095363/cdk:105098724/cdk:105098615/cdk:105093207/cdk:105085918/cdk:105085171/cdk:105088869/cdk:105093145/cdk:105089530/cdk:105087762	26
cdk04925	Aldosterone synthesis and secretion	17/468	92/7475	4.60727e-05	0.0012314	105074295/105081234/105075087/105067005/105067142/105062447/novel.1416/105070011/105069522/105075360/105075952/105069516/105083343/105081270/105082996/105082021/105063046	CAMK2A/ADCY2/AGT/ATP2B1/CAMK2D/LIPE/-/CACNA1S/CALML4/CAMK2G/ATP1B4/LOC105069516/PDE2A/AGTR1/PLCB4/CREB5/CREB3L2	cdk:105098484/cdk:105094039/cdk:105104282/cdk:105094859/cdk:105089916/cdk:105090211/cdk:105104496/cdk:105090835/cdk:105093281/cdk:105092453/cdk:105098894/cdk:105100141/cdk:105096768/cdk:105089509/cdk:105101500/cdk:105095833/cdk:105091622	17
cdk04921	Oxytocin signaling pathway	22/468	147/7475	0.000108936	0.00266894	105062378/105074785/novel.135/novel.136/105074295/105073583/105081329/105076866/105081234/105073272/105079764/105064024/105067142/novel.138/novel.137/105070011/105075898/105069522/105075360/105069370/105079157/105082996	CACNA2D1/MEF2C/-/-/CAMK2A/MYLK2/KCNJ12/RYR3/ADCY2/CACNB1/MYLK4/PRKAG3/CAMK2D/-/-/CACNA1S/MYL6B/CALML4/CAMK2G/GUCY1B3/PRKAB2/PLCB4	cdk:105087345/cdk:105099639/cdk:105090026/cdk:105096948/cdk:105098484/cdk:105100824/cdk:105100600/cdk:105090026/cdk:105094039/cdk:105099052/cdk:105086549/cdk:105096091/cdk:105089916/cdk:105096948/cdk:105096948/cdk:105090835/cdk:105086374/cdk:105093281/cdk:105092453/cdk:105101179/cdk:105089467/cdk:105101500	22
cdk04924	Renin secretion	13/468	68/7475	0.000251706	0.00569242	105069840/105075087/105072897/105071958/105062274/105068664/105070011/105069522/105070771/105069370/105081270/105082996/105082122	LOC105069840/AGT/PDE1A/EDN3/PDE3A/EDNRA/CACNA1S/CALML4/PTGER4/GUCY1B3/AGTR1/PLCB4/AQP1	cdk:105090416/cdk:105104282/cdk:105098814/cdk:105095661/cdk:105096493/cdk:105091204/cdk:105090835/cdk:105093281/cdk:105106911/cdk:105101179/cdk:105089509/cdk:105101500/cdk:105095900	13
cdk04911	Insulin secretion	14/468	81/7475	0.000440087	0.00924184	105074295/105081234/105073438/105068179/105076593/105067142/105082564/105070011/105075360/105075952/105069516/105082996/105082021/105063046	CAMK2A/ADCY2/RAPGEF4/KCNN3/KCNJ11/CAMK2D/KCNN1/CACNA1S/CAMK2G/ATP1B4/LOC105069516/PLCB4/CREB5/CREB3L2	cdk:105098484/cdk:105094039/cdk:105091096/cdk:105089070/cdk:105086669/cdk:105089916/cdk:105101862/cdk:105090835/cdk:105092453/cdk:105098894/cdk:105100141/cdk:105101500/cdk:105095833/cdk:105091622	14
cdk04970	Salivary secretion	13/468	76/7475	0.000774477	0.0151797	novel.135/105076866/105065368/105081869/105081234/105067005/novel.1416/105069522/105075952/105069516/105069370/105082996/105083064	-/RYR3/LOC105065368/PRKG1/ADCY2/ATP2B1/-/CALML4/ATP1B4/LOC105069516/GUCY1B3/PLCB4/ADRA1D	cdk:105090026/cdk:105090026/cdk:105085612/cdk:105085256/cdk:105094039/cdk:105094859/cdk:105104496/cdk:105093281/cdk:105098894/cdk:105100141/cdk:105101179/cdk:105101500/cdk:105096051	13
cdk04340	Hedgehog signaling pathway	10/468	51/7475	0.00104844	0.0192651	105069242/105066103/105083954/105061949/105073903/105081727/105062126/105061774/105076644/105081565	KIF7/ADRBK2/DISP1/PTCH2/BCL2/BTRC/GLI1/HHATL/SCUBE2/BOC	cdk:105094672/cdk:105099520/cdk:105099889/cdk:105090882/cdk:105088999/cdk:105084335/cdk:105100348/cdk:105084612/cdk:105093991/cdk:105093207	10
cdk04931	Insulin resistance	16/468	110/7475	0.00126668	0.0207246	105070647/105081834/105063159/105077723/105075087/105077487/105065398/105082862/105067635/105064024/105074303/105079157/105073019/105082021/105063046/105062760	PYGM/PPP1R3C/PPP1R3A/MAPK10/AGT/SLC2A4/RPS6KA2/MLXIPL/PPP1R3B/PRKAG3/PRKCQ/PRKAB2/PPARA/CREB5/CREB3L2/GYS1	cdk:105101558/cdk:105084226/cdk:105085313/cdk:105091591/cdk:105104282/cdk:105103041/cdk:105086277/cdk:105089730/cdk:105102349/cdk:105096091/cdk:105091352/cdk:105089467/cdk:105091841/cdk:105095833/cdk:105091622/cdk:105102888	16
cdk04371	Apelin signaling pathway	18/468	131/7475	0.00126885	0.0207246	105074785/105080603/105072924/novel.135/novel.136/105073583/105076866/105081234/105079764/105064024/105063543/novel.138/105062447/novel.137/105069522/105079157/105081270/105082996	MEF2C/MYL2/MYL3/-/-/MYLK2/RYR3/ADCY2/MYLK4/PRKAG3/HDAC4/-/LIPE/-/CALML4/PRKAB2/AGTR1/PLCB4	cdk:105099639/cdk:105102482/cdk:105103584/cdk:105090026/cdk:105096948/cdk:105100824/cdk:105090026/cdk:105094039/cdk:105086549/cdk:105096091/cdk:105103240/cdk:105096948/cdk:105090211/cdk:105096948/cdk:105093281/cdk:105089467/cdk:105089509/cdk:105101500	18
cdk04910	Insulin signaling pathway	18/468	133/7475	0.00151293	0.0234107	105070647/105081805/105081834/105063159/105079025/105078805/105077723/105067752/105077487/105067635/105064024/105062447/105069522/105082757/105079157/105065140/105062760/105069710	PYGM/SORBS1/PPP1R3C/PPP1R3A/RHOQ/FBP2/MAPK10/HK2/SLC2A4/PPP1R3B/PRKAG3/LIPE/CALML4/PHKG1/PRKAB2/PHKB/GYS1/RAPGEF1	cdk:105101558/cdk:105084258/cdk:105084226/cdk:105085313/cdk:105103571/cdk:105084694/cdk:105091591/cdk:105085304/cdk:105103041/cdk:105102349/cdk:105096091/cdk:105090211/cdk:105093281/cdk:105089705/cdk:105089467/cdk:105091170/cdk:105102888/cdk:105085169	18
cdk05412	Arrhythmogenic right ventricular cardiomyopathy	12/468	74/7475	0.00196974	0.0289552	105062378/105082851/105075119/105066270/105064047/105074901/105073272/105070307/105080703/105064244/105070011/105074263	CACNA2D1/ATP2A1/ACTN2/SGCG/DES/SGCB/CACNB1/LOC105070307/ATP2A2/SGCA/CACNA1S/ITGA11	cdk:105087345/cdk:105102781/cdk:105088822/cdk:105096406/cdk:105096114/cdk:105099929/cdk:105099052/cdk:105104454/cdk:105102497/cdk:105104822/cdk:105090835/cdk:105087311	12
cdk00500	Starch and sucrose metabolism	7/468	31/7475	0.00254152	0.0355813	105070647/105065368/105066601/105067752/105065350/105083313/105062760	PYGM/LOC105065368/GBE1/HK2/AGL/PGM2L1/GYS1	cdk:105101558/cdk:105085612/cdk:105087811/cdk:105085304/cdk:105085047/cdk:105097026/cdk:105102888	7
cdk04713	Circadian entrainment	14/468	97/7475	0.00269337	0.0359933	novel.135/novel.136/105074295/105076866/105081869/105081234/105067142/novel.138/novel.137/105069522/105075360/105069370/105065809/105082996	-/-/CAMK2A/RYR3/PRKG1/ADCY2/CAMK2D/-/-/CALML4/CAMK2G/GUCY1B3/GRIN2C/PLCB4	cdk:105090026/cdk:105096948/cdk:105098484/cdk:105090026/cdk:105085256/cdk:105094039/cdk:105089916/cdk:105096948/cdk:105096948/cdk:105093281/cdk:105092453/cdk:105101179/cdk:105104658/cdk:105101500	14
cdk04919	Thyroid hormone signaling pathway	16/468	119/7475	0.00290441	0.0363513	105082851/105068045/105077171/105076175/105064017/105080703/105083838/105075952/105069516/105066706/105069770/105082492/105070874/105082996/105073246/105071872	ATP2A1/RXRG/PLN/PFKM/PLCD4/ATP2A2/RCAN2/ATP1B4/LOC105069516/MED12L/NOTCH1/LOC105082492/WNT4/PLCB4/THRA/NCOA3	cdk:105102781/cdk:105092711/cdk:105088346/cdk:105103800/cdk:105096083/cdk:105102497/cdk:105101203/cdk:105098894/cdk:105100141/cdk:105094711/cdk:105105795/cdk:105106562/cdk:105088869/cdk:105101500/cdk:105099028/cdk:105087857	16
cdk04974	Protein digestion and absorption	14/468	98/7475	0.00296746	0.0363513	105064107/105079015/105077922/105082734/105064077/105075568/105062082/105075952/105069516/105065366/105070761/105068616/105066898/105067390	COL4A3/SLC3A1/COL8A1/ELN/COL4A4/COL24A1/COL23A1/ATP1B4/LOC105069516/COL11A1/COL27A1/COL5A1/COL4A1/COL15A1	cdk:105088300/cdk:105103561/cdk:105087736/cdk:105089679/cdk:105088289/cdk:105095062/cdk:105099616/cdk:105098894/cdk:105100141/cdk:105084848/cdk:105103773/cdk:105106307/cdk:105094080/cdk:105086893	14
