# Supplementary material for: Transcriptome analysis to identify candidate genes related to mammary gland development of Bactrian camel (Camelus bactrianus)
Source: Front Vet Sci. 2023 Jun 5;10:1196950. doi: 10.3389/fvets.2023.1196950 (PMC10277799; doi:10.3389/fvets.2023.1196950)
Supplement: Supplementary file 10 [file Table_10.XLSX]

## Sheet: UPkegg_KEGGenrich
KEGGID	Description	GeneRatio	BgRatio	pvalue	padj	geneID	geneName	keggID	Count
cdk04530	Tight junction	25/454	159/7475	9.35e-06	0.00173043	105082730/105082731/105077486/105078197/105071711/105071048/105070264/105065681/105073498/105081122/105078147/105080970/105065567/105066689/105075899/105072609/105064403/105065649/105078261/105072673/105067572/105080470/105063144/105067641/105083695	CLDN3/CLDN4/CLDN7/LOC105078197/CGN/PRKCZ/CLDN8/SLC9A3R1/MARVELD3/IGSF5/MICALL2/EPB41L4B/ACTG1/PRKCI/MYL6/PPP2R2B/OCLN/LLGL2/CRB3/CLDN10/ARPC4/CGNL1/CFTR/CLDN23/DLG3	cdk:105089676/cdk:105089677/cdk:105103042/cdk:105102649/cdk:105103221/cdk:105105552/cdk:105086791/cdk:105104615/cdk:105088377/cdk:105099562/cdk:105105871/cdk:105087932/cdk:105105716/cdk:105085957/cdk:105086375/cdk:105097761/cdk:105084770/cdk:105104646/cdk:105091792/cdk:105089215/cdk:105093134/cdk:105088663/cdk:105085325/cdk:105102353/cdk:105087977	25
cdk00100	Steroid biosynthesis	8/454	20/7475	1.15e-05	0.00173043	105079739/105070047/105078647/105079388/105068038/105082932/105066413/105070372	MSMO1/NSDHL/SC5D/EBP/HSD17B7/SQLE/DHCR24/DHCR7	cdk:105087398/cdk:105104051/cdk:105097554/cdk:105103312/cdk:105092702/cdk:105096439/cdk:105092825/cdk:105104565	8
cdk05323	Rheumatoid arthritis	16/454	88/7475	6.55e-05	0.00659272	105079727/105076024/105077504/105078311/novel.1265/105064068/105067594/105064248/105064286/105070721/105063042/105072137/105080430/105064250/105081283/105070354	TLR2/ATP6V1C2/TNFSF13/ACP5/-/ATP6V0B/MMP3/LOC105064248/CCL5/TLR4/ATP6V0A4/IL1B/LOC105080430/LOC105064250/CCL2/TCIRG1	cdk:105099662/cdk:105091247/cdk:105103021/cdk:105087593/cdk:116158247/cdk:105090899/cdk:105087168/cdk:105101412/cdk:105097869/cdk:105104576/cdk:105091627/cdk:105093155/cdk:105091368/cdk:105101414/cdk:105088228/cdk:105104407	16
cdk04310	Wnt signaling pathway	19/454	227/7475	0.000102829	0.00776357	105079727/105064175/105078048/105082187/novel.1118/105062635/105075432/105067594/105071342/105061888/105074366/105070518/105070721/105073831/105070871/105071562/105062840/105078497/105061757/105075906/105061728/105070868/105068194/105072137/105069102/105071021/105074040/105081283/105069142	WIF1/FZD4/FZD3/CAMK2A/MAPK10/CCND3/CTNNBIP1/CAMK2D/SFRP5/MMP7/DKK2/CAMK2G/BTRC/CXXC4/LOC105066878/SFRP4/WNT4/PLCB4/SERPINF1	cdk:105099662/cdk:105101337/cdk:105101649/cdk:105098117/cdk:105101649/cdk:105100205/cdk:105098613/cdk:105087168/cdk:105105589/cdk:105095942/cdk:105098746/cdk:105094031/cdk:105104576/cdk:105104975/cdk:105088872/cdk:105088173/cdk:105093321/cdk:105091461/cdk:105084626/cdk:105086380/cdk:105090692/cdk:105088875/cdk:105089313/cdk:105093155/cdk:105094716/cdk:105104718/cdk:105087438/cdk:105088228/cdk:105…	19
cdk04620	Toll-like receptor signaling pathway	15/454	90/7475	0.00030126	0.0181961	105077707/105073481/105079727/105064293/105082208/105069905/105064175/105074960/105066195/105075432/105064286/105070721/105061728/105072137/105082299	SPP1/LBP/TLR2/LOC105064293/CD14/IRF7/MAPK13/TLR6/LY96/IKBKE/CCL5/TLR4/MYD88/IL1B/CASP8	cdk:105091573/cdk:105085010/cdk:105099662/cdk:105097863/cdk:105098101/cdk:105105431/cdk:105101337/cdk:105089347/cdk:105088547/cdk:105098613/cdk:105097869/cdk:105104576/cdk:105090692/cdk:105093155/cdk:105099181	15
cdk05152	Tuberculosis	21/454	158/7475	0.000540888	0.0272247	105073481/105068021/105065623/105076170/105079727/105082208/105064175/105074960/105064068/105064248/105070235/105071584/105070721/105063042/105061728/105072137/105082299/105070634/105064250/105082773/105070354	LBP/FCGR2B/SPHK1/VDR/TLR2/CD14/MAPK13/TLR6/ATP6V0B/LOC105064248/IL10RB/NOS2/TLR4/ATP6V0A4/MYD88/IL1B/CASP8/BAD/LOC105064250/ITGAM/TCIRG1	cdk:105085010/cdk:105092686/cdk:105092188/cdk:105103804/cdk:105099662/cdk:105098101/cdk:105101337/cdk:105089347/cdk:105090899/cdk:105101412/cdk:105089870/cdk:105088198/cdk:105104576/cdk:105091627/cdk:105090692/cdk:105093155/cdk:105099181/cdk:105101547/cdk:105101414/cdk:105089721/cdk:105104407	21
cdk04145	Phagosome	18/454	133/7475	0.00107159	0.0462316	105068021/105079727/105076024/105067393/105082208/105065567/105074960/105064068/novel.378/105064248/105069802/105070721/105075333/105063042/105071442/105064250/105082773/105070354	FCGR2B/TLR2/ATP6V1C2/SEC61B/CD14/ACTG1/TLR6/ATP6V0B/-/LOC105064248/ITGB3/TLR4/SFTPD/ATP6V0A4/TUBB6/LOC105064250/ITGAM/TCIRG1	cdk:105092686/cdk:105099662/cdk:105091247/cdk:105086889/cdk:105098101/cdk:105105716/cdk:105089347/cdk:105090899/cdk:105104206/cdk:105101412/cdk:105090426/cdk:105104576/cdk:105092421/cdk:105091627/cdk:105105106/cdk:105101414/cdk:105089721/cdk:105104407	18
cdk05134	Legionellosis	10/454	56/7475	0.00176015	0.0664458	105079727/105082208/novel.1265/105082774/105070721/105061728/105072137/105082299/105080430/105082773	TLR2/CD14/-/LOC105082774/TLR4/MYD88/IL1B/CASP8/LOC105080430/ITGAM	cdk:105099662/cdk:105098101/cdk:116158247/cdk:105089723/cdk:105104576/cdk:105090692/cdk:105093155/cdk:105099181/cdk:105091368/cdk:105089721	10
cdk04514	Cell adhesion molecules	18/454	142/7475	0.00227459	0.0763252	105082730/105082731/105077486/105076320/105070264/105078061/105074863/105072712/novel.378/105064403/105062714/105064248/105072673/105079436/105067641/105072260/105064250/105082773	CLDN3/CLDN4/CLDN7/LOC105076320/CLDN8/ICOSLG/CDH1/PTPRF/-/OCLN/PVRL2/LOC105064248/CLDN10/CD2/CLDN23/CD8A/LOC105064250/ITGAM	cdk:105089676/cdk:105089677/cdk:105103042/cdk:105100997/cdk:105086791/cdk:105103993/cdk:105088409/cdk:105090904/cdk:105104206/cdk:105084770/cdk:105095468/cdk:105101412/cdk:105089215/cdk:105089613/cdk:105102353/cdk:105104175/cdk:105101414/cdk:105089721	18
cdk05142	Chagas disease	14/454	100/7475	0.0027196	0.0768548	105079727/105064175/105074960/105072609/105071584/105064286/105070721/105070871/105061728/105070868/105072137/105082299/105067821/105081283	TLR2/MAPK13/TLR6/PPP2R2B/NOS2/CCL5/TLR4/C1QA/MYD88/C1QB/IL1B/CASP8/CD3E/CCL2	cdk:105099662/cdk:105101337/cdk:105089347/cdk:105097761/cdk:105088198/cdk:105097869/cdk:105104576/cdk:105088872/cdk:105090692/cdk:105088875/cdk:105093155/cdk:105099181/cdk:105090174/cdk:105088228	14
cdk04640	Hematopoietic cell lineage	13/454	90/7475	0.00288311	0.0768548	105077673/105082208/105075452/105064248/105069802/105071113/105079436/105076509/105072137/105072260/105067821/105064250/105082773	KIT/CD14/CD55/LOC105064248/ITGB3/CD9/CD2/CD44/IL1B/CD8A/CD3E/LOC105064250/ITGAM	cdk:105091541/cdk:105098101/cdk:105098601/cdk:105101412/cdk:105090426/cdk:105098229/cdk:105089613/cdk:105106811/cdk:105093155/cdk:105104175/cdk:105090174/cdk:105101414/cdk:105089721	13
cdk05133	Pertussis	11/454	70/7475	0.00305383	0.0768548	105082208/105064175/105066195/105082774/105071584/105070721/105070871/105061728/105070868/105072137/105082773	CD14/MAPK13/LY96/LOC105082774/NOS2/TLR4/C1QA/MYD88/C1QB/IL1B/ITGAM	cdk:105098101/cdk:105101337/cdk:105088547/cdk:105089723/cdk:105088198/cdk:105104576/cdk:105088872/cdk:105090692/cdk:105088875/cdk:105093155/cdk:105089721	11
cdk00601	Glycosphingolipid biosynthesis - lacto and neolacto series	6/454	27/7475	0.00481347	0.111821	105069746/105061626/105081587/105069546/105078745/105082559	LOC105069746/LOC105061626/B4GALT4/B4GALT3/B4GALT1/B3GNT3	cdk:105105838/cdk:105101211/cdk:105090333/cdk:105100111/cdk:105085573/cdk:105101856	6
cdk05340	Primary immunodeficiency	7/454	36/7475	0.00521688	0.112535	105075667/105069321/105078059/105066766/105071917/105072260/105067821	UNG/LOC105069321/AIRE/LCK/ADA/CD8A/CD3E	cdk:105105356/cdk:105095287/cdk:105103994/cdk:105085793/cdk:105087109/cdk:105104175/cdk:105090174	7
cdk05145	Toxoplasmosis	14/454	111/7475	0.00704008	0.14174	105079727/105064175/105066195/105064248/105070235/105068472/105069029/105071584/105070721/105071376/105061728/105082299/105070634/105064250	TLR2/MAPK13/LY96/LOC105064248/IL10RB/BIRC7/LAMC2/NOS2/TLR4/LAMA3/MYD88/CASP8/BAD/LOC105064250	cdk:105099662/cdk:105101337/cdk:105088547/cdk:105101412/cdk:105089870/cdk:105095703/cdk:105096227/cdk:105088198/cdk:105104576/cdk:105086476/cdk:105090692/cdk:105099181/cdk:105101547/cdk:105101414	14
cdk04064	NF-kappa B signaling pathway	13/454	101/7475	0.00781186	0.147449	105073481/105064293/105082208/novel.1265/105066195/105078165/105065425/105070721/105066766/105061728/105072137/105080430/105081485	LBP/LOC105064293/CD14/-/LY96/GADD45B/GADD45G/TLR4/LCK/MYD88/IL1B/LOC105080430/LYN	cdk:105085010/cdk:105097863/cdk:105098101/cdk:116158247/cdk:105088547/cdk:105103609/cdk:105086406/cdk:105104576/cdk:105085793/cdk:105090692/cdk:105093155/cdk:105091368/cdk:105097055	13
cdk04623	Cytosolic DNA-sensing pathway	8/454	50/7475	0.00980098	0.174112	105064293/105069905/105082187/105075432/105082774/105066249/105064286/105072137	LOC105064293/IRF7/TMEM173/IKBKE/LOC105082774/LOC105066249/CCL5/IL1B	cdk:105097863/cdk:105105431/cdk:105098117/cdk:105098613/cdk:105089723/cdk:105086579/cdk:105097869/cdk:105093155	8
cdk05164	Influenza A	17/454	153/7475	0.0111788	0.18119	105069905/105078048/105083774/105065567/novel.1118/105075432/105062990/105082774/105064248/105064286/105070721/105067826/105061728/105072137/105082299/105064250/105081283	IRF7/TMPRSS2/CCND3/ACTG1/-/IKBKE/SLC25A5/LOC105082774/LOC105064248/CCL5/TLR4/TMPRSS4/MYD88/IL1B/CASP8/LOC105064250/CCL2	cdk:105105431/cdk:105101649/cdk:105086756/cdk:105105716/cdk:105101649/cdk:105098613/cdk:105093951/cdk:105089723/cdk:105101412/cdk:105097869/cdk:105104576/cdk:105090179/cdk:105090692/cdk:105093155/cdk:105099181/cdk:105101414/cdk:105088228	17
cdk03410	Base excision repair	6/454	32/7475	0.0113994	0.18119	105083370/105075667/105065753/105080541/105063729/105067739	NEIL2/UNG/MPG/POLD2/POLE/POLE4	cdk:105101910/cdk:105105356/cdk:105098412/cdk:105092328/cdk:105104087/cdk:105085173	6
cdk00512	Mucin type O-glycan biosynthesis	6/454	33/7475	0.0132381	0.199895	105081963/105075522/105067290/105067389/105065618/105082559	GALNT3/ST6GALNAC3/GCNT1/GALNT12/ST6GALNAC2/B3GNT3	cdk:105091049/cdk:105096656/cdk:105087407/cdk:105086895/cdk:105092180/cdk:105101856	6
cdk05417	Lipid and atherosclerosis	20/454	196/7475	0.0152918	0.218224	105073481/105079727/105082208/105069905/105064175/novel.1265/105074960/105066195/105075432/105067594/105082774/105064286/105070721/105061728/105072137/105082299/105080430/105070634/105081283/105081485	LBP/TLR2/CD14/IRF7/MAPK13/-/TLR6/LY96/IKBKE/MMP3/LOC105082774/CCL5/TLR4/MYD88/IL1B/CASP8/LOC105080430/BAD/CCL2/LYN	cdk:105085010/cdk:105099662/cdk:105098101/cdk:105105431/cdk:105101337/cdk:116158247/cdk:105089347/cdk:105088547/cdk:105098613/cdk:105087168/cdk:105089723/cdk:105097869/cdk:105104576/cdk:105090692/cdk:105093155/cdk:105099181/cdk:105091368/cdk:105101547/cdk:105088228/cdk:105097055	20
cdk04621	NOD-like receptor signaling pathway	16/454	147/7475	0.0163256	0.218224	105069905/105064175/novel.1265/105067588/105082187/novel.533/105075432/105082774/105064286/105070721/105068296/105061728/105072137/105082299/105080430/105081283	IRF7/MAPK13/-/LOC105067588/TMEM173/-/IKBKE/LOC105082774/CCL5/TLR4/PKN1/MYD88/IL1B/CASP8/LOC105080430/CCL2	cdk:105105431/cdk:105101337/cdk:116158247/cdk:105100419/cdk:105098117/cdk:116149219/cdk:105098613/cdk:105089723/cdk:105097869/cdk:105104576/cdk:105105969/cdk:105090692/cdk:105093155/cdk:105099181/cdk:105091368/cdk:105088228	16
cdk04670	Leukocyte transendothelial migration	13/454	111/7475	0.0166197	0.218224	105082730/105082731/105077486/105070264/105064175/105065567/105063850/105064403/105072504/105072673/105080540/105067641/105082773	CLDN3/CLDN4/CLDN7/CLDN8/MAPK13/ACTG1/PTK2B/OCLN/MYL5/CLDN10/MYL7/CLDN23/ITGAM	cdk:105089676/cdk:105089677/cdk:105103042/cdk:105086791/cdk:105101337/cdk:105105716/cdk:105102240/cdk:105084770/cdk:105100801/cdk:105089215/cdk:105092329/cdk:105102353/cdk:105089721	13
cdk00350	Tyrosine metabolism	6/454	36/7475	0.0199791	0.244243	105072853/105070538/105082310/105070385/105082336/105069340	LOC105072853/COMT/LOC105082310/TH/LOC105082336/MIF	cdk:105090941/cdk:105106445/cdk:105099170/cdk:105106406/cdk:105099169/cdk:105095204	6
cdk04142	Lysosome	14/454	126/7475	0.0202188	0.244243	105064772/105071799/105065179/105078311/105067243/105074247/105064068/105070700/105063042/105062056/105068330/105070824/105070354/105076128	SLC17A5/CTSZ/CTNS/ACP5/AP1S1/LITAF/ATP6V0B/CTSW/ATP6V0A4/CLTB/DNASE2/ARSA/TCIRG1/LOC105076128	cdk:105099806/cdk:105095690/cdk:105095753/cdk:105087593/cdk:105092392/cdk:105089040/cdk:105090899/cdk:105102582/cdk:105091627/cdk:105099571/cdk:105100754/cdk:105106150/cdk:105104407/cdk:105087559	14
cdk04146	Peroxisome	10/454	81/7475	0.0241069	0.27873	105063890/105080734/105073088/105061727/105075042/105068177/105077014/105071584/105076473/105078272	XDH/ACSL5/SLC25A17/ACAA1/ABCD4/PMVK/SLC27A2/NOS2/PEX16/PEX11G	cdk:105095605/cdk:105091694/cdk:105091916/cdk:105090693/cdk:105086110/cdk:105089049/cdk:105104702/cdk:105088198/cdk:105106856/cdk:105087557	10
cdk05150	Staphylococcus aureus infection	9/454	70/7475	0.0249196	0.27873	105068021/105079328/novel.533/105064248/105070871/105070868/105074040/105064250/105082773	FCGR2B/LOC105079328/-/LOC105064248/C1QA/C1QB/LOC105074040/LOC105064250/ITGAM	cdk:105092686/cdk:105094057/cdk:116149219/cdk:105101412/cdk:105088872/cdk:105088875/cdk:105087438/cdk:105101414/cdk:105089721	9
cdk05140	Leishmaniasis	9/454	72/7475	0.0293394	0.314033	105079727/105064175/105064248/105071584/105070721/105061728/105072137/105064250/105082773	TLR2/MAPK13/LOC105064248/NOS2/TLR4/MYD88/IL1B/LOC105064250/ITGAM	cdk:105099662/cdk:105101337/cdk:105101412/cdk:105088198/cdk:105104576/cdk:105090692/cdk:105093155/cdk:105101414/cdk:105089721	9
cdk00270	Cysteine and methionine metabolism	7/454	50/7475	0.0301554	0.314033	105072853/105075542/105081182/105073532/105078063/105073159/novel.270	LOC105072853/CTH/SMS/GSS/CBS/MPST/-	cdk:105090941/cdk:105096636/cdk:105105052/cdk:105084955/cdk:105105848/cdk:105101575/cdk:105085435	7
cdk05169	Epstein-Barr virus infection	18/454	186/7475	0.0331511	0.32342	105079727/105069905/105064175/105083826/105083774/105078165/105075432/105065425/novel.378/105071342/105064248/105061728/105076509/105082299/105067821/105064250/105080915/105081485	TLR2/IRF7/MAPK13/NFKBIE/CCND3/GADD45B/IKBKE/GADD45G/-/ISG15/LOC105064248/MYD88/CD44/CASP8/CD3E/LOC105064250/SAP30L/LYN	cdk:105099662/cdk:105105431/cdk:105101337/cdk:105088640/cdk:105086756/cdk:105103609/cdk:105098613/cdk:105086406/cdk:105104206/cdk:105105589/cdk:105101412/cdk:105090692/cdk:105106811/cdk:105099181/cdk:105090174/cdk:105101414/cdk:105095153/cdk:105097055	18
cdk00600	Sphingolipid metabolism	7/454	51/7475	0.0331987	0.32342	105065623/105078096/105083946/105066083/105067940/105063397/105070824	SPHK1/PPAP2C/DEGS1/GAL3ST1/SGMS2/SPTLC2/ARSA	cdk:105092188/cdk:105093401/cdk:105099817/cdk:105099440/cdk:105105285/cdk:105086060/cdk:105106150	7
cdk04657	IL-17 signaling pathway	10/454	87/7475	0.0372883	0.351908	105066015/105064175/novel.1265/105075432/105069870/105067594/105072137/105082299/105080430/105081283	LCN2/MAPK13/-/IKBKE/IL17B/MMP3/IL1B/CASP8/LOC105080430/CCL2	cdk:105092582/cdk:105101337/cdk:116158247/cdk:105098613/cdk:105097036/cdk:105087168/cdk:105093155/cdk:105099181/cdk:105091368/cdk:105088228	10
cdk03010	Ribosome	14/454	139/7475	0.042248	0.386633	105062635/105061888/105074366/105070518/105073831/105071562/105062840/105078497/105061757/105075906/105068194/105069102/105071021/105069142	RPL13A/RPS6/RPL28/RPS7/RPL8/RPL23A/RPS16/RPL36AL/RPL14/RPS26/RPS27/RPS17/RPL22/LOC105069142	cdk:105100205/cdk:105095942/cdk:105098746/cdk:105094031/cdk:105104975/cdk:105088173/cdk:105093321/cdk:105091461/cdk:105084626/cdk:105086380/cdk:105089313/cdk:105094716/cdk:105104718/cdk:105092229	14
cdk05165	Human papillomavirus infection	27/454	321/7475	0.0520697	0.457536	105077707/105071048/105065681/105076024/105079117/105083774/105066689/105072609/105075432/105064068/novel.1472/105076770/novel.378/105071342/105065649/105078261/105069029/105076083/105069802/105071376/105063042/105073864/105083695/105080585/105082299/105070634/105070354	SPP1/PRKCZ/SLC9A3R1/ATP6V1C2/FZD3/CCND3/PRKCI/PPP2R2B/IKBKE/ATP6V0B/-/CREB3L1/-/ISG15/LLGL2/CRB3/LAMC2/BCAP31/ITGB3/LAMA3/ATP6V0A4/COL6A5/DLG3/OASL/CASP8/BAD/TCIRG1	cdk:105091573/cdk:105105552/cdk:105104615/cdk:105091247/cdk:105102079/cdk:105086756/cdk:105085957/cdk:105097761/cdk:105098613/cdk:105090899/cdk:105087190/cdk:105106926/cdk:105104206/cdk:105105589/cdk:105104646/cdk:105091792/cdk:105096227/cdk:105098705/cdk:105090426/cdk:105086476/cdk:105091627/cdk:105088770/cdk:105087977/cdk:105101980/cdk:105099181/cdk:105101547/cdk:105104407	27
cdk05144	Malaria	6/454	45/7475	0.0530257	0.457536	105079727/105062208/105070721/105061728/105072137/105081283	TLR2/LOC105062208/TLR4/MYD88/IL1B/CCL2	cdk:105099662/cdk:105094219/cdk:105104576/cdk:105090692/cdk:105093155/cdk:105088228	6
cdk04672	Intestinal immune network for IgA production	6/454	46/7475	0.0579993	0.472794	105075423/105077837/105078061/105077504/105064248/105064250	PIGR/CCL28/ICOSLG/TNFSF13/LOC105064248/LOC105064250	cdk:105098607/cdk:105107092/cdk:105103993/cdk:105103021/cdk:105101412/cdk:105101414	6
cdk00533	Glycosaminoglycan biosynthesis - keratan sulfate	3/454	15/7475	0.0586843	0.472794	105081587/105069546/105078745	B4GALT4/B4GALT3/B4GALT1	cdk:105090333/cdk:105100111/cdk:105085573	3
cdk05132	Salmonella infection	21/454	241/7475	0.0594907	0.472794	105079727/105083612/105082208/105064175/105062585/105067588/105065567/105062722/105074960/105066195/105082774/105072504/105078337/105070721/105067572/105080540/105068296/105061728/105072137/105082299/105071442	TLR2/PAK1/CD14/MAPK13/CYTH2/LOC105067588/ACTG1/KLC3/TLR6/LY96/LOC105082774/MYL5/LOC105078337/TLR4/ARPC4/MYL7/PKN1/MYD88/IL1B/CASP8/TUBB6	cdk:105099662/cdk:105097456/cdk:105098101/cdk:105101337/cdk:105098940/cdk:105100419/cdk:105105716/cdk:105095455/cdk:105089347/cdk:105088547/cdk:105089723/cdk:105100801/cdk:105087624/cdk:105104576/cdk:105093134/cdk:105092329/cdk:105105969/cdk:105090692/cdk:105093155/cdk:105099181/cdk:105105106	21
cdk04062	Chemokine signaling pathway	16/454	174/7475	0.0628809	0.486924	105082946/105071048/105077837/105064293/105083612/novel.1265/105066399/105075492/105068068/105063850/105064286/105065419/105080430/105070634/105081283/105081485	ADCY8/PRKCZ/CCL28/LOC105064293/PAK1/-/CXCL16/LOC105075492/XCL1/PTK2B/CCL5/SHC3/LOC105080430/BAD/CCL2/LYN	cdk:105096450/cdk:105105552/cdk:105107092/cdk:105097863/cdk:105097456/cdk:116158247/cdk:105101479/cdk:105104066/cdk:105092735/cdk:105102240/cdk:105097869/cdk:105086410/cdk:105091368/cdk:105101547/cdk:105088228/cdk:105097055	16
cdk00561	Glycerolipid metabolism	7/454	59/7475	0.0649583	0.490435	105078096/105081091/105065501/105062070/105078020/105074028/105073815	PPAP2C/GK/AKR1A1/PPAPDC1B/AGPAT3/AGPAT1/DGAT1	cdk:105093401/cdk:105106976/cdk:105090867/cdk:105089933/cdk:105106085/cdk:105090851/cdk:105104999	7
cdk04115	p53 signaling pathway	8/454	72/7475	0.0692417	0.510024	105077269/105063881/105063456/105083774/105078165/105065425/105082299/105076485	PERP/TP53I3/SFN/CCND3/GADD45B/GADD45G/CASP8/CD82	cdk:105092042/cdk:105100023/cdk:105100696/cdk:105086756/cdk:105103609/cdk:105086406/cdk:105099181/cdk:105106840	8
cdk00564	Glycerophospholipid metabolism	10/454	98/7475	0.0729338	0.512233	105078096/105075356/105066096/105082821/105074335/105067765/105062070/105078020/105074028/105070821	PPAP2C/LPCAT3/PLA2G3/CDIPT/MBOAT7/ACHE/PPAPDC1B/AGPAT3/AGPAT1/CHKB	cdk:105093401/cdk:105098189/cdk:105099428/cdk:105102752/cdk:105105516/cdk:105088569/cdk:105089933/cdk:105106085/cdk:105090851/cdk:105106154	10
cdk04974	Protein digestion and absorption	10/454	98/7475	0.0729338	0.512233	105079178/105080901/105068762/105070382/105064234/105081679/105070151/105062484/105073864/105067949	SLC1A1/SLC36A2/SLC7A7/KCNQ1/COL11A2/COL17A1/SLC3A2/KCNN4/COL6A5/COL25A1	cdk:105101964/cdk:105095164/cdk:105096968/cdk:105106340/cdk:105101395/cdk:105095006/cdk:105091514/cdk:105090247/cdk:105088770/cdk:105089894	10
cdk05146	Amoebiasis	10/454	99/7475	0.0769698	0.51466	105079727/105082208/novel.1265/105069029/105071584/105070721/105071376/105072137/105080430/105082773	TLR2/CD14/-/LAMC2/NOS2/TLR4/LAMA3/IL1B/LOC105080430/ITGAM	cdk:105099662/cdk:105098101/cdk:116158247/cdk:105096227/cdk:105088198/cdk:105104576/cdk:105086476/cdk:105093155/cdk:105091368/cdk:105089721	10
cdk05100	Bacterial invasion of epithelial cells	8/454	74/7475	0.078654	0.51466	105074818/105065567/105074863/105070969/105078337/105067572/105062056/105065419	ELMO3/ACTG1/CDH1/MAD2L2/LOC105078337/ARPC4/CLTB/SHC3	cdk:105088454/cdk:105105716/cdk:105088409/cdk:105107030/cdk:105087624/cdk:105093134/cdk:105099571/cdk:105086410	8
cdk00910	Nitrogen metabolism	3/454	17/7475	0.0802516	0.51466	105071170/105081470/105079447	CA6/CA8/CA5A	cdk:105107090/cdk:105093674/cdk:105104678	3
cdk04978	Mineral absorption	6/454	50/7475	0.0805935	0.51466	105075284/105078705/105076170/105070486/105073381/105083738	SLC34A2/LOC105078705/VDR/TRPV6/SLC34A3/HEPH	cdk:105098372/cdk:105102680/cdk:105103804/cdk:105105472/cdk:105105119/cdk:105090656	6
cdk05321	Inflammatory bowel disease	7/454	63/7475	0.0859948	0.51466	105074228/105079727/105071703/105064248/105070721/105072137/105064250	GATA3/TLR2/RORC/LOC105064248/TLR4/IL1B/LOC105064250	cdk:105091366/cdk:105099662/cdk:105103230/cdk:105101412/cdk:105104576/cdk:105093155/cdk:105101414	7
cdk04392	Hippo signaling pathway - multiple species	4/454	28/7475	0.0867058	0.51466	105082629/105083612/105080224/105080384	WWC1/PAK1/RASSF1/RASSF6	cdk:105089395/cdk:105097456/cdk:105087424/cdk:105091328	4
cdk00280	Valine, leucine and isoleucine degradation	6/454	51/7475	0.0869128	0.51466	105072853/105080681/105061727/105065392/105082310/105082336	LOC105072853/AACS/ACAA1/ACAD8/LOC105082310/LOC105082336	cdk:105090941/cdk:105094344/cdk:105090693/cdk:105104234/cdk:105099170/cdk:105099169	6
cdk00330	Arginine and proline metabolism	6/454	51/7475	0.0869128	0.51466	105082250/105081182/105079958/105076960/105081174/105071584	CNDP2/SMS/CKB/LOC105076960/SAT1/NOS2	cdk:105105096/cdk:105105052/cdk:105103447/cdk:105101719/cdk:105103961/cdk:105088198	6
cdk04216	Ferroptosis	5/454	40/7475	0.0926715	0.536392	105080734/105070151/105075356/105073532/105081174	ACSL5/SLC3A2/LPCAT3/GSS/SAT1	cdk:105091694/cdk:105091514/cdk:105098189/cdk:105084955/cdk:105103961	5
cdk03320	PPAR signaling pathway	8/454	77/7475	0.094135	0.536392	105080734/105064023/105081091/105061727/105061891/105077014/105065983/105066787	ACSL5/LOC105064023/GK/ACAA1/PLIN2/SLC27A2/SLC27A4/FABP3	cdk:105091694/cdk:105096090/cdk:105106976/cdk:105090693/cdk:105095944/cdk:105104702/cdk:105092576/cdk:105085813	8
cdk05135	Yersinia infection	12/454	132/7475	0.104406	0.579415	105064175/105065567/105063850/105082774/105070721/105067572/105068296/105066766/105061728/105072137/105072260/105081283	MAPK13/ACTG1/PTK2B/LOC105082774/TLR4/ARPC4/PKN1/LCK/MYD88/IL1B/CD8A/CCL2	cdk:105101337/cdk:105105716/cdk:105102240/cdk:105089723/cdk:105104576/cdk:105093134/cdk:105105969/cdk:105085793/cdk:105090692/cdk:105093155/cdk:105104175/cdk:105088228	12
cdk04360	Axon guidance	15/454	174/7475	0.106923	0.579415	105069204/105071048/105079117/105083612/105068244/105070808/105076081/105070322/105063579/105070326/105068164/105072504/105068132/105076190/105069070	EPHA1/PRKCZ/FZD3/PAK1/EFNA3/PLXNB2/PLXNB3/RHOD/NGEF/SSH3/EFNA1/MYL5/SEMA4A/RND1/SEMA4B	cdk:105105519/cdk:105105552/cdk:105102079/cdk:105097456/cdk:105089638/cdk:105090354/cdk:105088020/cdk:105104439/cdk:105105238/cdk:105104434/cdk:105088931/cdk:105100801/cdk:105105657/cdk:105103789/cdk:105094686	15
cdk05416	Viral myocarditis	6/454	54/7475	0.107441	0.579415	105065567/105075452/novel.378/105064248/105082299/105064250	ACTG1/CD55/-/LOC105064248/CASP8/LOC105064250	cdk:105105716/cdk:105098601/cdk:105104206/cdk:105101412/cdk:105099181/cdk:105101414	6
cdk04975	Fat digestion and absorption	5/454	43/7475	0.117336	0.603527	105078096/105066096/105074028/105065983/105073815	PPAP2C/PLA2G3/AGPAT1/SLC27A4/DGAT1	cdk:105093401/cdk:105099428/cdk:105090851/cdk:105092576/cdk:105104999	5
cdk00360	Phenylalanine metabolism	3/454	20/7475	0.117908	0.603527	105072853/105081292/105069340	LOC105072853/PAH/MIF	cdk:105090941/cdk:105097469/cdk:105095204	3
cdk00534	Glycosaminoglycan biosynthesis - heparan sulfate / heparin	3/454	20/7475	0.117908	0.603527	105082972/105063480/105083262	EXT1/EXTL1/HS3ST1	cdk:105096148/cdk:105100672/cdk:105085126	3
cdk00920	Sulfur metabolism	2/454	10/7475	0.119917	0.60358	105062473/105073159	ETHE1/MPST	cdk:105090237/cdk:105101575	2
cdk04061	Viral protein interaction with cytokine and cytokine receptor	8/454	83/7475	0.129906	0.619498	105077837/105064293/novel.1265/105068068/105070235/105064286/105080430/105081283	CCL28/LOC105064293/-/XCL1/IL10RB/CCL5/LOC105080430/CCL2	cdk:105107092/cdk:105097863/cdk:116158247/cdk:105092735/cdk:105089870/cdk:105097869/cdk:105091368/cdk:105088228	8
cdk04917	Prolactin signaling pathway	7/454	70/7475	0.131005	0.619498	105076515/105080412/105080685/105080693/105064175/105065419/105070385	ELF5/CSN2/LOC105080685/GCK/MAPK13/SHC3/TH	cdk:105106807/cdk:105090953/cdk:105095719/cdk:105092330/cdk:105101337/cdk:105086410/cdk:105106406	7
cdk05202	Transcriptional misregulation in cancer	14/454	167/7475	0.136809	0.619498	105082844/105077049/105083241/105082208/105078048/105075459/novel.1118/105078165/105067594/105065425/105064934/105062226/105072573/105082773	NUPR1/SPINT1/PROM1/CD14/TMPRSS2/SLC45A3/-/GADD45B/MMP3/GADD45G/BAIAP3/ETV6/ETV4/ITGAM	cdk:105102799/cdk:105096869/cdk:105098342/cdk:105098101/cdk:105101649/cdk:105098625/cdk:105101649/cdk:105103609/cdk:105087168/cdk:105086406/cdk:105099787/cdk:105094235/cdk:105101036/cdk:105089721	14
cdk05162	Measles	11/454	125/7475	0.137195	0.619498	105068021/105079727/105069905/105083774/105075432/105070721/105061728/105072137/105082299/105067821/105070634	FCGR2B/TLR2/IRF7/CCND3/IKBKE/TLR4/MYD88/IL1B/CASP8/CD3E/BAD	cdk:105092686/cdk:105099662/cdk:105105431/cdk:105086756/cdk:105098613/cdk:105104576/cdk:105090692/cdk:105093155/cdk:105099181/cdk:105090174/cdk:105101547	11
cdk04390	Hippo signaling pathway	13/454	153/7475	0.137436	0.619498	105071048/105082629/105079117/105080224/105083774/105065567/105074863/105066689/105080384/105072609/105065649/105074585/105083695	PRKCZ/WWC1/FZD3/RASSF1/CCND3/ACTG1/CDH1/PRKCI/RASSF6/PPP2R2B/LLGL2/BMP4/DLG3	cdk:105105552/cdk:105089395/cdk:105102079/cdk:105087424/cdk:105086756/cdk:105105716/cdk:105088409/cdk:105085957/cdk:105091328/cdk:105097761/cdk:105104646/cdk:105091431/cdk:105087977	13
cdk00051	Fructose and mannose metabolism	4/454	33/7475	0.137438	0.619498	105079790/105073796/105078014/105080288	GMDS/TSTA3/PFKL/PFKFB4	cdk:105087744/cdk:105105685/cdk:105103995/cdk:105087941	4
cdk05332	Graft-versus-host disease	4/454	33/7475	0.137438	0.619498	novel.378/105064248/105072137/105064250	-/LOC105064248/IL1B/LOC105064250	cdk:105104206/cdk:105101412/cdk:105093155/cdk:105101414	4
cdk04668	TNF signaling pathway	10/454	112/7475	0.141763	0.629595	105064175/novel.1265/105079294/105067594/105076770/105064286/105072137/105082299/105080430/105081283	MAPK13/-/FIGF/MMP3/CREB3L1/CCL5/IL1B/CASP8/LOC105080430/CCL2	cdk:105101337/cdk:116158247/cdk:105100399/cdk:105087168/cdk:105106926/cdk:105097869/cdk:105093155/cdk:105099181/cdk:105091368/cdk:105088228	10
cdk00515	Mannose type O-glycan biosynthesis	3/454	22/7475	0.145989	0.638966	105076472/105069546/105078745	GYLTL1B/B4GALT3/B4GALT1	cdk:105106854/cdk:105100111/cdk:105085573	3
cdk00510	N-Glycan biosynthesis	5/454	47/7475	0.154464	0.6664	105066202/105069546/105078745/105065762/105068163	ALG5/B4GALT3/B4GALT1/ALG1/DPM3	cdk:105100803/cdk:105100111/cdk:105085573/cdk:105098401/cdk:105088924	5
cdk05160	Hepatitis C	12/454	143/7475	0.158888	0.675834	105082730/105082731/105077486/105070264/105069905/105072609/105075432/105064403/105072673/105067641/105082299/105070634	CLDN3/CLDN4/CLDN7/CLDN8/IRF7/PPP2R2B/IKBKE/OCLN/CLDN10/CLDN23/CASP8/BAD	cdk:105089676/cdk:105089677/cdk:105103042/cdk:105086791/cdk:105105431/cdk:105097761/cdk:105098613/cdk:105084770/cdk:105089215/cdk:105102353/cdk:105099181/cdk:105101547	12
cdk04721	Synaptic vesicle cycle	7/454	75/7475	0.169065	0.699305	105079178/105076024/105064068/105078337/105063042/105062056/105070354	SLC1A1/ATP6V1C2/ATP6V0B/LOC105078337/ATP6V0A4/CLTB/TCIRG1	cdk:105101964/cdk:105091247/cdk:105090899/cdk:105087624/cdk:105091627/cdk:105099571/cdk:105104407	7
cdk04072	Phospholipase D signaling pathway	12/454	145/7475	0.170123	0.699305	105082946/105065623/105078096/105077673/105062585/105076075/105078020/105063850/105074028/105082616/105078337/105065419	ADCY8/SPHK1/PPAP2C/KIT/CYTH2/AVPR2/AGPAT3/PTK2B/AGPAT1/LPAR2/LOC105078337/SHC3	cdk:105096450/cdk:105092188/cdk:105093401/cdk:105091541/cdk:105098940/cdk:105098710/cdk:105106085/cdk:105102240/cdk:105090851/cdk:105103737/cdk:105087624/cdk:105086410	12
cdk04622	RIG-I-like receptor signaling pathway	6/454	62/7475	0.172822	0.699305	105069905/105064175/105082187/105075432/105071342/105082299	IRF7/MAPK13/TMEM173/IKBKE/ISG15/CASP8	cdk:105105431/cdk:105101337/cdk:105098117/cdk:105098613/cdk:105105589/cdk:105099181	6
cdk02010	ABC transporters	5/454	49/7475	0.174644	0.699305	105065142/105075042/105073733/105076592/105063144	ABCC11/ABCD4/ABCC6/ABCC8/CFTR	cdk:105091168/cdk:105086110/cdk:105091151/cdk:105086704/cdk:105085325	5
cdk00790	Folate biosynthesis	3/454	24/7475	0.175984	0.699305	105081292/105083264/105070385	PAH/QDPR/TH	cdk:105097469/cdk:105098345/cdk:105106406	3
cdk00140	Steroid hormone biosynthesis	5/454	50/7475	0.185094	0.723323	105062508/105081231/105078239/105070538/105068038	LOC105062508/SRD5A1/HSD11B1L/COMT/HSD17B7	cdk:105095461/cdk:105094037/cdk:105091757/cdk:105106445/cdk:105092702	5
cdk04658	Th1 and Th2 cell differentiation	8/454	91/7475	0.186819	0.723323	105074228/105064175/105083826/novel.1472/105064248/105066766/105067821/105064250	GATA3/MAPK13/NFKBIE/-/LOC105064248/LCK/CD3E/LOC105064250	cdk:105091366/cdk:105101337/cdk:105088640/cdk:105087190/cdk:105101412/cdk:105085793/cdk:105090174/cdk:105101414	8
cdk04966	Collecting duct acid secretion	3/454	25/7475	0.191574	0.731957	105076024/105063042/105070354	ATP6V1C2/ATP6V0A4/TCIRG1	cdk:105091247/cdk:105091627/cdk:105104407	3
cdk04659	Th17 cell differentiation	9/454	106/7475	0.193896	0.731957	105074228/105064175/105083826/105071703/105064248/105066766/105072137/105067821/105064250	GATA3/MAPK13/NFKBIE/RORC/LOC105064248/LCK/IL1B/CD3E/LOC105064250	cdk:105091366/cdk:105101337/cdk:105088640/cdk:105103230/cdk:105101412/cdk:105085793/cdk:105093155/cdk:105090174/cdk:105101414	9
cdk04977	Vitamin digestion and absorption	3/454	26/7475	0.207494	0.756916	105070079/105066086/105063055	TCN1/TCN2/LOC105063055	cdk:105094902/cdk:105099438/cdk:105091610	3
cdk00513	Various types of N-glycan biosynthesis	4/454	39/7475	0.210131	0.756916	105076667/105069546/105078745/105065762	B4GALNT3/B4GALT3/B4GALT1/ALG1	cdk:105102955/cdk:105100111/cdk:105085573/cdk:105098401	4
cdk04940	Type I diabetes mellitus	4/454	39/7475	0.210131	0.756916	novel.378/105064248/105072137/105064250	-/LOC105064248/IL1B/LOC105064250	cdk:105104206/cdk:105101412/cdk:105093155/cdk:105101414	4
cdk04650	Natural killer cell mediated cytotoxicity	8/454	94/7475	0.210533	0.756916	105072298/105083612/105063850/105065062/105062208/105075938/105065419/105066766	SH3BP2/PAK1/PTK2B/HCST/LOC105062208/SH2D1A/SHC3/LCK	cdk:105103919/cdk:105097456/cdk:105102240/cdk:105088066/cdk:105094219/cdk:105092220/cdk:105086410/cdk:105085793	8
cdk04911	Insulin secretion	7/454	81/7475	0.220257	0.78256	105082946/105080693/105062484/105072730/105076770/105076592/105075650	ADCY8/GCK/KCNN4/SLC2A1/CREB3L1/ABCC8/CHRM3	cdk:105096450/cdk:105092330/cdk:105090247/cdk:105090921/cdk:105106926/cdk:105086704/cdk:105088954	7
cdk00062	Fatty acid elongation	3/454	27/7475	0.223696	0.785537	105062508/105071702/105072714	LOC105062508/THEM5/ELOVL1	cdk:105095461/cdk:105103231/cdk:105090906	3
cdk00260	Glycine, serine and threonine metabolism	4/454	41/7475	0.236437	0.814839	105083787/105073138/105075542/105078063	GNMT/GCAT/CTH/CBS	cdk:105088648/cdk:105091964/cdk:105096636/cdk:105105848	4
cdk00030	Pentose phosphate pathway	3/454	28/7475	0.240135	0.814839	105078014/105082553/105078778	PFKL/PGLS/IDNK	cdk:105103995/cdk:105101850/cdk:105100483	3
cdk01040	Biosynthesis of unsaturated fatty acids	3/454	28/7475	0.240135	0.814839	105062508/105061727/105072714	LOC105062508/ACAA1/ELOVL1	cdk:105095461/cdk:105090693/cdk:105090906	3
cdk04060	Cytokine-cytokine receptor interaction	19/454	263/7475	0.246927	0.828578	105077837/105064293/105062888/105077504/105064823/novel.1265/105068401/105066399/105068068/105069870/105071106/105072925/105070235/105064286/105074585/105072137/105082882/105080430/105081283	CCL28/LOC105064293/CXCL17/TNFSF13/TNFRSF12A/-/INHBB/CXCL16/XCL1/IL17B/CD27/MSTN/IL10RB/CCL5/BMP4/IL1B/IL27/LOC105080430/CCL2	cdk:105107092/cdk:105097863/cdk:105090256/cdk:105103021/cdk:105099687/cdk:116158247/cdk:105088319/cdk:105101479/cdk:105092735/cdk:105097036/cdk:105098222/cdk:105099167/cdk:105089870/cdk:105097869/cdk:105091431/cdk:105093155/cdk:105102800/cdk:105091368/cdk:105088228	19
cdk04971	Gastric acid secretion	6/454	72/7475	0.271547	0.885982	105082946/105070382/105072289/105065567/105075650/105063144	ADCY8/KCNQ1/SLC9A4/ACTG1/CHRM3/CFTR	cdk:105096450/cdk:105106340/cdk:105099143/cdk:105105716/cdk:105088954/cdk:105085325	6
cdk00052	Galactose metabolism	3/454	30/7475	0.273547	0.885982	105080693/105078014/105078745	GCK/PFKL/B4GALT1	cdk:105092330/cdk:105103995/cdk:105085573	3
cdk04512	ECM-receptor interaction	7/454	88/7475	0.28581	0.885982	105077707/105081536/105069029/105069802/105071376/105073864/105076509	SPP1/CD47/LAMC2/ITGB3/LAMA3/COL6A5/CD44	cdk:105091573/cdk:105087703/cdk:105096227/cdk:105090426/cdk:105086476/cdk:105088770/cdk:105106811	7
cdk04666	Fc gamma R-mediated phagocytosis	7/454	88/7475	0.28581	0.885982	105068021/105065623/105078096/105083612/105078337/105067572/105081485	FCGR2B/SPHK1/PPAP2C/PAK1/LOC105078337/ARPC4/LYN	cdk:105092686/cdk:105092188/cdk:105093401/cdk:105097456/cdk:105087624/cdk:105093134/cdk:105097055	7
cdk05235	PD-L1 expression and PD-1 checkpoint pathway in cancer	7/454	88/7475	0.28581	0.885982	105079727/105064175/105083826/105070721/105066766/105061728/105067821	TLR2/MAPK13/NFKBIE/TLR4/LCK/MYD88/CD3E	cdk:105099662/cdk:105101337/cdk:105088640/cdk:105104576/cdk:105085793/cdk:105090692/cdk:105090174	7
cdk04810	Regulation of actin cytoskeleton	15/454	209/7475	0.287865	0.885982	105066323/105083612/105065567/105075492/105070326/105064365/105082616/105072504/105075650/105069802/105067572/105080540/105070152/105078831/105082773	SPATA13/PAK1/ACTG1/LOC105075492/SSH3/IQGAP2/LPAR2/MYL5/CHRM3/ITGB3/ARPC4/MYL7/CHRM1/FGD3/ITGAM	cdk:105096422/cdk:105097456/cdk:105105716/cdk:105104066/cdk:105104434/cdk:105084809/cdk:105103737/cdk:105100801/cdk:105088954/cdk:105090426/cdk:105093134/cdk:105092329/cdk:105091516/cdk:105084672/cdk:105089721	15
cdk04210	Apoptosis	10/454	133/7475	0.288225	0.885982	105071799/105065864/105071745/105065567/105078165/105070700/105065425/105082299/105069487/105070634	CTSZ/SEPT4/MCL1/ACTG1/GADD45B/CTSW/GADD45G/CASP8/SPTA1/BAD	cdk:105095690/cdk:105097810/cdk:105103187/cdk:105105716/cdk:105103609/cdk:105102582/cdk:105086406/cdk:105099181/cdk:105086516/cdk:105101547	10
cdk04151	PI3K-Akt signaling pathway	23/454	333/7475	0.289018	0.885982	105077707/105075904/105079727/105077673/105068244/105083774/105071745/105079294/105075492/105072609/105076770/105068164/105082616/105069029/105061888/105069802/105070721/105071376/105073864/105062615/105068296/105070152/105070634	SPP1/ERBB3/TLR2/KIT/EFNA3/CCND3/MCL1/FIGF/LOC105075492/PPP2R2B/CREB3L1/EFNA1/LPAR2/LAMC2/RPS6/ITGB3/TLR4/LAMA3/COL6A5/NTF4/PKN1/CHRM1/BAD	cdk:105091573/cdk:105086379/cdk:105099662/cdk:105091541/cdk:105089638/cdk:105086756/cdk:105103187/cdk:105100399/cdk:105104066/cdk:105097761/cdk:105106926/cdk:105088931/cdk:105103737/cdk:105096227/cdk:105095942/cdk:105090426/cdk:105104576/cdk:105086476/cdk:105088770/cdk:105102886/cdk:105105969/cdk:105091516/cdk:105101547	23
cdk05143	African trypanosomiasis	3/454	31/7475	0.290438	0.885982	105061728/105072137/105064363	MYD88/IL1B/F2RL1	cdk:105090692/cdk:105093155/cdk:105084811	3
cdk04928	Parathyroid hormone synthesis, secretion and action	8/454	105/7475	0.305744	0.923348	105075284/105082946/105074228/105065681/105076170/105062352/105076770/105073381	SLC34A2/ADCY8/GATA3/SLC9A3R1/VDR/PTHLH/CREB3L1/SLC34A3	cdk:105098372/cdk:105096450/cdk:105091366/cdk:105104615/cdk:105103804/cdk:105103937/cdk:105106926/cdk:105105119	8
cdk04510	Focal adhesion	14/454	198/7475	0.316339	0.940314	105077707/105083612/105083774/105065567/105079294/105069288/105072504/105069029/105069802/105071376/105080540/105073864/105065419/105070634	SPP1/PAK1/CCND3/ACTG1/FIGF/ZYX/MYL5/LAMC2/ITGB3/LAMA3/MYL7/COL6A5/SHC3/BAD	cdk:105091573/cdk:105097456/cdk:105086756/cdk:105105716/cdk:105100399/cdk:105105530/cdk:105100801/cdk:105096227/cdk:105090426/cdk:105086476/cdk:105092329/cdk:105088770/cdk:105086410/cdk:105101547	14
cdk00514	Other types of O-glycan biosynthesis	4/454	47/7475	0.318967	0.940314	105081963/105069546/105078745/105067389	GALNT3/B4GALT3/B4GALT1/GALNT12	cdk:105091049/cdk:105100111/cdk:105085573/cdk:105086895	4
cdk00590	Arachidonic acid metabolism	5/454	62/7475	0.323719	0.940314	105069332/105081127/105066096/105071041/105074675	GGT1/PTGES/PLA2G3/FAM213B/GPX2	cdk:105095196/cdk:105092543/cdk:105099428/cdk:105106649/cdk:105086185	5
cdk04215	Apoptosis - multiple species	3/454	33/7475	0.324396	0.940314	105065864/105068472/105082299	SEPT4/BIRC7/CASP8	cdk:105097810/cdk:105095703/cdk:105099181	3
cdk04613	Neutrophil extracellular trap formation	10/454	138/7475	0.328274	0.940314	105079727/105064175/105067588/105065567/novel.865/105062990/105062250/105069802/105070721/105082773	TLR2/MAPK13/LOC105067588/ACTG1/-/SLC25A5/LOC105062250/ITGB3/TLR4/ITGAM	cdk:105099662/cdk:105101337/cdk:105100419/cdk:105105716/cdk:105101616/cdk:105093951/cdk:105096518/cdk:105090426/cdk:105104576/cdk:105089721	10
cdk05170	Human immunodeficiency virus 1 infection	13/454	186/7475	0.34052	0.940314	105079727/105083612/105064175/105067243/105082187/105075492/105063850/novel.378/105070721/105061728/105082299/105067821/105070634	TLR2/PAK1/MAPK13/AP1S1/TMEM173/LOC105075492/PTK2B/-/TLR4/MYD88/CASP8/CD3E/BAD	cdk:105099662/cdk:105097456/cdk:105101337/cdk:105092392/cdk:105098117/cdk:105104066/cdk:105102240/cdk:105104206/cdk:105104576/cdk:105090692/cdk:105099181/cdk:105090174/cdk:105101547	13
cdk04130	SNARE interactions in vesicular transport	3/454	34/7475	0.341392	0.940314	105077940/105080539/105072102	STX19/YKT6/VAMP8	cdk:105087757/cdk:105092331/cdk:105104154	3
cdk04960	Aldosterone-regulated sodium reabsorption	3/454	34/7475	0.341392	0.940314	105073679/105073680/105063456	SCNN1B/SCNN1G/SFN	cdk:105094823/cdk:105094822/cdk:105100696	3
cdk05330	Allograft rejection	3/454	34/7475	0.341392	0.940314	novel.378/105064248/105064250	-/LOC105064248/LOC105064250	cdk:105104206/cdk:105101412/cdk:105101414	3
cdk04015	Rap1 signaling pathway	14/454	202/7475	0.343356	0.940314	105082946/105071048/105077673/105061675/105064175/105068244/105065567/105074863/105066689/105079294/105068164/105082616/105069802/105082773	ADCY8/PRKCZ/KIT/ADORA2B/MAPK13/EFNA3/ACTG1/CDH1/PRKCI/FIGF/EFNA1/LPAR2/ITGB3/ITGAM	cdk:105096450/cdk:105105552/cdk:105091541/cdk:105085087/cdk:105101337/cdk:105089638/cdk:105105716/cdk:105088409/cdk:105085957/cdk:105100399/cdk:105088931/cdk:105103737/cdk:105090426/cdk:105089721	14
cdk05206	MicroRNAs in cancer	11/454	156/7475	0.348663	0.940314	105071252/105075904/105079117/105068244/105080224/105071745/105075459/105080727/105068164/105069802/105076509	ST14/ERBB3/FZD3/EFNA3/RASSF1/MCL1/SLC45A3/PDCD4/EFNA1/ITGB3/CD44	cdk:105094280/cdk:105086379/cdk:105102079/cdk:105089638/cdk:105087424/cdk:105103187/cdk:105098625/cdk:105091702/cdk:105088931/cdk:105090426/cdk:105106811	11
cdk05163	Human cytomegalovirus infection	14/454	203/7475	0.350186	0.940314	105082946/105064293/105064175/105082187/105075492/105063850/105076770/novel.378/105070235/105069802/105064286/105072137/105082299/105081283	ADCY8/LOC105064293/MAPK13/TMEM173/LOC105075492/PTK2B/CREB3L1/-/IL10RB/ITGB3/CCL5/IL1B/CASP8/CCL2	cdk:105096450/cdk:105097863/cdk:105101337/cdk:105098117/cdk:105104066/cdk:105102240/cdk:105106926/cdk:105104206/cdk:105089870/cdk:105090426/cdk:105097869/cdk:105093155/cdk:105099181/cdk:105088228	14
cdk04972	Pancreatic secretion	7/454	95/7475	0.355258	0.940314	105082946/105070382/105075473/105066096/105078327/105075650/105063144	ADCY8/KCNQ1/CLCA2/PLA2G3/RAB3D/CHRM3/CFTR	cdk:105096450/cdk:105106340/cdk:105084530/cdk:105099428/cdk:105087611/cdk:105088954/cdk:105085325	7
cdk04610	Complement and coagulation cascades	6/454	80/7475	0.358247	0.940314	105075452/105070871/105070868/105074040/105082773/105062703	CD55/C1QA/C1QB/LOC105074040/ITGAM/PLAUR	cdk:105098601/cdk:105088872/cdk:105088875/cdk:105087438/cdk:105089721/cdk:105090245	6
cdk00520	Amino sugar and nucleotide sugar metabolism	4/454	50/7475	0.36118	0.940314	105079790/105080693/105073796/105067382	GMDS/GCK/TSTA3/NANS	cdk:105087744/cdk:105092330/cdk:105105685/cdk:105086903	4
cdk04979	Cholesterol metabolism	4/454	50/7475	0.36118	0.940314	105064023/105073261/105072375/105062166	LOC105064023/STARD3/LRPAP1/STAR	cdk:105096090/cdk:105099043/cdk:105103929/cdk:105089939	4
cdk00900	Terpenoid backbone biosynthesis	2/454	21/7475	0.367593	0.940788	105070315/105068177	RCE1/PMVK	cdk:105104445/cdk:105089049	2
cdk03060	Protein export	2/454	21/7475	0.367593	0.940788	105067393/105069093	SEC61B/SEC11A	cdk:105086889/cdk:105088987	2
cdk03030	DNA replication	3/454	36/7475	0.375257	0.952333	105080541/105063729/105067739	POLD2/POLE/POLE4	cdk:105092328/cdk:105104087/cdk:105085173	3
cdk05216	Thyroid cancer	3/454	37/7475	0.392068	0.986704	105074863/105078165/105065425	CDH1/GADD45B/GADD45G	cdk:105088409/cdk:105103609/cdk:105086406	3
cdk05230	Central carbon metabolism in cancer	5/454	68/7475	0.397357	0.991751	105079497/105080693/105077673/105072730/105078014	SLC7A5/GCK/KIT/SLC2A1/PFKL	cdk:105104677/cdk:105092330/cdk:105091541/cdk:105090921/cdk:105103995	5
cdk00250	Alanine, aspartate and glutamate metabolism	3/454	38/7475	0.408761	0.998906	105072853/105070120/105083620	LOC105072853/ASRGL1/ADSS	cdk:105090941/cdk:105091484/cdk:105099442	3
cdk00830	Retinol metabolism	4/454	54/7475	0.417264	0.998906	105066099/105073815/105082310/105082336	RDH10/DGAT1/LOC105082310/LOC105082336	cdk:105088553/cdk:105104999/cdk:105099170/cdk:105099169	4
cdk04520	Adherens junction	5/454	70/7475	0.421844	0.998906	105069538/105065567/105074863/105072712/105062714	PVRL4/ACTG1/CDH1/PTPRF/PVRL2	cdk:105100119/cdk:105105716/cdk:105088409/cdk:105090904/cdk:105095468	5
cdk00592	alpha-Linolenic acid metabolism	2/454	24/7475	0.432977	0.998906	105066096/105061727	PLA2G3/ACAA1	cdk:105099428/cdk:105090693	2
cdk04742	Taste transduction	5/454	71/7475	0.434025	0.998906	105073679/105082946/105073680/105068603/105075650	SCNN1B/ADCY8/SCNN1G/ENTPD2/CHRM3	cdk:105094823/cdk:105096450/cdk:105094822/cdk:105106206/cdk:105088954	5
cdk04919	Thyroid hormone signaling pathway	8/454	119/7475	0.436383	0.998906	105069686/105070214/105072730/105065567/105078014/105069802/105074585/105070634	DIO2/RCAN1/SLC2A1/ACTG1/PFKL/ITGB3/BMP4/BAD	cdk:105086052/cdk:105089848/cdk:105090921/cdk:105105716/cdk:105103995/cdk:105090426/cdk:105091431/cdk:105101547	8
cdk05320	Autoimmune thyroid disease	3/454	40/7475	0.441703	0.998906	novel.378/105064248/105064250	-/LOC105064248/LOC105064250	cdk:105104206/cdk:105101412/cdk:105101414	3
cdk00480	Glutathione metabolism	4/454	56/7475	0.444919	0.998906	105069332/105081182/105073532/105074675	GGT1/SMS/GSS/GPX2	cdk:105095196/cdk:105105052/cdk:105084955/cdk:105086185	4
cdk04611	Platelet activation	8/454	120/7475	0.445752	0.998906	105082946/105071048/105064175/105065567/105066689/105072102/105069802/105081485	ADCY8/PRKCZ/MAPK13/ACTG1/PRKCI/VAMP8/ITGB3/LYN	cdk:105096450/cdk:105105552/cdk:105101337/cdk:105105716/cdk:105085957/cdk:105104154/cdk:105090426/cdk:105097055	8
cdk00563	Glycosylphosphatidylinositol (GPI)-anchor biosynthesis	2/454	25/7475	0.453968	0.998906	105073807/105071437	GPAA1/MPPE1	cdk:105105008/cdk:105086480	2
cdk04744	Phototransduction	2/454	25/7475	0.453968	0.998906	105063576/105080804	SAG/LOC105080804	cdk:105105241/cdk:105102998	2
cdk05161	Hepatitis B	10/454	154/7475	0.460876	0.998906	105079727/105069905/105064175/105075432/105063850/105076770/105070721/105061728/105082299/105070634	TLR2/IRF7/MAPK13/IKBKE/PTK2B/CREB3L1/TLR4/MYD88/CASP8/BAD	cdk:105099662/cdk:105105431/cdk:105101337/cdk:105098613/cdk:105102240/cdk:105106926/cdk:105104576/cdk:105090692/cdk:105099181/cdk:105101547	10
cdk05412	Arrhythmogenic right ventricular cardiomyopathy	5/454	74/7475	0.470195	0.998906	105068270/105065567/105069802/105061635/105062596	PKP2/ACTG1/ITGB3/DSP/DSG2	cdk:105090582/cdk:105105716/cdk:105090426/cdk:105100281/cdk:105087026	5
cdk01212	Fatty acid metabolism	4/454	58/7475	0.472163	0.998906	105062508/105080734/105061727/105072714	LOC105062508/ACSL5/ACAA1/ELOVL1	cdk:105095461/cdk:105091694/cdk:105090693/cdk:105090906	4
cdk04612	Antigen processing and presentation	4/454	58/7475	0.472163	0.998906	novel.378/105064248/105072260/105064250	-/LOC105064248/CD8A/LOC105064250	cdk:105104206/cdk:105101412/cdk:105104175/cdk:105101414	4
cdk05213	Endometrial cancer	4/454	58/7475	0.472163	0.998906	105074863/105078165/105065425/105070634	CDH1/GADD45B/GADD45G/BAD	cdk:105088409/cdk:105103609/cdk:105086406/cdk:105101547	4
cdk04962	Vasopressin-regulated water reabsorption	3/454	42/7475	0.473911	0.998906	105078749/105076075/105076770	AQP3/AVPR2/CREB3L1	cdk:105085578/cdk:105098710/cdk:105106926	3
cdk04725	Cholinergic synapse	7/454	107/7475	0.476239	0.998906	105082946/105070382/105075492/105067765/105076770/105075650/105070152	ADCY8/KCNQ1/LOC105075492/ACHE/CREB3L1/CHRM3/CHRM1	cdk:105096450/cdk:105106340/cdk:105104066/cdk:105088569/cdk:105106926/cdk:105088954/cdk:105091516	7
cdk03420	Nucleotide excision repair	3/454	43/7475	0.489694	0.998906	105080541/105063729/105067739	POLD2/POLE/POLE4	cdk:105092328/cdk:105104087/cdk:105085173	3
cdk04970	Salivary secretion	5/454	76/7475	0.493905	0.998906	105065871/105082946/105062484/105070486/105075650	LPO/ADCY8/KCNN4/TRPV6/CHRM3	cdk:105097805/cdk:105096450/cdk:105090247/cdk:105105472/cdk:105088954	5
cdk05310	Asthma	2/454	27/7475	0.494573	0.998906	105064248/105064250	LOC105064248/LOC105064250	cdk:105101412/cdk:105101414	2
cdk05222	Small cell lung cancer	6/454	93/7475	0.500406	0.998906	105078165/105065425/105068472/105069029/105071584/105071376	GADD45B/GADD45G/BIRC7/LAMC2/NOS2/LAMA3	cdk:105103609/cdk:105086406/cdk:105095703/cdk:105096227/cdk:105088198/cdk:105086476	6
cdk04930	Type II diabetes mellitus	3/454	44/7475	0.505243	0.998906	105071048/105080693/105076592	PRKCZ/GCK/ABCC8	cdk:105105552/cdk:105092330/cdk:105086704	3
cdk05204	Chemical carcinogenesis - DNA adducts	3/454	44/7475	0.505243	0.998906	105083879/105078239/105082842	EPHX1/HSD11B1L/LOC105082842	cdk:105099693/cdk:105091757/cdk:105102772	3
cdk04926	Relaxin signaling pathway	8/454	128/7475	0.51949	0.998906	105082946/105071048/105064175/105079294/105075492/105076770/105071584/105065419	ADCY8/PRKCZ/MAPK13/FIGF/LOC105075492/CREB3L1/NOS2/SHC3	cdk:105096450/cdk:105105552/cdk:105101337/cdk:105100399/cdk:105104066/cdk:105106926/cdk:105088198/cdk:105086410	8
cdk04141	Protein processing in endoplasmic reticulum	10/454	162/7475	0.526265	0.998906	105076078/105067393/105063358/105083147/105068717/105065554/105073530/105076083/105078562/105062038	SSR4/SEC61B/DNAJC1/RRBP1/DERL2/P4HB/EDEM2/BCAP31/TRAM1/LMAN2	cdk:105098708/cdk:105086889/cdk:105084915/cdk:105094121/cdk:105104781/cdk:105105703/cdk:105084960/cdk:105098705/cdk:105103890/cdk:105099588	10
cdk00230	Purine metabolism	8/454	129/7475	0.52849	0.998906	105082946/105063890/105064875/105065590/105068603/105083620/105080804/105071917	ADCY8/XDH/NME3/CANT1/ENTPD2/ADSS/LOC105080804/ADA	cdk:105096450/cdk:105095605/cdk:105099739/cdk:105105800/cdk:105106206/cdk:105099442/cdk:105102998/cdk:105087109	8
cdk00430	Taurine and hypotaurine metabolism	1/454	12/7475	0.5288	0.998906	105069332	GGT1	cdk:105095196	1
cdk01522	Endocrine resistance	6/454	96/7475	0.531897	0.998906	105082946/105064175/105077897/105073043/105065419/105070634	ADCY8/MAPK13/GPR146/BIK/SHC3/BAD	cdk:105096450/cdk:105101337/cdk:105105866/cdk:105091867/cdk:105086410/cdk:105101547	6
cdk05215	Prostate cancer	6/454	96/7475	0.531897	0.998906	105077049/105078048/novel.1118/105067594/105076770/105070634	SPINT1/TMPRSS2/-/MMP3/CREB3L1/BAD	cdk:105096869/cdk:105101649/cdk:105101649/cdk:105087168/cdk:105106926/cdk:105101547	6
cdk00860	Porphyrin and chlorophyll metabolism	2/454	29/7475	0.53321	0.998906	105070740/105083738	ALAD/HEPH	cdk:105103759/cdk:105090656	2
cdk01523	Antifolate resistance	2/454	29/7475	0.53321	0.998906	105083288/105072137	FOLR2/IL1B	cdk:105096725/cdk:105093155	2
cdk04071	Sphingolipid signaling pathway	7/454	113/7475	0.534778	0.998906	105071048/105065623/105083946/105064175/105067940/105072609/105063397	PRKCZ/SPHK1/DEGS1/MAPK13/SGMS2/PPP2R2B/SPTLC2	cdk:105105552/cdk:105092188/cdk:105099817/cdk:105101337/cdk:105105285/cdk:105097761/cdk:105086060	7
cdk04380	Osteoclast differentiation	7/454	113/7475	0.534778	0.998906	105068021/105064175/105078311/105069802/105066766/105072137/105083761	FCGR2B/MAPK13/ACP5/ITGB3/LCK/IL1B/TREM2	cdk:105092686/cdk:105101337/cdk:105087593/cdk:105090426/cdk:105085793/cdk:105093155/cdk:105086745	7
cdk00380	Tryptophan metabolism	3/454	46/7475	0.535584	0.998906	105072853/105082310/105082336	LOC105072853/LOC105082310/LOC105082336	cdk:105090941/cdk:105099170/cdk:105099169	3
cdk05205	Proteoglycans in cancer	12/454	198/7475	0.54655	0.998906	105075904/105079727/105079117/105083612/105064175/105065567/105080727/105061888/105069802/105070721/105076509/105062703	ERBB3/TLR2/FZD3/PAK1/MAPK13/ACTG1/PDCD4/RPS6/ITGB3/TLR4/CD44/PLAUR	cdk:105086379/cdk:105099662/cdk:105102079/cdk:105097456/cdk:105101337/cdk:105105716/cdk:105091702/cdk:105095942/cdk:105090426/cdk:105104576/cdk:105106811/cdk:105090245	12
cdk00565	Ether lipid metabolism	3/454	47/7475	0.550353	0.998906	105078096/105066083/105066096	PPAP2C/GAL3ST1/PLA2G3	cdk:105093401/cdk:105099440/cdk:105099428	3
cdk05217	Basal cell carcinoma	4/454	64/7475	0.550494	0.998906	105079117/105078165/105065425/105074585	FZD3/GADD45B/GADD45G/BMP4	cdk:105102079/cdk:105103609/cdk:105086406/cdk:105091431	4
cdk05418	Fluid shear stress and atherosclerosis	8/454	133/7475	0.563844	0.998906	105071048/105064175/105065567/105075680/105069802/105074585/105072137/105081283	PRKCZ/MAPK13/ACTG1/TRPV4/ITGB3/BMP4/IL1B/CCL2	cdk:105105552/cdk:105101337/cdk:105105716/cdk:105105366/cdk:105090426/cdk:105091431/cdk:105093155/cdk:105088228	8
cdk04961	Endocrine and other factor-regulated calcium reabsorption	3/454	48/7475	0.564842	0.998906	105076170/105078337/105062056	VDR/LOC105078337/CLTB	cdk:105103804/cdk:105087624/cdk:105099571	3
cdk04625	C-type lectin receptor signaling pathway	6/454	100/7475	0.572537	0.998906	105083612/105064175/105075432/105082774/105072137/105082299	PAK1/MAPK13/IKBKE/LOC105082774/IL1B/CASP8	cdk:105097456/cdk:105101337/cdk:105098613/cdk:105089723/cdk:105093155/cdk:105099181	6
cdk04660	T cell receptor signaling pathway	6/454	100/7475	0.572537	0.998906	105083612/105064175/105083826/105066766/105072260/105067821	PAK1/MAPK13/NFKBIE/LCK/CD8A/CD3E	cdk:105097456/cdk:105101337/cdk:105088640/cdk:105085793/cdk:105104175/cdk:105090174	6
cdk05221	Acute myeloid leukemia	4/454	66/7475	0.575223	0.998906	105077673/105082208/105070634/105082773	KIT/CD14/BAD/ITGAM	cdk:105091541/cdk:105098101/cdk:105101547/cdk:105089721	4
cdk04913	Ovarian steroidogenesis	3/454	49/7475	0.579043	0.998906	105082946/105068038/105062166	ADCY8/HSD17B7/STAR	cdk:105096450/cdk:105092702/cdk:105089939	3
cdk04750	Inflammatory mediator regulation of TRP channels	6/454	101/7475	0.582425	0.998906	105082946/105064175/105075680/105063570/105072137/105064363	ADCY8/MAPK13/TRPV4/TRPM8/IL1B/F2RL1	cdk:105096450/cdk:105101337/cdk:105105366/cdk:105085554/cdk:105093155/cdk:105084811	6
cdk00604	Glycosphingolipid biosynthesis - ganglio series	1/454	14/7475	0.584389	0.998906	105075522	ST6GALNAC3	cdk:105096656	1
cdk04144	Endocytosis	14/454	239/7475	0.596396	0.998906	105071048/105062713/105062585/105083288/105075767/105066689/105071640/novel.378/105078337/105067572/105062056/105063114/105065394/105061587	PRKCZ/CBLC/CYTH2/FOLR2/RAB11FIP5/PRKCI/RAB11FIP4/-/LOC105078337/ARPC4/CLTB/ARF5/VPS26B/RAB11FIP1	cdk:105105552/cdk:105095469/cdk:105098940/cdk:105096725/cdk:105101468/cdk:105085957/cdk:105088207/cdk:105104206/cdk:105087624/cdk:105093134/cdk:105099571/cdk:105085354/cdk:105104225/cdk:105089942	14
cdk05322	Systemic lupus erythematosus	5/454	86/7475	0.605361	0.998906	105062250/105064248/105070871/105070868/105064250	LOC105062250/LOC105064248/C1QA/C1QB/LOC105064250	cdk:105096518/cdk:105101412/cdk:105088872/cdk:105088875/cdk:105101414	5
cdk05167	Kaposi sarcoma-associated herpesvirus infection	10/454	173/7475	0.611365	0.998906	105069905/105064175/novel.1265/105070214/105075492/105075432/novel.378/105082299/105080430/105081485	IRF7/MAPK13/-/RCAN1/LOC105075492/IKBKE/-/CASP8/LOC105080430/LYN	cdk:105105431/cdk:105101337/cdk:116158247/cdk:105089848/cdk:105104066/cdk:105098613/cdk:105104206/cdk:105099181/cdk:105091368/cdk:105097055	10
cdk05218	Melanoma	4/454	70/7475	0.622286	0.998906	105074863/105078165/105065425/105070634	CDH1/GADD45B/GADD45G/BAD	cdk:105088409/cdk:105103609/cdk:105086406/cdk:105101547	4
cdk04370	VEGF signaling pathway	3/454	53/7475	0.632848	0.998906	105065623/105064175/105070634	SPHK1/MAPK13/BAD	cdk:105092188/cdk:105101337/cdk:105101547	3
cdk00061	Fatty acid biosynthesis	1/454	16/7475	0.633433	0.998906	105080734	ACSL5	cdk:105091694	1
cdk00120	Primary bile acid biosynthesis	1/454	16/7475	0.633433	0.998906	105064023	LOC105064023	cdk:105096090	1
cdk04728	Dopaminergic synapse	7/454	124/7475	0.634369	0.998906	105064175/105070538/105075492/105072609/105076770/105070385/105066978	MAPK13/COMT/LOC105075492/PPP2R2B/CREB3L1/TH/CALY	cdk:105101337/cdk:105106445/cdk:105104066/cdk:105097761/cdk:105106926/cdk:105106406/cdk:105104588	7
cdk01230	Biosynthesis of amino acids	4/454	72/7475	0.644547	0.998906	105081292/105075542/105078014/105078063	PAH/CTH/PFKL/CBS	cdk:105097469/cdk:105096636/cdk:105103995/cdk:105105848	4
cdk04976	Bile secretion	4/454	72/7475	0.644547	0.998906	105083879/105082946/105072730/105063144	EPHX1/ADCY8/SLC2A1/CFTR	cdk:105099693/cdk:105096450/cdk:105090921/cdk:105085325	4
cdk05223	Non-small cell lung cancer	4/454	73/7475	0.655349	0.998906	105080224/105078165/105065425/105070634	RASSF1/GADD45B/GADD45G/BAD	cdk:105087424/cdk:105103609/cdk:105086406/cdk:105101547	4
cdk00053	Ascorbate and aldarate metabolism	1/454	17/7475	0.655745	0.998906	105065501	AKR1A1	cdk:105090867	1
cdk00450	Selenocompound metabolism	1/454	17/7475	0.655745	0.998906	105075542	CTH	cdk:105096636	1
cdk05166	Human T-cell leukemia virus 1 infection	12/454	215/7475	0.662251	0.998906	105082946/105083774/105072730/105062990/105076770/novel.378/105064248/105067599/105066766/105067821/105072716/105064250	ADCY8/CCND3/SLC2A1/SLC25A5/CREB3L1/-/LOC105064248/MMP7/LCK/CD3E/CDC20/LOC105064250	cdk:105096450/cdk:105086756/cdk:105090921/cdk:105093951/cdk:105106926/cdk:105104206/cdk:105101412/cdk:105087173/cdk:105085793/cdk:105090174/cdk:105090909/cdk:105101414	12
cdk04931	Insulin resistance	6/454	110/7475	0.665771	0.998906	105071048/105072730/105072712/105076770/105077014/105065983	PRKCZ/SLC2A1/PTPRF/CREB3L1/SLC27A2/SLC27A4	cdk:105105552/cdk:105090921/cdk:105090904/cdk:105106926/cdk:105104702/cdk:105092576	6
cdk04918	Thyroid hormone synthesis	4/454	74/7475	0.665929	0.998906	105082946/105082562/105076770/105074675	ADCY8/SLC5A5/CREB3L1/GPX2	cdk:105096450/cdk:105101860/cdk:105106926/cdk:105086185	4
cdk05207	Chemical carcinogenesis - receptor activation	10/454	182/7475	0.674969	0.998906	105083879/105082946/105076170/105074550/105068128/105083774/105075432/105083642/105076770/105070634	EPHX1/ADCY8/VDR/EPHX3/PAQR6/CCND3/IKBKE/KLF5/CREB3L1/BAD	cdk:105099693/cdk:105096450/cdk:105103804/cdk:105105142/cdk:105087307/cdk:105086756/cdk:105098613/cdk:105088010/cdk:105106926/cdk:105101547	10
cdk00040	Pentose and glucuronate interconversions	1/454	18/7475	0.676701	0.998906	105065501	AKR1A1	cdk:105090867	1
cdk04014	Ras signaling pathway	12/454	218/7475	0.680892	0.998906	105077673/105083612/105068244/105066096/105080224/105075686/105079294/105075492/105068164/105062615/105065419/105070634	KIT/PAK1/EFNA3/PLA2G3/RASSF1/RASAL1/FIGF/LOC105075492/EFNA1/NTF4/SHC3/BAD	cdk:105091541/cdk:105097456/cdk:105089638/cdk:105099428/cdk:105087424/cdk:105104938/cdk:105100399/cdk:105104066/cdk:105088931/cdk:105102886/cdk:105086410/cdk:105101547	12
cdk00760	Nicotinate and nicotinamide metabolism	2/454	38/7475	0.681109	0.998906	105082310/105082336	LOC105082310/LOC105082336	cdk:105099170/cdk:105099169	2
cdk04371	Apelin signaling pathway	7/454	131/7475	0.690979	0.998906	105077707/105082946/105065623/105074863/105075492/105061888/105071584	SPP1/ADCY8/SPHK1/CDH1/LOC105075492/RPS6/NOS2	cdk:105091573/cdk:105096450/cdk:105092188/cdk:105088409/cdk:105104066/cdk:105095942/cdk:105088198	7
cdk00220	Arginine biosynthesis	1/454	19/7475	0.696384	0.998906	105071584	NOS2	cdk:105088198	1
cdk05220	Chronic myeloid leukemia	4/454	78/7475	0.706007	0.998906	105078165/105065425/105065419/105070634	GADD45B/GADD45G/SHC3/BAD	cdk:105103609/cdk:105086406/cdk:105086410/cdk:105101547	4
cdk04910	Insulin signaling pathway	7/454	133/7475	0.706073	0.998906	105071048/105080693/105066689/105072712/105061888/105065419/105070634	PRKCZ/GCK/PRKCI/PTPRF/RPS6/SHC3/BAD	cdk:105105552/cdk:105092330/cdk:105085957/cdk:105090904/cdk:105095942/cdk:105086410/cdk:105101547	7
cdk01521	EGFR tyrosine kinase inhibitor resistance	4/454	79/7475	0.715464	0.998906	105075904/105061888/105065419/105070634	ERBB3/RPS6/SHC3/BAD	cdk:105086379/cdk:105095942/cdk:105086410/cdk:105101547	4
cdk00071	Fatty acid degradation	2/454	41/7475	0.721103	0.998906	105080734/105061727	ACSL5/ACAA1	cdk:105091694/cdk:105090693	2
cdk05219	Bladder cancer	2/454	41/7475	0.721103	0.998906	105080224/105074863	RASSF1/CDH1	cdk:105087424/cdk:105088409	2
cdk04933	AGE-RAGE signaling pathway in diabetic complications	5/454	99/7475	0.726832	0.998906	105071048/105064175/105079294/105072137/105081283	PRKCZ/MAPK13/FIGF/IL1B/CCL2	cdk:105105552/cdk:105101337/cdk:105100399/cdk:105093155/cdk:105088228	5
cdk05034	Alcoholism	7/454	136/7475	0.727787	0.998906	105061675/105075492/105076770/105062250/105083822/105065419/105070385	ADORA2B/LOC105075492/CREB3L1/LOC105062250/SLC29A1/SHC3/TH	cdk:105085087/cdk:105104066/cdk:105106926/cdk:105096518/cdk:105088637/cdk:105086410/cdk:105106406	7
cdk04722	Neurotrophin signaling pathway	6/454	118/7475	0.730425	0.998906	105064175/105083826/105062615/105065419/105078201/105070634	MAPK13/NFKBIE/NTF4/SHC3/MATK/BAD	cdk:105101337/cdk:105088640/cdk:105102886/cdk:105086410/cdk:105102645/cdk:105101547	6
cdk04010	MAPK signaling pathway	15/454	280/7475	0.731788	0.998906	105075904/105077673/105083612/105082208/105064175/105068244/105079294/105075492/105078165/105065425/105068164/105062615/105069992/105061728/105072137	ERBB3/KIT/PAK1/CD14/MAPK13/EFNA3/FIGF/LOC105075492/GADD45B/GADD45G/EFNA1/NTF4/PTPN7/MYD88/IL1B	cdk:105086379/cdk:105091541/cdk:105097456/cdk:105098101/cdk:105101337/cdk:105089638/cdk:105100399/cdk:105104066/cdk:105103609/cdk:105086406/cdk:105088931/cdk:105102886/cdk:105105922/cdk:105090692/cdk:105093155	15
cdk05203	Viral carcinogenesis	9/454	173/7475	0.732193	0.998906	105069905/105083774/105076770/novel.378/105065097/105082299/105072716/105070634/105081485	IRF7/CCND3/CREB3L1/-/HPN/CASP8/CDC20/BAD/LYN	cdk:105105431/cdk:105086756/cdk:105106926/cdk:105104206/cdk:105088028/cdk:105099181/cdk:105090909/cdk:105101547/cdk:105097055	9
cdk00010	Glycolysis / Gluconeogenesis	3/454	62/7475	0.735746	0.998906	105080693/105065501/105078014	GCK/AKR1A1/PFKL	cdk:105092330/cdk:105090867/cdk:105103995	3
cdk04929	GnRH secretion	3/454	62/7475	0.735746	0.998906	105077707/105062484/105077897	SPP1/KCNN4/GPR146	cdk:105091573/cdk:105090247/cdk:105105866	3
cdk04217	Necroptosis	7/454	139/7475	0.748377	0.998906	105062990/105082774/105062250/105080533/105070721/105072137/105082299	SLC25A5/LOC105082774/LOC105062250/PPIA/TLR4/IL1B/CASP8	cdk:105093951/cdk:105089723/cdk:105096518/cdk:105095707/cdk:105104576/cdk:105093155/cdk:105099181	7
cdk04950	Maturity onset diabetes of the young	1/454	22/7475	0.748544	0.998906	105080693	GCK	cdk:105092330	1
cdk04020	Calcium signaling pathway	12/454	230/7475	0.749201	0.998906	105082946/105075904/105065623/105061675/105080623/105079294/105062990/105063850/105071584/105075650/105070152/105076128	ADCY8/ERBB3/SPHK1/ADORA2B/P2RX4/FIGF/SLC25A5/PTK2B/NOS2/CHRM3/CHRM1/LOC105076128	cdk:105096450/cdk:105086379/cdk:105092188/cdk:105085087/cdk:105102503/cdk:105100399/cdk:105093951/cdk:105102240/cdk:105088198/cdk:105088954/cdk:105091516/cdk:105087559	12
cdk04927	Cortisol synthesis and secretion	3/454	64/7475	0.755238	0.998906	105082946/105076770/105062166	ADCY8/CREB3L1/STAR	cdk:105096450/cdk:105106926/cdk:105089939	3
cdk03050	Proteasome	2/454	44/7475	0.756787	0.998906	105064242/105074848	PSMB8/PSMB10	cdk:105101405/cdk:105088422	2
cdk04110	Cell cycle	6/454	122/7475	0.759253	0.998906	105063456/105083774/105078165/105065425/105070969/105072716	SFN/CCND3/GADD45B/GADD45G/MAD2L2/CDC20	cdk:105100696/cdk:105086756/cdk:105103609/cdk:105086406/cdk:105107030/cdk:105090909	6
cdk04012	ErbB signaling pathway	4/454	84/7475	0.759395	0.998906	105075904/105083612/105065419/105070634	ERBB3/PAK1/SHC3/BAD	cdk:105086379/cdk:105097456/cdk:105086410/cdk:105101547	4
cdk00340	Histidine metabolism	1/454	23/7475	0.763862	0.998906	105082250	CNDP2	cdk:105105096	1
cdk03430	Mismatch repair	1/454	23/7475	0.763862	0.998906	105080541	POLD2	cdk:105092328	1
cdk00980	Metabolism of xenobiotics by cytochrome P450	2/454	45/7475	0.767775	0.998906	105083879/105078239	EPHX1/HSD11B1L	cdk:105099693/cdk:105091757	2
cdk00982	Drug metabolism - cytochrome P450	2/454	45/7475	0.767775	0.998906	105082310/105082336	LOC105082310/LOC105082336	cdk:105099170/cdk:105099169	2
cdk04662	B cell receptor signaling pathway	3/454	66/7475	0.773557	0.998906	105068021/105083826/105081485	FCGR2B/NFKBIE/LYN	cdk:105092686/cdk:105088640/cdk:105097055	3
cdk05211	Renal cell carcinoma	3/454	68/7475	0.79074	0.998906	105083612/105072730/105070634	PAK1/SLC2A1/BAD	cdk:105097456/cdk:105090921/cdk:105101547	3
cdk04066	HIF-1 signaling pathway	5/454	108/7475	0.793631	0.998906	105072730/105078014/105061888/105071584/105070721	SLC2A1/PFKL/RPS6/NOS2/TLR4	cdk:105090921/cdk:105103995/cdk:105095942/cdk:105088198/cdk:105104576	5
cdk04218	Cellular senescence	7/454	148/7475	0.803432	0.998906	105064175/105083774/105075680/105078165/105062990/105065425/novel.378	MAPK13/CCND3/TRPV4/GADD45B/SLC25A5/GADD45G/-	cdk:105101337/cdk:105086756/cdk:105105366/cdk:105103609/cdk:105093951/cdk:105086406/cdk:105104206	7
cdk00650	Butanoate metabolism	1/454	26/7475	0.80445	0.998906	105080681	AACS	cdk:105094344	1
cdk03460	Fanconi anemia pathway	2/454	49/7475	0.80751	0.998906	105065542/105082843	STRA13/SLX1A	cdk:105102212/cdk:105102773	2
cdk05030	Cocaine addiction	2/454	49/7475	0.80751	0.998906	105076770/105070385	CREB3L1/TH	cdk:105106926/cdk:105106406	2
cdk03020	RNA polymerase	1/454	27/7475	0.816368	0.998906	105066249	LOC105066249	cdk:105086579	1
cdk00562	Inositol phosphate metabolism	3/454	72/7475	0.821861	0.998906	105071438/105082821/105066095	IMPA2/CDIPT/INPP5J	cdk:105086479/cdk:105102752/cdk:105099429	3
cdk04920	Adipocytokine signaling pathway	3/454	72/7475	0.821861	0.998906	105080734/105083826/105072730	ACSL5/NFKBIE/SLC2A1	cdk:105091694/cdk:105088640/cdk:105090921	3
cdk05214	Glioma	3/454	72/7475	0.821861	0.998906	105078165/105065425/105065419	GADD45B/GADD45G/SHC3	cdk:105103609/cdk:105086406/cdk:105086410	3
cdk04710	Circadian rhythm	1/454	29/7475	0.838074	0.998906	105071703	RORC	cdk:105103230	1
cdk04150	mTOR signaling pathway	7/454	155/7475	0.839518	0.998906	105079497/105076024/105079117/105070151/105073031/105061888/105070589	SLC7A5/ATP6V1C2/FZD3/SLC3A2/PRR5/RPS6/LAMTOR4	cdk:105104677/cdk:105091247/cdk:105102079/cdk:105091514/cdk:105091981/cdk:105095942/cdk:105106093	7
cdk00240	Pyrimidine metabolism	2/454	53/7475	0.841081	0.998906	105064875/105065590	NME3/CANT1	cdk:105099739/cdk:105105800	2
cdk01240	Biosynthesis of cofactors	6/454	136/7475	0.842268	0.998906	105078062/105064875/105073532/105065501/105083620/105070740	PDXK/NME3/GSS/AKR1A1/ADSS/ALAD	cdk:105106081/cdk:105099739/cdk:105084955/cdk:105090867/cdk:105099442/cdk:105103759	6
cdk03018	RNA degradation	3/454	75/7475	0.842537	0.998906	105078014/105069621/105073806	PFKL/PABPC1/EXOSC4	cdk:105103995/cdk:105090536/cdk:105105009	3
cdk05212	Pancreatic cancer	3/454	75/7475	0.842537	0.998906	105078165/105065425/105070634	GADD45B/GADD45G/BAD	cdk:105103609/cdk:105086406/cdk:105101547	3
cdk04152	AMPK signaling pathway	5/454	117/7475	0.846954	0.998906	105078014/105080288/105072609/105076770/105063144	PFKL/PFKFB4/PPP2R2B/CREB3L1/CFTR	cdk:105103995/cdk:105087941/cdk:105097761/cdk:105106926/cdk:105085325	5
cdk04916	Melanogenesis	4/454	97/7475	0.84901	0.998906	105082946/105077673/105079117/105076770	ADCY8/KIT/FZD3/CREB3L1	cdk:105096450/cdk:105091541/cdk:105102079/cdk:105106926	4
cdk04550	Signaling pathways regulating pluripotency of stem cells	6/454	138/7475	0.851989	0.998906	105079117/105064175/105068401/105082722/105079574/105074585	FZD3/MAPK13/INHBB/DLX5/HESX1/BMP4	cdk:105102079/cdk:105101337/cdk:105088319/cdk:105088717/cdk:105089790/cdk:105091431	6
cdk04922	Glucagon signaling pathway	4/454	98/7475	0.854563	0.998906	105080693/105072730/105078014/105076770	GCK/SLC2A1/PFKL/CREB3L1	cdk:105092330/cdk:105090921/cdk:105103995/cdk:105106926	4
cdk00410	beta-Alanine metabolism	1/454	31/7475	0.857219	0.998906	105082250	CNDP2	cdk:105105096	1
cdk00500	Starch and sucrose metabolism	1/454	31/7475	0.857219	0.998906	105080693	GCK	cdk:105092330	1
cdk00630	Glyoxylate and dicarboxylate metabolism	1/454	31/7475	0.857219	0.998906	105072713	HYI	cdk:105090905	1
cdk00983	Drug metabolism - other enzymes	2/454	56/7475	0.862682	0.998906	105063890/105064875	XDH/NME3	cdk:105095605/cdk:105099739	2
cdk00591	Linoleic acid metabolism	1/454	32/7475	0.865927	0.998906	105066096	PLA2G3	cdk:105099428	1
cdk00190	Oxidative phosphorylation	5/454	127/7475	0.892315	0.998906	105076024/105080567/105064068/105063042/105070354	ATP6V1C2/LOC105080567/ATP6V0B/ATP6V0A4/TCIRG1	cdk:105091247/cdk:105101997/cdk:105090899/cdk:105091627/cdk:105104407	5
cdk05225	Hepatocellular carcinoma	7/454	168/7475	0.892399	0.998906	105079117/105065567/105078165/105069783/105065425/105065419/105070634	FZD3/ACTG1/GADD45B/SMARCD2/GADD45G/SHC3/BAD	cdk:105102079/cdk:105105716/cdk:105103609/cdk:105090402/cdk:105086406/cdk:105086410/cdk:105101547	7
cdk04664	Fc epsilon RI signaling pathway	2/454	62/7475	0.898025	0.998906	105064175/105081485	MAPK13/LYN	cdk:105101337/cdk:105097055	2
cdk04915	Estrogen signaling pathway	5/454	129/7475	0.899852	0.998906	105082946/105079328/105077897/105076770/105065419	ADCY8/LOC105079328/GPR146/CREB3L1/SHC3	cdk:105096450/cdk:105094057/cdk:105105866/cdk:105106926/cdk:105086410	5
cdk04114	Oocyte meiosis	4/454	108/7475	0.901134	0.998906	105082946/105064175/105070969/105072716	ADCY8/MAPK13/MAD2L2/CDC20	cdk:105096450/cdk:105101337/cdk:105107030/cdk:105090909	4
cdk04914	Progesterone-mediated oocyte maturation	3/454	86/7475	0.901536	0.998906	105082946/105064175/105070969	ADCY8/MAPK13/MAD2L2	cdk:105096450/cdk:105101337/cdk:105107030	3
cdk05210	Colorectal cancer	3/454	86/7475	0.901536	0.998906	105078165/105065425/105070634	GADD45B/GADD45G/BAD	cdk:105103609/cdk:105086406/cdk:105101547	3
cdk04310	Wnt signaling pathway	6/454	151/7475	0.903837	0.998906	105081354/105079117/105083774/105070994/105067599/105067924	WIF1/FZD3/CCND3/CTNNBIP1/MMP7/CXXC4	cdk:105101101/cdk:105102079/cdk:105086756/cdk:105107004/cdk:105087173/cdk:105089596	6
cdk05031	Amphetamine addiction	2/454	64/7475	0.907788	0.998906	105076770/105070385	CREB3L1/TH	cdk:105106926/cdk:105106406	2
cdk05020	Prion disease	11/454	255/7475	0.914071	0.998906	105064175/105080567/105062722/105062990/105076770/105064286/105070871/105070868/105072137/105071442/105070634	MAPK13/LOC105080567/KLC3/SLC25A5/CREB3L1/CCL5/C1QA/C1QB/IL1B/TUBB6/BAD	cdk:105101337/cdk:105101997/cdk:105095455/cdk:105093951/cdk:105106926/cdk:105097869/cdk:105088872/cdk:105088875/cdk:105093155/cdk:105105106/cdk:105101547	11
cdk05168	Herpes simplex virus 1 infection	16/454	352/7475	0.915255	0.998906	105079727/105069905/105082187/105075432/105075211/novel.378/105062714/105064248/105069802/105064286/105061728/105072137/105082299/105070634/105064250/105081283	TLR2/IRF7/TMEM173/IKBKE/EIF2B2/-/PVRL2/LOC105064248/ITGB3/CCL5/MYD88/IL1B/CASP8/BAD/LOC105064250/CCL2	cdk:105099662/cdk:105105431/cdk:105098117/cdk:105098613/cdk:105086093/cdk:105104206/cdk:105095468/cdk:105101412/cdk:105090426/cdk:105097869/cdk:105090692/cdk:105093155/cdk:105099181/cdk:105101547/cdk:105101414/cdk:105088228	16
cdk04912	GnRH signaling pathway	3/454	90/7475	0.917484	0.998906	105082946/105064175/105063850	ADCY8/MAPK13/PTK2B	cdk:105096450/cdk:105101337/cdk:105102240	3
cdk05414	Dilated cardiomyopathy	3/454	90/7475	0.917484	0.998906	105082946/105065567/105069802	ADCY8/ACTG1/ITGB3	cdk:105096450/cdk:105105716/cdk:105090426	3
cdk01200	Carbon metabolism	4/454	114/7475	0.922287	0.998906	105080693/105078014/105082553/105078778	GCK/PFKL/PGLS/IDNK	cdk:105092330/cdk:105103995/cdk:105101850/cdk:105100483	4
cdk04925	Aldosterone synthesis and secretion	3/454	92/7475	0.924543	0.998906	105082946/105076770/105062166	ADCY8/CREB3L1/STAR	cdk:105096450/cdk:105106926/cdk:105089939	3
cdk04261	Adrenergic signaling in cardiomyocytes	5/454	137/7475	0.925603	0.998906	105082946/105070382/105064175/105072609/105076770	ADCY8/KCNQ1/MAPK13/PPP2R2B/CREB3L1	cdk:105096450/cdk:105106340/cdk:105101337/cdk:105097761/cdk:105106926	5
cdk05231	Choline metabolism in cancer	3/454	93/7475	0.927862	0.998906	105078096/105074043/105070821	PPAP2C/SLC44A4/CHKB	cdk:105093401/cdk:105087441/cdk:105106154	3
cdk04935	Growth hormone synthesis, secretion and action	4/454	116/7475	0.92838	0.998906	105082946/105064175/105076770/105065419	ADCY8/MAPK13/CREB3L1/SHC3	cdk:105096450/cdk:105101337/cdk:105106926/cdk:105086410	4
cdk03440	Homologous recombination	1/454	42/7475	0.928577	0.998906	105080541	POLD2	cdk:105092328	1
cdk00620	Pyruvate metabolism	1/454	43/7475	0.932939	0.998906	105065501	AKR1A1	cdk:105090867	1
cdk04714	Thermogenesis	9/454	225/7475	0.935951	0.998906	105082946/105080734/105064175/105080567/105065567/105069783/105076770/105061888/105080013	ADCY8/ACSL5/MAPK13/LOC105080567/ACTG1/SMARCD2/CREB3L1/RPS6/SLC25A29	cdk:105096450/cdk:105091694/cdk:105101337/cdk:105101997/cdk:105105716/cdk:105090402/cdk:105106926/cdk:105095942/cdk:105095364	9
cdk01524	Platinum drug resistance	2/454	73/7475	0.941831	0.998906	105082299/105070634	CASP8/BAD	cdk:105099181/cdk:105101547	2
cdk05224	Breast cancer	5/454	145/7475	0.945308	0.998906	105077673/105079117/105078165/105065425/105065419	KIT/FZD3/GADD45B/GADD45G/SHC3	cdk:105091541/cdk:105102079/cdk:105103609/cdk:105086406/cdk:105086410	5
cdk05226	Gastric cancer	5/454	146/7475	0.947408	0.998906	105079117/105074863/105078165/105065425/105065419	FZD3/CDH1/GADD45B/GADD45G/SHC3	cdk:105102079/cdk:105088409/cdk:105103609/cdk:105086406/cdk:105086410	5
cdk04260	Cardiac muscle contraction	2/454	77/7475	0.952776	0.998906	105080567/105079359	LOC105080567/SLC9A7	cdk:105101997/cdk:105101954	2
cdk04270	Vascular smooth muscle contraction	4/454	127/7475	0.954816	0.998906	105082946/105061675/105066096/105075899	ADCY8/ADORA2B/PLA2G3/MYL6	cdk:105096450/cdk:105085087/cdk:105099428/cdk:105086375	4
cdk04540	Gap junction	2/454	80/7475	0.959665	0.998906	105082946/105071442	ADCY8/TUBB6	cdk:105096450/cdk:105105106	2
cdk04630	JAK-STAT signaling pathway	5/454	154/7475	0.961751	0.998906	105083774/105071745/105070235/105082310/105082336	CCND3/MCL1/IL10RB/LOC105082310/LOC105082336	cdk:105086756/cdk:105103187/cdk:105089870/cdk:105099170/cdk:105099169	5
cdk04724	Glutamatergic synapse	3/454	107/7475	0.9622	0.998906	105079178/105082946/105075492	SLC1A1/ADCY8/LOC105075492	cdk:105101964/cdk:105096450/cdk:105104066	3
cdk04120	Ubiquitin mediated proteolysis	4/454	133/7475	0.965121	0.998906	105062713/105068472/105078059/105072716	CBLC/BIRC7/AIRE/CDC20	cdk:105095469/cdk:105095703/cdk:105103994/cdk:105090909	4
cdk04727	GABAergic synapse	2/454	83/7475	0.965585	0.998906	105082946/105075492	ADCY8/LOC105075492	cdk:105096450/cdk:105104066	2
cdk04923	Regulation of lipolysis in adipocytes	1/454	54/7475	0.966493	0.998906	105082946	ADCY8	cdk:105096450	1
cdk04140	Autophagy - animal	4/454	134/7475	0.96661	0.998906	105066970/105072102/105065849/105070634	PRAP1/VAMP8/VMP1/BAD	cdk:105104590/cdk:105104154/cdk:105097826/cdk:105101547	4
cdk05410	Hypertrophic cardiomyopathy	2/454	86/7475	0.970666	0.998906	105065567/105069802	ACTG1/ITGB3	cdk:105105716/cdk:105090426	2
cdk04211	Longevity regulating pathway	2/454	87/7475	0.972193	0.998906	105082946/105076770	ADCY8/CREB3L1	cdk:105096450/cdk:105106926	2
cdk04350	TGF-beta signaling pathway	2/454	87/7475	0.972193	0.998906	105068401/105074585	INHBB/BMP4	cdk:105088319/cdk:105091431	2
cdk05032	Morphine addiction	2/454	87/7475	0.972193	0.998906	105082946/105075492	ADCY8/LOC105075492	cdk:105096450/cdk:105104066	2
cdk04330	Notch signaling pathway	1/454	57/7475	0.972275	0.998906	novel.1472	-	cdk:105087190	1
cdk03015	mRNA surveillance pathway	2/454	89/7475	0.975021	0.998906	105072609/105069621	PPP2R2B/PABPC1	cdk:105097761/cdk:105090536	2
cdk04213	Longevity regulating pathway - multiple species	1/454	59/7475	0.975565	0.998906	105082946	ADCY8	cdk:105096450	1
cdk04730	Long-term depression	1/454	59/7475	0.975565	0.998906	105081485	LYN	cdk:105097055	1
cdk04024	cAMP signaling pathway	7/454	212/7475	0.976952	0.998906	105082946/105083612/105076770/105070152/105063144/105063960/105070634	ADCY8/PAK1/CREB3L1/CHRM1/CFTR/LOC105063960/BAD	cdk:105096450/cdk:105097456/cdk:105106926/cdk:105091516/cdk:105085325/cdk:105085716/cdk:105101547	7
cdk04720	Long-term potentiation	1/454	61/7475	0.978465	0.998906	105082946	ADCY8	cdk:105096450	1
cdk04070	Phosphatidylinositol signaling system	2/454	94/7475	0.980928	0.998906	105071438/105082821	IMPA2/CDIPT	cdk:105086479/cdk:105102752	2
cdk04921	Oxytocin signaling pathway	4/454	147/7475	0.981286	0.998906	105082946/105070214/105065567/105075899	ADCY8/RCAN1/ACTG1/MYL6	cdk:105096450/cdk:105089848/cdk:105105716/cdk:105086375	4
cdk04137	Mitophagy - animal	1/454	65/7475	0.983276	0.998906	105082056	TAX1BP1	cdk:105095831	1
cdk05016	Huntington disease	10/454	287/7475	0.983516	0.998906	105070773/105080567/105062722/105062990/105076770/105084029/105062056/105082299/105071442/105074675	DNAH5/LOC105080567/KLC3/SLC25A5/CREB3L1/DNAH14/CLTB/CASP8/TUBB6/GPX2	cdk:105090647/cdk:105101997/cdk:105095455/cdk:105093951/cdk:105106926/cdk:105100268/cdk:105099571/cdk:105099181/cdk:105105106/cdk:105086185	10
cdk04932	Non-alcoholic fatty liver disease	4/454	150/7475	0.983674	0.998906	105064175/105080567/105072137/105082299	MAPK13/LOC105080567/IL1B/CASP8	cdk:105101337/cdk:105101997/cdk:105093155/cdk:105099181	4
cdk04713	Circadian entrainment	2/454	97/7475	0.983797	0.998906	105082946/105075492	ADCY8/LOC105075492	cdk:105096450/cdk:105104066	2
cdk04068	FoxO signaling pathway	3/454	127/7475	0.985652	0.998906	105064175/105078165/105065425	MAPK13/GADD45B/GADD45G	cdk:105101337/cdk:105103609/cdk:105086406	3
cdk04924	Renin secretion	1/454	68/7475	0.986166	0.998906	105075473	CLCA2	cdk:105084530	1
cdk04934	Cushing syndrome	4/454	154/7475	0.986412	0.998906	105082946/105079117/105076770/105062166	ADCY8/FZD3/CREB3L1/STAR	cdk:105096450/cdk:105102079/cdk:105106926/cdk:105089939	4
cdk04022	cGMP-PKG signaling pathway	4/454	156/7475	0.987612	0.998906	105082946/105062990/105076770/105070634	ADCY8/SLC25A5/CREB3L1/BAD	cdk:105096450/cdk:105093951/cdk:105106926/cdk:105101547	4
cdk04080	Neuroactive ligand-receptor interaction	11/454	320/7475	0.988904	0.998906	105061767/105061675/105080623/105077812/105076075/105082616/105075650/105070152/105065768/105064363/105069092	VIPR1/ADORA2B/P2RX4/LOC105077812/AVPR2/LPAR2/CHRM3/CHRM1/UTS2R/F2RL1/NMB	cdk:105084616/cdk:105085087/cdk:105102503/cdk:105087148/cdk:105098710/cdk:105103737/cdk:105088954/cdk:105091516/cdk:105102241/cdk:105084811/cdk:105094707	11
cdk05014	Amyotrophic lateral sclerosis	12/454	342/7475	0.989082	0.998906	105070773/105064175/105080567/105078767/105065567/105062722/105084029/105071584/105071442/105064711/105070634/105074675	DNAH5/MAPK13/LOC105080567/SIGMAR1/ACTG1/KLC3/DNAH14/NOS2/TUBB6/ANG/BAD/GPX2	cdk:105090647/cdk:105101337/cdk:105101997/cdk:105085597/cdk:105105716/cdk:105095455/cdk:105100268/cdk:105088198/cdk:105105106/cdk:105097678/cdk:105101547/cdk:105086185	12
cdk05022	Pathways of neurodegeneration - multiple diseases	17/454	448/7475	0.989524	0.998906	105070314/105079117/105070773/105064175/105080567/105078767/105062722/105062990/105084029/105071584/105075650/105070152/105072137/105082299/105071442/105070634/105074675	SPTBN2/FZD3/DNAH5/MAPK13/LOC105080567/SIGMAR1/KLC3/SLC25A5/DNAH14/NOS2/CHRM3/CHRM1/IL1B/CASP8/TUBB6/BAD/GPX2	cdk:105104446/cdk:105102079/cdk:105090647/cdk:105101337/cdk:105101997/cdk:105085597/cdk:105095455/cdk:105093951/cdk:105100268/cdk:105088198/cdk:105088954/cdk:105091516/cdk:105093155/cdk:105099181/cdk:105105106/cdk:105101547/cdk:105086185	17
cdk03013	RNA transport	4/454	163/7475	0.991066	0.998906	novel.1119/105072157/105075211/105069621	-/TACC3/EIF2B2/PABPC1	cdk:116148249/cdk:105100859/cdk:105086093/cdk:105090536	4
cdk04723	Retrograde endocannabinoid signaling	3/454	143/7475	0.99359	0.998906	105082946/105064175/105075492	ADCY8/MAPK13/LOC105075492	cdk:105096450/cdk:105101337/cdk:105104066	3
cdk05415	Diabetic cardiomyopathy	5/454	199/7475	0.994491	0.998906	105071048/105064175/105080567/105072730/105062990	PRKCZ/MAPK13/LOC105080567/SLC2A1/SLC25A5	cdk:105105552/cdk:105101337/cdk:105101997/cdk:105090921/cdk:105093951	5
cdk05010	Alzheimer disease	11/454	349/7475	0.996099	0.998906	105079117/105080567/105062722/105062990/105071584/105075650/105070152/105072137/105082299/105071442/105070634	FZD3/LOC105080567/KLC3/SLC25A5/NOS2/CHRM3/CHRM1/IL1B/CASP8/TUBB6/BAD	cdk:105102079/cdk:105101997/cdk:105095455/cdk:105093951/cdk:105088198/cdk:105088954/cdk:105091516/cdk:105093155/cdk:105099181/cdk:105105106/cdk:105101547	11
cdk03040	Spliceosome	2/454	133/7475	0.997827	0.998906	novel.1119/105063493	-/LOC105063493	cdk:116148249/cdk:105100660	2
cdk05017	Spinocerebellar ataxia	2/454	141/7475	0.998624	0.998906	105070314/105062990	SPTBN2/SLC25A5	cdk:105104446/cdk:105093951	2
cdk05012	Parkinson disease	5/454	230/7475	0.998706	0.998906	105080567/105062722/105062990/105070385/105071442	LOC105080567/KLC3/SLC25A5/TH/TUBB6	cdk:105101997/cdk:105095455/cdk:105093951/cdk:105106406/cdk:105105106	5
cdk04726	Serotonergic synapse	1/454	108/7475	0.998906	0.998906	105075492	LOC105075492	cdk:105104066	1

## Sheet: Signifciant
KEGGID	Description	GeneRatio	BgRatio	pvalue	padj	geneID	geneName	keggID	Count
cdk04530	Tight junction	25/454	159/7475	9.35e-06	0.00173043	105082730/105082731/105077486/105078197/105071711/105071048/105070264/105065681/105073498/105081122/105078147/105080970/105065567/105066689/105075899/105072609/105064403/105065649/105078261/105072673/105067572/105080470/105063144/105067641/105083695	CLDN3/CLDN4/CLDN7/LOC105078197/CGN/PRKCZ/CLDN8/SLC9A3R1/MARVELD3/IGSF5/MICALL2/EPB41L4B/ACTG1/PRKCI/MYL6/PPP2R2B/OCLN/LLGL2/CRB3/CLDN10/ARPC4/CGNL1/CFTR/CLDN23/DLG3	cdk:105089676/cdk:105089677/cdk:105103042/cdk:105102649/cdk:105103221/cdk:105105552/cdk:105086791/cdk:105104615/cdk:105088377/cdk:105099562/cdk:105105871/cdk:105087932/cdk:105105716/cdk:105085957/cdk:105086375/cdk:105097761/cdk:105084770/cdk:105104646/cdk:105091792/cdk:105089215/cdk:105093134/cdk:105088663/cdk:105085325/cdk:105102353/cdk:105087977	25
cdk00100	Steroid biosynthesis	8/454	20/7475	1.15e-05	0.00173043	105079739/105070047/105078647/105079388/105068038/105082932/105066413/105070372	MSMO1/NSDHL/SC5D/EBP/HSD17B7/SQLE/DHCR24/DHCR7	cdk:105087398/cdk:105104051/cdk:105097554/cdk:105103312/cdk:105092702/cdk:105096439/cdk:105092825/cdk:105104565	8
cdk05323	Rheumatoid arthritis	16/454	88/7475	6.55e-05	0.00659272	105079727/105076024/105077504/105078311/novel.1265/105064068/105067594/105064248/105064286/105070721/105063042/105072137/105080430/105064250/105081283/105070354	TLR2/ATP6V1C2/TNFSF13/ACP5/-/ATP6V0B/MMP3/LOC105064248/CCL5/TLR4/ATP6V0A4/IL1B/LOC105080430/LOC105064250/CCL2/TCIRG1	cdk:105099662/cdk:105091247/cdk:105103021/cdk:105087593/cdk:116158247/cdk:105090899/cdk:105087168/cdk:105101412/cdk:105097869/cdk:105104576/cdk:105091627/cdk:105093155/cdk:105091368/cdk:105101414/cdk:105088228/cdk:105104407	16
cdk04310	Wnt signaling pathway	19/454	227/7475	0.000102829	0.00776357	105079727/105064175/105078048/105082187/novel.1118/105062635/105075432/105067594/105071342/105061888/105074366/105070518/105070721/105073831/105070871/105071562/105062840/105078497/105061757/105075906/105061728/105070868/105068194/105072137/105069102/105071021/105074040/105081283/105069142	WIF1/FZD4/FZD3/CAMK2A/MAPK10/CCND3/CTNNBIP1/CAMK2D/SFRP5/MMP7/DKK2/CAMK2G/BTRC/CXXC4/LOC105066878/SFRP4/WNT4/PLCB4/SERPINF1	cdk:105099662/cdk:105101337/cdk:105101649/cdk:105098117/cdk:105101649/cdk:105100205/cdk:105098613/cdk:105087168/cdk:105105589/cdk:105095942/cdk:105098746/cdk:105094031/cdk:105104576/cdk:105104975/cdk:105088872/cdk:105088173/cdk:105093321/cdk:105091461/cdk:105084626/cdk:105086380/cdk:105090692/cdk:105088875/cdk:105089313/cdk:105093155/cdk:105094716/cdk:105104718/cdk:105087438/cdk:105088228/cdk:105…	19
cdk04620	Toll-like receptor signaling pathway	15/454	90/7475	0.00030126	0.0181961	105077707/105073481/105079727/105064293/105082208/105069905/105064175/105074960/105066195/105075432/105064286/105070721/105061728/105072137/105082299	SPP1/LBP/TLR2/LOC105064293/CD14/IRF7/MAPK13/TLR6/LY96/IKBKE/CCL5/TLR4/MYD88/IL1B/CASP8	cdk:105091573/cdk:105085010/cdk:105099662/cdk:105097863/cdk:105098101/cdk:105105431/cdk:105101337/cdk:105089347/cdk:105088547/cdk:105098613/cdk:105097869/cdk:105104576/cdk:105090692/cdk:105093155/cdk:105099181	15
cdk05152	Tuberculosis	21/454	158/7475	0.000540888	0.0272247	105073481/105068021/105065623/105076170/105079727/105082208/105064175/105074960/105064068/105064248/105070235/105071584/105070721/105063042/105061728/105072137/105082299/105070634/105064250/105082773/105070354	LBP/FCGR2B/SPHK1/VDR/TLR2/CD14/MAPK13/TLR6/ATP6V0B/LOC105064248/IL10RB/NOS2/TLR4/ATP6V0A4/MYD88/IL1B/CASP8/BAD/LOC105064250/ITGAM/TCIRG1	cdk:105085010/cdk:105092686/cdk:105092188/cdk:105103804/cdk:105099662/cdk:105098101/cdk:105101337/cdk:105089347/cdk:105090899/cdk:105101412/cdk:105089870/cdk:105088198/cdk:105104576/cdk:105091627/cdk:105090692/cdk:105093155/cdk:105099181/cdk:105101547/cdk:105101414/cdk:105089721/cdk:105104407	21
cdk04145	Phagosome	18/454	133/7475	0.00107159	0.0462316	105068021/105079727/105076024/105067393/105082208/105065567/105074960/105064068/novel.378/105064248/105069802/105070721/105075333/105063042/105071442/105064250/105082773/105070354	FCGR2B/TLR2/ATP6V1C2/SEC61B/CD14/ACTG1/TLR6/ATP6V0B/-/LOC105064248/ITGB3/TLR4/SFTPD/ATP6V0A4/TUBB6/LOC105064250/ITGAM/TCIRG1	cdk:105092686/cdk:105099662/cdk:105091247/cdk:105086889/cdk:105098101/cdk:105105716/cdk:105089347/cdk:105090899/cdk:105104206/cdk:105101412/cdk:105090426/cdk:105104576/cdk:105092421/cdk:105091627/cdk:105105106/cdk:105101414/cdk:105089721/cdk:105104407	18
