# Supplementary material for: Transcriptome analysis to identify candidate genes related to mammary gland development of Bactrian camel (Camelus bactrianus)
Source: Front Vet Sci. 2023 Jun 5;10:1196950. doi: 10.3389/fvets.2023.1196950 (PMC10277799; doi:10.3389/fvets.2023.1196950)
Supplement: Supplementary file 11 [file Table_11.XLSX]

## Sheet: Pathways
KEGGID	Description	GeneRatio	BgRatio	pvalue	padj	geneID	geneName	keggID	Count
cdk04931	Insulin resistance	16/468	110/7475	0.00126668	0.0207246	105070647/105081834/105063159/105077723/105075087/105077487/105065398/105082862/105067635/105064024/105074303/105079157/105073019/105082021/105063046/105062760	PYGM/PPP1R3C/PPP1R3A/MAPK10/AGT/SLC2A4/RPS6KA2/MLXIPL/PPP1R3B/PRKAG3/PRKCQ/PRKAB2/PPARA/CREB5/CREB3L2/GYS1	cdk:105101558/cdk:105084226/cdk:105085313/cdk:105091591/cdk:105104282/cdk:105103041/cdk:105086277/cdk:105089730/cdk:105102349/cdk:105096091/cdk:105091352/cdk:105089467/cdk:105091841/cdk:105095833/cdk:105091622/cdk:105102888	16
cdk04340	Hedgehog signaling pathway	10/468	51/7475	0.00104844	0.0192651	105069242/105066103/105083954/105061949/105073903/105081727/105062126/105061774/105076644/105081565	KIF7/ADRBK2/DISP1/PTCH2/BCL2/BTRC/GLI1/HHATL/SCUBE2/BOC	cdk:105094672/cdk:105099520/cdk:105099889/cdk:105090882/cdk:105088999/cdk:105084335/cdk:105100348/cdk:105084612/cdk:105093991/cdk:105093207	10
cdk04911	Insulin secretion	14/468	81/7475	0.000440087	0.00924184	105074295/105081234/105073438/105068179/105076593/105067142/105082564/105070011/105075360/105075952/105069516/105082996/105082021/105063046	CAMK2A/ADCY2/RAPGEF4/KCNN3/KCNJ11/CAMK2D/KCNN1/CACNA1S/CAMK2G/ATP1B4/LOC105069516/PLCB4/CREB5/CREB3L2	cdk:105098484/cdk:105094039/cdk:105091096/cdk:105089070/cdk:105086669/cdk:105089916/cdk:105101862/cdk:105090835/cdk:105092453/cdk:105098894/cdk:105100141/cdk:105101500/cdk:105095833/cdk:105091622	14
cdk04921	Oxytocin signaling pathway	22/468	147/7475	0.000108936	0.00266894	105062378/105074785/novel.135/novel.136/105074295/105073583/105081329/105076866/105081234/105073272/105079764/105064024/105067142/novel.138/novel.137/105070011/105075898/105069522/105075360/105069370/105079157/105082996	CACNA2D1/MEF2C/CAMK2A/MYLK2/KCNJ12/RYR3/ADCY2/CACNB1/MYLK4/PRKAG3/CAMK2D/CACNA1S/MYL6B/CALML4/CAMK2G/GUCY1B3/PRKAB2/PLCB4	cdk:105087345/cdk:105099639/cdk:105090026/cdk:105096948/cdk:105098484/cdk:105100824/cdk:105100600/cdk:105090026/cdk:105094039/cdk:105099052/cdk:105086549/cdk:105096091/cdk:105089916/cdk:105096948/cdk:105096948/cdk:105090835/cdk:105086374/cdk:105093281/cdk:105092453/cdk:105101179/cdk:105089467/cdk:105101500	22
cdk04910	Insulin signaling pathway	18/468	133/7475	0.00151293	0.0234107	105070647/105081805/105081834/105063159/105079025/105078805/105077723/105067752/105077487/105067635/105064024/105062447/105069522/105082757/105079157/105065140/105062760/105069710	PYGM/SORBS1/PPP1R3C/PPP1R3A/RHOQ/FBP2/MAPK10/HK2/SLC2A4/PPP1R3B/PRKAG3/LIPE/CALML4/PHKG1/PRKAB2/PHKB/GYS1/RAPGEF1	cdk:105101558/cdk:105084258/cdk:105084226/cdk:105085313/cdk:105103571/cdk:105084694/cdk:105091591/cdk:105085304/cdk:105103041/cdk:105102349/cdk:105096091/cdk:105090211/cdk:105093281/cdk:105089705/cdk:105089467/cdk:105091170/cdk:105102888/cdk:105085169	18
cdk04310	Wnt signaling pathway	19/454	227/7475	0.000102829	0.00776357	105079727/105064175/105078048/105082187/novel.1118/105062635/105075432/105067594/105071342/105061888/105074366/105070518/105070721/105073831/105070871/105071562/105062840/105078497/105061757/105075906/105061728/105070868/105068194/105072137/105069102/105071021/105074040/105081283/105069142	WIF1/FZD4/FZD3/CAMK2A/MAPK10/CCND3/CTNNBIP1/CAMK2D/SFRP5/MMP7/DKK2/CAMK2G/BTRC/CXXC4/LOC105066878/SFRP4/WNT4/PLCB4/SERPINF1	cdk:105099662/cdk:105101337/cdk:105101649/cdk:105098117/cdk:105101649/cdk:105100205/cdk:105098613/cdk:105087168/cdk:105105589/cdk:105095942/cdk:105098746/cdk:105094031/cdk:105104576/cdk:105104975/cdk:105088872/cdk:105088173/cdk:105093321/cdk:105091461/cdk:105084626/cdk:105086380/cdk:105090692/cdk:105088875/cdk:105089313/cdk:105093155/cdk:105094716/cdk:105104718/cdk:105087438/cdk:105088228/cdk:105…	19
cdk00100	Steroid biosynthesis	8/454	20/7475	1.15e-05	0.00173043	105079739/105070047/105078647/105079388/105068038/105082932/105066413/105070372	MSMO1/NSDHL/SC5D/EBP/HSD17B7/SQLE/DHCR24/DHCR7	cdk:105087398/cdk:105104051/cdk:105097554/cdk:105103312/cdk:105092702/cdk:105096439/cdk:105092825/cdk:105104565	8

## Sheet: list
PYGM	Insulin resistance
PPP1R3C	Insulin resistance
PPP1R3A	Insulin resistance
MAPK10	Insulin resistance
AGT	Insulin resistance
SLC2A4	Insulin resistance
RPS6KA2	Insulin resistance
MLXIPL	Insulin resistance
PPP1R3B	Insulin resistance
PRKAG3	Insulin resistance
PRKCQ	Insulin resistance
PRKAB2	Insulin resistance
PPARA	Insulin resistance
CREB5	Insulin resistance
CREB3L2	Insulin resistance
GYS1	Insulin resistance
KIF7	Hedgehog signaling pathway
ADRBK2	Hedgehog signaling pathway
DISP1	Hedgehog signaling pathway
PTCH2	Hedgehog signaling pathway
BCL2	Hedgehog signaling pathway
BTRC	Hedgehog signaling pathway
GLI1	Hedgehog signaling pathway
HHATL	Hedgehog signaling pathway
SCUBE2	Hedgehog signaling pathway
BOC	Hedgehog signaling pathway
CAMK2A	Insulin secretion
ADCY2	Insulin secretion
RAPGEF4	Insulin secretion
KCNN3	Insulin secretion
KCNJ11	Insulin secretion
CAMK2D	Insulin secretion
KCNN1	Insulin secretion
CACNA1S	Insulin secretion
CAMK2G	Insulin secretion
ATP1B4	Insulin secretion
LOC105069516	Insulin secretion
PLCB4	Insulin secretion
CREB5	Insulin secretion
CREB3L2	Insulin secretion
CACNA2D1	Oxytocin signaling pathway
MEF2C	Oxytocin signaling pathway
CAMK2A	Oxytocin signaling pathway
MYLK2	Oxytocin signaling pathway
KCNJ12	Oxytocin signaling pathway
RYR3	Oxytocin signaling pathway
ADCY2	Oxytocin signaling pathway
CACNB1	Oxytocin signaling pathway
MYLK4	Oxytocin signaling pathway
PRKAG3	Oxytocin signaling pathway
CAMK2D	Oxytocin signaling pathway
CACNA1S	Oxytocin signaling pathway
MYL6B	Oxytocin signaling pathway
CALML4	Oxytocin signaling pathway
CAMK2G	Oxytocin signaling pathway
GUCY1B3	Oxytocin signaling pathway
PRKAB2	Oxytocin signaling pathway
PLCB4	Oxytocin signaling pathway
PYGM	Insulin signaling pathway
SORBS1	Insulin signaling pathway
PPP1R3C	Insulin signaling pathway
PPP1R3A	Insulin signaling pathway
RHOQ	Insulin signaling pathway
FBP2	Insulin signaling pathway
MAPK10	Insulin signaling pathway
HK2	Insulin signaling pathway
SLC2A4	Insulin signaling pathway
PPP1R3B	Insulin signaling pathway
PRKAG3	Insulin signaling pathway
LIPE	Insulin signaling pathway
CALML4	Insulin signaling pathway
PHKG1	Insulin signaling pathway
PRKAB2	Insulin signaling pathway
PHKB	Insulin signaling pathway
GYS1	Insulin signaling pathway
RAPGEF1	Insulin signaling pathway
WIF1	Wnt signaling pathway
FZD4	Wnt signaling pathway
FZD3	Wnt signaling pathway
CAMK2A	Wnt signaling pathway
MAPK10	Wnt signaling pathway
CCND3	Wnt signaling pathway
CTNNBIP1	Wnt signaling pathway
CAMK2D	Wnt signaling pathway
SFRP5	Wnt signaling pathway
MMP7	Wnt signaling pathway
DKK2	Wnt signaling pathway
CAMK2G	Wnt signaling pathway
BTRC	Wnt signaling pathway
CXXC4	Wnt signaling pathway
LOC105066878	Wnt signaling pathway
SFRP4	Wnt signaling pathway
WNT4	Wnt signaling pathway
PLCB4	Wnt signaling pathway
SERPINF1	Wnt signaling pathway
MSMO1	Steroid biosynthesis
NSDHL	Steroid biosynthesis
SC5D	Steroid biosynthesis
EBP	Steroid biosynthesis
HSD17B7	Steroid biosynthesis
SQLE	Steroid biosynthesis
DHCR24	Steroid biosynthesis
DHCR7	Steroid biosynthesis
