# Supplementary material for: Transcriptome analysis to identify candidate genes related to mammary gland development of Bactrian camel (Camelus bactrianus)
Source: Front Vet Sci. 2023 Jun 5;10:1196950. doi: 10.3389/fvets.2023.1196950 (PMC10277799; doi:10.3389/fvets.2023.1196950)
Supplement: Supplementary file 12 [file Table_12.XLS]

## Sheet: Primers
	Primer Information
Number	Gene	Primer sequence	Annealing temperature (℃)	Products length (bp)	GeneID	Gene Sequence
1	β-actin	F: CAGATCATGTTCGAGACCTTC	55	275	XM_010965866.2
		R: ATGTCACGCACGATTTCC
2	CAMK2D	F: CTCTCCTGTAGGAAGCAACCAG	56	101	105067142	CCCGGGGAAGCCGCGCGTCTGTTCGCGTCTTGTCTGCCGCGCTCCCAGCCAGGGGGACAGCCCGGACCGAGGATGGCTTCGACTGCAACCTGCACCAGGTTCACGGACGAGTATCAGCTTTTCGAGGAGCTCGGAAAGGGGGCATTCTCTGTGGTGAGAAGATGTATGAAAATCCCTACTGGACAAGAATATGCTGCCAAAATTATCAACACCAAAAAGCTTTCTGCTAGGGatCACCAGAAACTGGAAAGGGAAGCTAGAATCTGCCGTCTTTTGAAGCACCCCAATATTgtgcgTCTTCATGACAGCATATCAGAAGAGGGCTTCCATTACTTGGTGTTTGATTTAGTCACTGGAGGTGAACTGTTTGAAGACATAGTGGCGAGAGAATATTACAGT…
		R: CCTTTGCCATCCATCCCACT
3	CAMK2A	F: CGATGACTCTCCTTTTCTCC	54	105	105074295	GGTTGCCATGGGGACCTGGATGCTGACGAAGGCTCGCGAGGCTGTGAGCAGCCACAGTGCTCTGCTCAGAAGCCCCGGGCTCGTCAGTCAAGCCGGTTCTCAGTTCGCACTTGGCAGCACGGGCAGGCGAGTGGCTCCTGATTCCAGGAGCAGAGCAGCAGTGCCTCAGTCCTGGTCCTCCAGCCCTAAGCCTCGCCTGCCCTCCGAGTGCCAGGATGGCCACCATCACCTGCACCCGCTTCACGGAAGAGTACCAGCTCTTCGAGGAACTGGGAAAGGGAGCCTTCTCGGTGGTACGCAGGTGTGTGAAGGTGCTGGCCGGCCAGGAATATGCTGCCAAGATTATCAACACTAAGAAGCTCTCTGCCAGAGaccaccagaagctggagcGTGAAGCGC…
		R: CTCCCAAGTTTCTTCTTGGA
4	BTRC	F: GAGAGATACTATGGCTACACTG	55	114	105081727	gaggcgGGATTCGGGCGCTACGTTGGCTGCGGCCTGGCACCAAGGGGGCGGCCCTAGTGGAGTGCAGACCCAGTGGCCTCCGGCGATTATGGACCCGGCCGAGGCGGTACTGCAGGAAAAAGCGCTCAAGTTTATGTGCTCTATGCCCAGGTCTCTGTGGCTGGGCTGTTCCAGCCTGGCGGACAGCATGCCTTCGCTGCGATGCCTGTATAACCCAGGGACTGGCGCACTCACAGCTTTCCAGaCTTACAACAGCTGTGCCAGACTCTGCTTAAATCAAGAGACAGTATGTCTAGCAAGCACTGCTATGAAGACTGAAAATTGTGTGGCCAAAACAAAACTTGCTAATGGCACTTCCAGTATGATTGTGCCCAAGCAACGGAAACTCTCGGCAAGcta…
		R: GCTCAGTGTTCTTTCCATCAG
5	PRKAB2	F: GGATCCCGATGGAGAAGT	55	104	105079157	GAGGCGTCCCTGACGCGATCACCCGGGTGTTCCTAGCCCGGTGTTTTTCCCCACGGCAGGTGGCCCCCGACCCGAGCTGCAATCATGGGAAACACCACTAGCGACCGAGTGGCCGGGGAGCGCCACGGCGCCAAGGCTGCACGAGCCGAGGGCGCCGGCGGCCATGCCCCAGGCAAGGAGCATAAGATCATGGTGGGGAGCACGGACGACCCCAGCGTCTTCAGCCTGCCGGACTCCAAGCTCCCTGGGGACAAAGAGTTTGTATCATGGCAACAGGATTTGGAGGACTCCGTAAAGCCCACACAGCAGGCCCGGCCCACTGTTATCCGCTGGTCTGAAGGAGGCAAGGAGGTCTTCATCTCTGGGTCCTTCAACAATTGGAGCACCAAGATTCCACTG…
		R: GGAAGTCTGAAGTAGAAGCC
6	PLCB4	F: CTGCTCACTCAAAAGGATCT	55	104	105082996	AGGGCAGTGCTGTGATTTGACGAAGTGGACACCACTTGTGGTCAGTCCCCAGCCATCTGgtcTTGGATAGAATCATGGCCAAACCTTATGAATTTAATTGGCAGAAGGAAGTTCCTTCCTTTTTGCAAGAAGGAGCAGTTTTTGACAGATATGAAGAGgAATCTTATGTGTTTGAACCCAACTGCCTCTTCAAAGTGGATGAATTTGGCTTCTTTCTGACCTGGAGAAGTGAAGGCAAGGAAGGGCAAGTGCTAGAATGTTCCCTCATCAACAGTGTTCGGCTGGGAGCCACCCCAAAGGATCCCAAAATTTTGGCTGCTCTTGAAGCTgttggaaaatcagaaaatgatcTGGAAGGGCGGATAGTCTGTGTCTGCAGTGGTATCGACCTGGTGAACA…
		R: GTGAGTGAAGTTTCTGGGTA
7	PPP1R3A	F: TTAGGCACAGAAAGGTGAAG	56	102	105063159	CCCTTATTTGATATCAGAGAGCCCAATGGAGTCTTCTGAAGAACCTAGTCAGATTAGCAAAGATAACTTTTTAGAAGTTCCTAATTTATCTGATTCTCTTTCTGAAGATGAAGAAGTTAAAGCTACCTTCAGACCTGGTTTCTCCCCTCAACCTAGCAGACGAGGTTCGGATTCGTCTGAAGACATTTACCTGGAAAATCCACCTTCAGGTGCAAGAAGAGTTTCATTTGCTGACACCTTTGGATTCAATCTTGTGTCTGTTAAAGAATTTGATTGCTGGGAATTACCGAGTGGTTCAACTGATTTTGACTTAAGGAAGGACATTTTCCACACAGAAGAATATGTTTTATCTCCACTATTTGACCTGCCTTCTTCAAAAGAAGATCTTATGCAACAACT…
		R: GCTCGTTTCACAGTTGAGTA
8	SLC1A1	F: TACGCTTATTTCTGGGTGAG	54	102	105079178	GGATGCGACTGGAAGAGATTCCTGAGGAAGAGCTGGCTGCTGCTCTCCACCGTTGCCGCGGTGGTGTTAGGGATTGCCACAGGAGTCTTGGTTCGAGAATACAGCAAGCTCTCTAACCTGGAGAAATTCTACTTTTCATTTCCTGGAGAGATTCTAATGAGAATGCTGAAACTCGTCATTTTACCATTAATTATATCCAGCATGATTACAGGTGTTGCTGCACTGGATTCCAACATATCTGGAAAAATTGGTCTGCGTGCTGTCGTGTATTACTTCTGTACCACTGTCATTGCTGTAATTCTagGTATTGTGCTGGTGGTGAGCATCAAGCCTGGTGTCACCCAGAAAGTGGCCGAAATTGACCGGACAGGCAGCACCCCTGAAGTCAGTACAGTGGAC…
		R: AACCTCCTTCTTCTCTTCCT
9	LTF	F: ACCAAGGAAGAATCATCACC	55	111	105078730	CTGGAGTCGCCTCAGGACCCCAGACATGAAGCTCTTCTTCCCCGCCCTGCTGTCCCTCGGGGCCCTTGGACTGTGTCTGGCTGCCTCTAAGAAAAGTGTTCGATGGTGCACCACATCACCAGCAGAGTCGTCAAAATGTGCCCAATGGCAACGGAGGATGAAAAAAGTGCGTGGTCCCTCTGTCACCTGCGTAAAGAAGACATCTCGCTTTGAATGCATCCAGGCCATCTCGACAGAAAAGGCAGATGCTGTGACCCTTGACGGTGGTTTGGTGTATGACGCAGGCCTGGACCCCTACAAGCTGCGGCCGATAGCGGCAGAGGTCTATGGGACAGAAAACAATCCCCAAACCCACTATTATGCCGTTGCCATTGCCAAAAAGGGCACCAACTTTCAGCT…
		R: CCGGGTATTTGTTGTTAAGC
10	PIGR	F: AGTTGCTCTCACCAATAAGG	55	109	105075423	CTGCACACAGTTTCAGTTTTGGCAGCAGCATCCAGTGTCCTGCTGGTGGCTTCTAGAAAGGCAGGGGTTGCGGACTGGCCAGCAGGCTGTGCCCCTGAAACTGAGTCGACGGGATAGAAGGAAGTAACTAACACAACTGTGCAGGAACTTGATCTGAGTGACACAGCCCTGCGGGAGCCACCAGCGATGACACGCTTCTTCATCTTCGTCTGCCTGCTGGTTGTCTTCCCAGTGGTCTCCATGAAGAGTCCCATATTCGGCCCCCAGGAGGTGAGCAGGGTGGAAGGCGACTCGGTGTCCATCAGGTGCTTCTACCCATCCACCTCCGTCAACCGGCATTCTCGAAAATACTGGTGCCGGCAGGAGGCCAAGGGCCGCTGCACAACCCTCATCTCCTCG…
		R: GTTCACTCTGCTTAGCTCTT
11	GLI1	F: CAGAGAGACCAACAGCTGCA	54	112	105062126	AGGCTGGAGGGACGGCTAGCTGGAGGTCTGCGTGATAGAGAGGGAACTCCAGATCTCCCTACCCCTCCTACAGTATCCCCACACTCTCCTCTGAGACACCATGTTCAACTCGATGACCCCACCGCCAGTCAGTAGCTACGGGGAGCCCTGCTGTCTCCGGCCCCTCCCCACTCAGGGAGGCCCCAGCATGGGGACGGAAGGACTGCCCGGTCTGCCTTTCTGCCACCAGGCCAACCTCATGTCCAGCCCCCACAGTTATGGGCCAGCCAGAGAGACCAACAGCTGCACCGAGGccccattGTTTCCTCCTCCCCGGAGTGCAGTCAAATTGACCAAGAAGCGGGCACTCTCCATCTCACCTCTATCGGATGCCAGCCTGGACCTGCAGACAGTTATTCG…
		R: CAGGCTGGCATCCGATAGAG
12	WIF1	F: CAGGCGAGAGTGCTCATAGG	56	118	105081354	ATCTCTGGCTTTGCCAGTCCTGCGTctctgctgtcccctctccctcctgcgcCCAATCCTCTTTCTCCGCTCTCGCCCGCTTTTCCCCTCACTCCtccacctcccactctcccagGCTCAGTCGCACCCGGGCCAGGAGGCTACACGCCCAGCCGTCTACGCGGAAATAGCCCCGGCTAGGGGAGAACTTAACGGCTGCAGGTTGCGTAGGTGCGGCAGGAGTTTCAGCGGGCAGAGCCACCAGCCAGGAGGTCCGGAGTGGCATGGCCAGGAAAAGCGCCTTCCCTGCCGTCGTGCTCCGGCTCTGGAGCATCCTCCCGTGCCTGCTGGTGCCACGGGCGGAGGTCGGGCAGCCACCAGAGGAAAGCCTGTACCTGTGGATCGATGCTCACCAGGCGA…
		R: TGACAGGAATCGCTGGCATT
13	DKK2	F: TCGGCACAGAGATCGAAACC	54	171	105067937	GGGTCTTCTTGCACCTCAGGTCACGCCTCCTTGGCGAGAAGGCGCCTTGCCTTTGATTGCTTCCAGTTACTGCAGAACTTCCTGCCCTGGCGGAGAAGCGGGTCTTGCTTGGGTCGCGCTCGCTCCTGGTCTGAGGCGTGAGACTGAGTTCACACGGTGCTGGGCCCCCAAAGCCAAGTGGAGTTGGGGGAACAGAGTCTGCGAGCCCCATCGCCCCAAGTGAGGGGCCCCGTGTTGGGGGTCCTTCGTGCTTTTGCATCCGCACCCCTGCGGGCTTTGCTCCTCCCCGGGGACCCCTCGCCCGGAGATGGCCGTGTTGATGCGGGGCAAGGACTCGTCCCGCTGCCTGCTCCTACTGGCTGCGGTGCTGATGGTGGAGAGTTCACAGTTCGGCAGCTC…
		R: TTGGTCCAGAAGTGACGAGC
14	FZD3	F: CGATCGAGGAAGCATGGCTA	56	126	105079117	aaataactctTCTCCTAAGATGGAATCTGTTGTTTGGGAATGTGGTTGATCGACATGATATGTTGGCCGAATGTGCCCtatgtaataaaatgaaaagaagagacaAGATGATGTCACTTTGCCATATTGTGAAACCAAAAACAAATGCCTTTTGTGAGACCAAGCTAACAAGCCTCTGACGGTGCAAAGAGTATTTAACTGTTTGAAGAACTTAACAGTAAGATAGAAGAACTACTTTCAAGCTGAGACCTGCAGGTGTATAAAGATCTGAAATACCTACTGAGTAGGCCTGATCATCCGAATCTCATTCGATCGAGGAAGCATGGCTATGAGTTGGATCGTCTTCTATCTGTGGCCCTTGACTATGTTTGTGGCGCATATAGATGGgcacagtttgtt…
		R: TCTTGGCACATCCTCAAGGT
15	WNT4	F: TATCCTGACACACATGCGGG	56	139	105070874	GAAGCCCACTACCGGGAGGGACCTTGACTCCTAATAAATAGCAGgtaCCTGGCCAAGCTGTCCTCGGTGGGGAGCATCTCCGAGGAGGAGACATGCGAGAAGCTCAAGGGACTGATCCAGAGGCAGGTGCAGATGTGCAAGCGGAACCTGGAGGTGATGGACTCGGTGCGCCGCGGCGCCCAGCTCGCCATCGAGGAGTGCCAGTACCAGTTCCGGAACCGGCGCTGGAACTGCTCCACGCTCGACTCGCTGCCTGTCTTTGGCAAGGTGGTGACGCAAGggACTCGGGAGGCGGCCTTCGTGTACGCCATCTCTTCGGCAGGTGTGGCCTTCGCGGTGACGCGGGCATGCAGCAGCGGGGAGCTTGAAAAGTGCGGCTGTGACCGGACGGTACATGGG…
		R: CTCGGTGGCTCCATCAAACT
16	KCNJ12	F: CATCACCATCCTGCACGAGA	54	160	105081329	CAGCTGCTTGGGCCAGGAACGGCCGCCCGGAGCTCGGAGGACGTGGAGCGCACCGCGCCCGGGGCGCTGACCGAGGAGCTGCCCCGCCTGGAGCTGGCCTGGGGGCAGGCCAGGGTACCCCCGCCCCCGGGATGACTGCGGCCGGCCGTGCCAACCCCTACAGCATTGTGTCGTCGGAGGAGGACGGGCTGCACCTGGTCACCATGTCGGGCGCCAATGGCTTTGGCAACGGCAAGGTGCACACGCGGCGCCGGTGCCGGAACCGCTTCGTCAAGAAGAATGGCCAGTGCAACATCGAGTTTGCCAACATGGACGAGAAGTCACAGCGCTACCTGGCCGACATGTTCACCACCTGCGTGGACATCCGCTGGCGCTACATGCTGCTCATCTTCTCGCTGG…
		R: CTCATTGGCCAGGTAGGAGC
RNA information
Number	Sample	Nucleic Acid(ng/uL)	A260/A280	Reverse RNA concentration(ng/uL)	Reverse transcription RNA incorporation volume(uL)	Volume of cDNA stock solution(uL)
1	YT1	46.15	1.82	84.611	10	20
2	YT2	53.42	1.73	66.575	10	20
3	YT3	58.82	1.78	78.766	10	20
4	AT1	69.58	1.86	93.54	10	20
5	AT2	80.15	1.88	62.4	10	20
6	AT3	90.35	1.7	80.68	10	20
